# Supplementary material for: Genetic Diversity and Demographic History of Cajanus spp. Illustrated from Genome-Wide SNPs
Source: PLoS One. 2014 Feb 12;9(2):e88568. doi: 10.1371/journal.pone.0088568 (PMC3922937; doi:10.1371/journal.pone.0088568)
Supplement: Table S1 — Details on 184 Cajanus accessions used for diversity and population analysis. (XLSX) [file pone.0088568.s004.xlsx]

## Sheet: Table S1
Table S1: Details on 184 Cajanus accessions used for diversity and population analysis
Genotype	Species	Biological status	Region	Country	Province/Location
ICP 6933	Cajanus cajan	Breeding lines	Meso america	Trinidad and Tobago	-
ICP 14153	Cajanus cajan	Breeding lines	South America	Brazil	Central Brasil
BSMR736	Cajanus cajan	Breeding lines	South Asia	India	Andhra Pradesh
GS-1	Cajanus cajan	Breeding lines	South Asia	India	Andhra Pradesh
ICP 14444	Cajanus cajan	Breeding lines	South Asia	India	Andhra Pradesh
ICP 14471	Cajanus cajan	Breeding lines	South Asia	India	Andhra Pradesh
ICP 14857	Cajanus cajan	Breeding lines	South Asia	India	Andhra Pradesh
ICP 16198	Cajanus cajan	Breeding lines	South Asia	India	Andhra Pradesh
ICP 16235	Cajanus cajan	Breeding lines	South Asia	India	Andhra Pradesh
ICPL 86003	Cajanus cajan	Breeding lines	South Asia	India	Andhra Pradesh
ICPL 86009	Cajanus cajan	Breeding lines	South Asia	India	Andhra Pradesh
ICPL 87091	Cajanus cajan	Breeding lines	South Asia	India	Andhra Pradesh
ICPL 87105	Cajanus cajan	Breeding lines	South Asia	India	Andhra Pradesh
ICPL 88034	Cajanus cajan	Breeding lines	South Asia	India	Andhra Pradesh
ICPL 88039	Cajanus cajan	Breeding lines	South Asia	India	Andhra Pradesh
ICPL 89031	Cajanus cajan	Breeding lines	South Asia	India	Andhra Pradesh
ICPL 90004	Cajanus cajan	Breeding lines	South Asia	India	Andhra Pradesh
ICPL 90017	Cajanus cajan	Breeding lines	South Asia	India	Andhra Pradesh
ICPL 98005	Cajanus cajan	Breeding lines	South Asia	India	Andhra Pradesh
ICPL 99050	Cajanus cajan	Breeding lines	South Asia	India	Andhra Pradesh
ICPL 99068	Cajanus cajan	Breeding lines	South Asia	India	Andhra Pradesh
ICPL 99073	Cajanus cajan	Breeding lines	South Asia	India	Andhra Pradesh
ICPL 99077	Cajanus cajan	Breeding lines	South Asia	India	Andhra Pradesh
ICPR 2438	Cajanus cajan	Breeding lines	South Asia	India	Andhra Pradesh
ICPR 2447	Cajanus cajan	Breeding lines	South Asia	India	Andhra Pradesh
ICPR 2671	Cajanus cajan	Breeding lines	South Asia	India	Andhra Pradesh
ICPR 3467	Cajanus cajan	Breeding lines	South Asia	India	Andhra Pradesh
ICP 2376	Cajanus cajan	Breeding lines	South Asia	India	Andhra Pradesh
ICPA 2039	Cajanus cajan	Breeding lines	South Asia	India	Andhra Pradesh
ICPA 2043	Cajanus cajan	Breeding lines	South Asia	India	Andhra Pradesh
ICPB 2049	Cajanus cajan	Breeding lines	South Asia	India	Andhra Pradesh
ICPL 148	Cajanus cajan	Breeding lines	South Asia	India	Andhra Pradesh
ICPL 84023	Cajanus cajan	Breeding lines	South Asia	India	Andhra Pradesh
ICPL 85010	Cajanus cajan	Breeding lines	South Asia	India	Andhra Pradesh
ICPL 85012	Cajanus cajan	Breeding lines	South Asia	India	Andhra Pradesh
ICPL 85030	Cajanus cajan	Breeding lines	South Asia	India	Andhra Pradesh
ICP 1071	Cajanus cajan	Breeding lines	South Asia	India	Maharashtra
ICP 7782	Cajanus cajan	Breeding lines	South Asia	India	Maharashtra
ICP 1535	Cajanus cajan	Breeding lines	South Asia	India	Uttar Pradesh
AKT8811	Cajanus cajan	Cultivar	South Asia	India	Andhra Pradesh
ASHAUAS	Cajanus cajan	Cultivar	South Asia	India	Andhra Pradesh
GT288	Cajanus cajan	Cultivar	South Asia	India	Andhra Pradesh
GULLYALR	Cajanus cajan	Cultivar	South Asia	India	Andhra Pradesh
GULLYALW	Cajanus cajan	Cultivar	South Asia	India	Andhra Pradesh
ICP 8863	Cajanus cajan	Cultivar	South Asia	India	Andhra Pradesh
ICP 14770	Cajanus cajan	Cultivar	South Asia	India	Andhra Pradesh
ICPL 332	Cajanus cajan	Cultivar	South Asia	India	Andhra Pradesh
ICPL 87119	Cajanus cajan	Cultivar	South Asia	India	Andhra Pradesh
MaruthiUAS	Cajanus cajan	Cultivar	South Asia	India	Andhra Pradesh
T.VISHAKA	Cajanus cajan	Cultivar	South Asia	India	Andhra Pradesh
TAT10	Cajanus cajan	Cultivar	South Asia	India	Andhra Pradesh
ICP 7035	Cajanus cajan	Cultivar	South Asia	India	-
ICPL 151	Cajanus cajan	Cultivar	South Asia	India	Andhra Pradesh
TTB7	Cajanus cajan	Cultivar	South Asia	India	Karnataka
C11	Cajanus cajan	Cultivar	South Asia	India	Maharashtra
ICP 28	Cajanus cajan	Cultivar	South Asia	India	New Delhi
ICP 14126	Cajanus cajan	Landrace	Meso america	Jamaica	-
ICP 13799	Cajanus cajan	Landrace	Meso america	Tri-dad-and-Tobaco	Roxborough
ICP 4266	Cajanus cajan	Landrace	South Asia	India	-
ICP 7337	Cajanus cajan	Landrace	South Asia	India	-
ICP 7409	Cajanus cajan	Landrace	South Asia	India	-
ICP 6523	Cajanus cajan	Landrace	South Asia	India	Andhra Pradesh
ICPL 20096	Cajanus cajan	Landrace	South Asia	India	Andhra Pradesh
ICPL 20097	Cajanus cajan	Landrace	South Asia	India	Andhra Pradesh
ICPL 20102	Cajanus cajan	Landrace	South Asia	India	Andhra Pradesh
ICPL 20108	Cajanus cajan	Landrace	South Asia	India	Andhra Pradesh
ICP 49	Cajanus cajan	Landrace	South Asia	India	Bihar
ICP 14524	Cajanus cajan	Landrace	South Asia	India	Bihar
ICP 7941	Cajanus cajan	Landrace	South Asia	India	Karnataka
ICP 12977	Cajanus cajan	Landrace	South Asia	India	Orissa
ICP 13004	Cajanus cajan	Landrace	South Asia	India	Orissa
ICP 12765	Cajanus cajan	Landrace	South Asia	Philippines	Illocos Sur
ICPL 2	Cajanus cajan	Landrace	South Asia	-	Andhra Pradesh
ICP 14389	Cajanus cajan	Landrace	SSAfrica	Central-African-Republic	-
ICP 15454	Cajanus cajan	Landrace	SSAfrica	Nigeria	Enugu
ICP 12079	Cajanus cajan	Landrace	SS Africa	Tanzania	Arusha
ICP 12094	Cajanus cajan	Landrace	SS Africa	Tanzania	Dodoma
ICP 15612	Cajanus acutifolius	Wild	Oceania Pacific	Australia	Northern Territory Kakudu
ICP 15606	Cajanus acutifolius	Wild	Oceania Pacific	Australia	Queensland Mulgrave river
ICP 15604	Cajanus acutifolius	Wild	Oceania Pacific	Australia	Queensland Almaden
ICP 15610	Cajanus acutifolius	Wild	Oceania Pacific	Australia	Queensland Almaden
ICP 15603	Cajanus acutifolius	Wild	Oceania Pacific	Australia	Queensland Red falls
ICP 15605	Cajanus acutifolius	Wild	Oceania Pacific	Australia	Queensland Walsh river
ICP 15608	Cajanus acutifolius	Wild	Oceania Pacific	Australia	-
ICP 15609	Cajanus acutifolius	Wild	Oceania Pacific	Australia	-
ICP 15611	Cajanus acutifolius	Wild	Oceania Pacific	Australia	-
ICPW 012	Cajanus acutifolius	Wild	Oceania Pacific	Australia	Northern terittory
ICP 15602	Cajanus acutifolius	Wild	Oceania Pacific	Australia	-
ICP 15615	Cajanus albicans	Wild	South Asia	India	Andhra Pradesh
ICP 15624	Cajanus albicans	Wild	South Asia	India	Andhra Pradesh
ICP 15614	Cajanus albicans	Wild	South Asia	India	Karnataka
ICP 15621	Cajanus albicans	Wild	South Asia	India	Karnataka
ICP 15627	Cajanus albicans	Wild	South Asia	India	Karnataka
ICP 15619	Cajanus albicans	Wild	South Asia	India	Tamilnadu
ICP 15628	Cajanus albicans	Wild	South Asia	India	Tamilnadu
ICP 15620	Cajanus albicans	Wild	South Asia	Sri Lanka	Central
ICP 15614	Cajanus albicans	Wild	South Asia	India	Karnataka
ICP 15627	Cajanus albicans	Wild	South Asia	India	Karnataka
ICP 15630	Cajanus cajanifolius	Wild	South Asia	India	Andhra Pradesh
ICPW 029	Cajanus cajanifolius	Wild	South Asia	India	Andhra Pradesh
ICP 15629	Cajanus cajanifolius	Wild	South Asia	India	Madhya Pradesh
ICP 15631	Cajanus cajanifolius	Wild	South Asia	India	Madhya Pradesh
ICP 15632	Cajanus cajanifolius	Wild	South Asia	India	Orissa
ICP 15629	Cajanus cajanifolius	Wild	South Asia	India	Madhya Pradesh
ICP 15632	Cajanus cajanifolius	Wild	South Asia	India	Orissa
ICP 15873	Cajanus cajanifolius	Wild	South Asia	India	Tripura
ICP 15874	Cajanus cinereus	Wild	Oceania Pacific	Australia	-
ICP 15674	Cajanus confertiflorus	Wild	Oceania Pacific	Australia	Queensland Mt.Stuart
ICP 15771	Cajanus crassus	Wild	South Asia	India	Andhra Pradesh
ICP 15772	Cajanus crassus	Wild	South Asia	India	Andhra Pradesh
ICP 15773	Cajanus crassus	Wild	South Asia	India	Andhra Pradesh
ICP 15774	Cajanus crassus	Wild	South Asia	India	Andhra Pradesh
ICP 15767	Cajanus crassus	Wild	South Asia	India	Jharkhand
ICP 15770	Cajanus crassus	Wild	South Asia	India	Karnataka
ICP 15775	Cajanus crassus	Wild	South Asia	India	Orissa
ICP 15776	Cajanus crassus	Wild	South Asia	India	Punjab
ICP 15768	Cajanus crassus	Wild	South Asia	Myanmar	Sagaing
ICP 15769	Cajanus crassus	Wild	South Asia	Myanmar	Sagaing
ICP 15633	Cajanus goensis	Wild	South Asia	India	Kerala
ICP 15639	Cajanus lanceolatus	Wild	Oceania Pacific	Australia	Northern Territory North Kimberly
ICP 15640	Cajanus latisepalus	Wild	Oceania Pacific	Australia	-
ICP 15641	Cajanus lineatus	Wild	South Asia	India	Karnataka
ICP 15644	Cajanus lineatus	Wild	South Asia	India	Karnataka
ICP 15645	Cajanus lineatus	Wild	South Asia	India	Karnataka
ICP 15646	Cajanus lineatus	Wild	South Asia	India	Karnataka
ICP 15647	Cajanus lineatus	Wild	South Asia	India	Karnataka
ICPW 046	Cajanus lineatus	Wild	South Asia	India	Karnataka
ICP 15648	Cajanus lineatus	Wild	South Asia	India	Kerala
ICP 15649	Cajanus lineatus	Wild	South Asia	India	Kerala
ICP 15650	Cajanus lineatus	Wild	South Asia	India	Maharashtra
ICP 15642	Cajanus lineatus	Wild	South Asia	India	Tamilnadu
ICP 15643	Cajanus lineatus	Wild	South Asia	India	Karnataka
ICP 15651	Cajanus marmoratus	Wild	Oceania Pacific	Australia	-
ICP 15653	Cajanus mollis	Wild	South Asia	India	Himachal Pradesh
ICP 15655	Cajanus mollis	Wild	South Asia	India	Uttar Pradesh
ICP 15657	Cajanus mollis	Wild	South Asia	India	Uttar Pradesh
ICP 15658	Cajanus mollis	Wild	South Asia	India	Uttar Pradesh
ICP 15659	Cajanus mollis	Wild	South Asia	India	Uttar Pradesh
ICP 15661	Cajanus platycarpus	Wild	South Asia	India	Himachal Pradesh
ICP 15672	Cajanus platycarpus	Wild	South Asia	India	Himachal Pradesh
ICP 15666	Cajanus platycarpus	Wild	South Asia	India	Maharashtra
ICP 15670	Cajanus platycarpus	Wild	South Asia	India	Maharashtra
ICP 15671	Cajanus platycarpus	Wild	South Asia	India	Maharashtra
ICP 15673	Cajanus platycarpus	Wild	South Asia	India	Punjab
ICP 15921	Cajanus platycarpus	Wild	South Asia	India	Rajasthan
ICP 15662	Cajanus platycarpus	Wild	South Asia	India	Uttar Pradesh
ICP 15663	Cajanus platycarpus	Wild	South Asia	India	Uttar Pradesh
ICP 15664	Cajanus platycarpus	Wild	South Asia	India	Uttar Pradesh
ICP 15665	Cajanus platycarpus	Wild	South Asia	India	Uttar Pradesh
ICP 16144	Cajanus platycarpus	Wild	South Asia	India	-
ICP 16145	Cajanus platycarpus	Wild	South Asia	India	-
ICP 15665	Cajanus platycarpus	Wild	South Asia	India	Uttar Pradesh
ICPW 068	Cajanus platycarpus	Wild	South Asia	India	Uttar Pradesh
ICPW 069	Cajanus platycarpus	Wild	South Asia	India	Uttar Pradesh
ICP 15675	Cajanus reticulatus	Wild	Oceania Pacific	Australia	Queensland Mt.Misery
ICP 15637	Cajanus reticulatus	Wild	South Asia	Papua-New-Guinea	-
ICP 15638	Cajanus reticulatus	Wild	South Asia	Papua-New-Guinea	-
ICP 15676	Cajanus reticulatus	Wild	Oceania Pacific	Australia	Queensland Ti roo Creek road
ICP 15634	Cajanus reticulatus	Wild	Oceania Pacific	Australia	Queensland Greenvale
ICP 15902	Cajanus rugosus	Wild	South Asia	Sri Lanka	Nureliy
ICP 15679	Cajanus rugosus	Wild	South Asia	Sri Lanka	Uva
ICPW 130	Cajanus scarabaeoides	Wild	South Asia	India	Andhra Pradesh
ICP 15685	Cajanus scarabaeoides	Wild	South Asia	India	Bihar
ICP 15707	Cajanus scarabaeoides	Wild	South Asia	India	Bihar
ICP 15683	Cajanus scarabaeoides	Wild	South Asia	India	Maharashtra
ICP 15684	Cajanus scarabaeoides	Wild	South Asia	India	Maharashtra
ICP 15922	Cajanus scarabaeoides	Wild	South Asia	India	Rajasthan
ICP 15756	Cajanus scarabaeoides	Wild	South Asia	Indonesia	Rote
ICPW 094	Cajanus scarabaeoides	Wild	South Asia	Sri Lanka	-
ICP 15917	Cajanus scarabaeoides	Wild	Europe	United-Kingdom	-
ICP 15747	Cajanus scarabaeoides	Wild	South Asia	India	Madhya Pradesh
ICP 15882	Cajanus scarabaeoides	Wild	South Asia	India	Tripura
ICP 15913	Cajanus scarabaeoides	Wild	South Asia	Sri Lanka	Central
ICP 15916	Cajanus scarabaeoides	Wild	South Asia	Sri Lanka	Central
ICP 15912	Cajanus scarabaeoides	Wild	South Asia	Sri Lanka	North Central
ICP 15914	Cajanus scarabaeoides	Wild	South Asia	Sri Lanka	North Central
ICP 15915	Cajanus scarabaeoides	Wild	South Asia	Sri Lanka	North Central
ICP 15763	Cajanus sericeus	Wild	Oceania Pacific	Australia	Northern Territory
C.Sericeus	Cajanus sericeus	Wild	South Asia	India	Andhra Pradesh
ICP 15760	Cajanus sericeus	Wild	South Asia	India	Maharashtra
ICP 15761	Cajanus sericeus	Wild	South Asia	India	Maharashtra
ICP 15762	Cajanus sericeus	Wild	South Asia	India	West Bengal
ICP 15762	Cajanus sericeus	Wild	South Asia	India	West Bengal
ICP 15875	Cajanus elongatus	Wild	South Asia	India	Meghalaya
