# Supplementary material for: Genetic Diversity and Demographic History of Cajanus spp. Illustrated from Genome-Wide SNPs
Source: PLoS One. 2014 Feb 12;9(2):e88568. doi: 10.1371/journal.pone.0088568 (PMC3922937; doi:10.1371/journal.pone.0088568)
Supplement: Table S2 — Genotyping data generated using 1,616 PKAM on 184 Cajanus accessions. (XLS) [file pone.0088568.s005.xls]

## Sheet: Table S2
Table S2: Genotyping data generated using 1616 PKAM on 184 Cajanus accessions
Marker name	Gene_ID	Allele	PIC value	LG	Position on LGs (cM)	ICP6933	ICP14153	BSMR736	GS-1	ICP14444	ICP14471	ICP14857	ICP16198	ICP16235	ICPL86003	ICPL86009	ICPL87091	ICPL87105	ICPL88034	ICPL88039	ICPL89031	ICPL90004	ICPL90017	ICPL98005	ICPL99050	ICPL99068	ICPL99073	ICPL99077	ICPR2438	ICPR2447	ICPR2671	ICPR3467	ICP2376	ICPA2039	ICPA2043	ICPB2049	ICPL148	ICPL84023	ICPL85010	ICPL85012	ICPL85030	ICP1071	ICP7782	ICP1535	AKT8811	ASHAUAS	GT288	GULLYALR	GULLYALW
PKAM0940	272769_0963_3962	C/G	0.210539	CcLG01	0	C:C	C:C	C:C	C:C	C:C	C:C	C:C	C:C	C:C	C:C	C:C	C:C	C:C	C:C	C:C	C:C	C:C	C:C	C:C	C:C	C:C	C:C	C:C	C:C	C:C	C:C	C:C	C:C	C:C	C:C	C:C	C:C	C:C	C:C	C:C	C:C	C:C	C:C	C:C	C:C	C:C	C:C	C:C	C:C
PKAM0340	CC_TOG894101_2	A/G	0.24049	CcLG01	0.085	G:G	G:G	G:G	G:G	G:G	G:G	G:G	G:G	G:G	G:G	G:G	G:G	G:G	G:G	G:G	G:G	G:G	N:N	G:G	G:G	G:G	G:G	G:G	G:G	G:G	G:G	G:G	G:G	G:G	G:G	G:G	G:G	G:G	G:G	G:G	G:G	G:G	G:G	G:G	G:G	G:G	G:G	G:G	G:G
PKAM0152	CC_TOG901238_1	A/T	0.272921	CcLG01	0.242	T:T	T:T	T:T	N:N	T:T	T:T	T:T	T:T	T:T	T:T	T:T	T:T	T:T	T:T	T:T	T:T	T:T	T:T	T:T	T:T	T:T	T:T	T:T	T:T	T:T	T:T	T:T	T:T	T:T	T:T	T:T	T:T	T:T	T:T	T:T	T:T	T:T	T:T	T:T	T:T	T:T	T:T	T:T	T:T
PKAM0981	241518_1567_3226	A/G	0.101746	CcLG01	0.506	A:A	A:A	A:A	A:A	A:A	A:A	A:A	A:A	A:A	A:A	A:A	A:A	A:A	A:A	A:A	A:A	A:A	A:A	A:A	A:A	A:A	A:A	A:A	A:A	A:A	A:A	N:N	A:A	A:A	A:A	A:A	A:A	A:A	A:A	A:A	A:A	A:A	A:A	A:A	A:A	A:A	A:A	A:A	A:A
PKAM0767	Contig23869	C/G	0.120708	CcLG01	1.12	C:C	C:C	C:C	C:C	C:C	C:C	C:C	C:C	C:C	C:C	C:C	C:C	C:C	C:C	C:C	C:C	C:C	C:C	C:C	C:C	C:C	C:C	C:C	C:C	C:C	C:C	C:C	C:C	C:C	C:C	C:C	C:C	C:C	C:C	C:C	C:C	C:C	C:C	C:C	C:C	C:C	C:C	C:C	C:C
PKAM1052	267234_0535_3777	G/C	0.121928	CcLG01	1.246	G:G	G:G	G:G	G:G	G:G	G:G	G:G	G:G	G:G	G:G	G:G	G:G	G:G	G:G	G:G	G:G	G:G	G:G	G:G	G:G	G:G	G:G	G:G	G:G	G:G	G:G	G:G	G:G	G:G	G:G	G:G	G:G	G:G	G:G	G:G	G:G	G:G	G:G	G:G	N:N	G:G	G:G	G:G	G:G
PKAM0184	CC_TOG916106_2_b	A/G	0.24049	CcLG01	3.247	A:A	A:A	A:A	A:A	A:A	A:A	A:A	A:A	A:A	A:A	A:A	A:A	A:A	A:A	A:A	A:A	A:A	A:A	A:A	A:A	A:A	A:A	A:A	A:A	A:A	A:A	A:A	A:A	A:A	A:A	N:N	A:A	A:A	A:A	A:A	A:A	A:A	A:A	A:A	A:A	A:A	A:A	A:A	A:A
PKAM1108	Contig37111	A/G	0.0831758	CcLG01	7.977	A:A	A:A	A:A	N:N	A:A	A:A	A:A	A:A	A:A	A:A	A:A	A:A	A:A	A:A	A:A	A:A	A:A	A:A	A:A	A:A	A:A	A:A	A:A	A:A	A:A	A:A	A:A	A:A	A:A	A:A	A:A	A:A	A:A	A:A	A:A	A:A	A:A	A:A	A:A	A:A	A:A	A:A	A:A	A:A
PKAM0871	280554_2245_0105	T/C	0.0823217	CcLG01	8.011	T:T	T:T	T:T	T:T	T:T	T:T	T:T	T:T	T:T	T:T	T:T	T:T	T:T	T:T	T:T	T:T	T:T	T:T	T:T	T:T	T:T	T:T	T:T	T:T	T:T	T:T	T:T	T:T	T:T	T:T	T:T	T:T	T:T	T:T	T:T	T:T	T:T	T:T	T:T	T:T	T:T	T:T	T:T	T:T
PKAM0114	CC_TOG898550_1	A/G	0.0823217	CcLG01	8.529	G:G	G:G	G:G	G:G	G:G	G:G	G:G	G:G	G:G	G:G	G:G	G:G	G:G	G:G	G:G	G:G	G:G	G:G	G:G	G:G	G:G	G:G	G:G	G:G	G:G	G:G	G:G	G:G	G:G	G:G	G:G	G:G	G:G	G:G	G:G	G:G	G:G	G:G	G:G	G:G	G:G	G:G	G:G	G:G
PKAM0532	CC_TOG899545_1	A/T	0.212535	CcLG01	9.136	T:T	T:T	T:T	T:T	T:T	T:T	T:T	T:T	T:T	T:T	T:T	T:T	T:T	T:T	T:T	T:T	T:T	T:T	T:T	T:T	T:T	T:T	T:T	T:T	T:T	T:T	T:T	T:T	T:T	T:T	N:N	T:T	T:T	T:T	T:T	T:T	T:T	T:T	T:T	T:T	T:T	T:T	T:T	T:T
PKAM1493	Contig44191	T/C	0.214568	CcLG01	9.296	T:T	T:T	T:T	T:T	T:T	T:T	T:T	T:T	T:T	T:T	T:T	T:T	T:T	T:T	T:T	T:T	T:T	T:T	T:T	T:T	T:T	T:T	T:T	T:T	T:T	T:T	T:T	T:T	T:T	T:T	T:T	T:T	T:T	T:T	T:T	T:T	T:T	T:T	T:T	T:T	T:T	T:T	T:T	T:T
PKAM0985	277920_1738_2794	C/T	0.100724	CcLG01	9.371	C:C	C:C	C:C	C:C	C:C	C:C	C:C	C:C	C:C	C:C	C:C	C:C	C:C	C:C	C:C	C:C	C:C	C:C	C:C	C:C	C:C	C:C	C:T	C:C	C:C	C:C	C:C	C:C	C:C	C:C	C:C	C:C	C:C	C:C	C:C	C:C	C:C	C:C	C:C	C:C	C:C	C:C	C:C	C:C
PKAM1111	054927_0443_1288	T/A	0.455219	CcLG01	10.03	T:T	A:T	A:T	T:T	A:T	T:T	T:T	T:T	T:T	T:T	T:T	A:T	A:T	N:N	T:T	T:T	T:T	A:T	T:T	A:T	A:T	A:T	A:T	A:T	A:T	A:T	T:T	A:T	A:T	A:T	T:T	T:T	T:T	T:T	T:T	A:T	A:T	A:T	A:T	N:N	A:T	T:T	A:T	A:T
PKAM0218	CC_TOG895021_1_b	T/G	0.0814848	CcLG01	10.784	T:T	T:T	T:T	T:T	T:T	T:T	T:T	T:T	T:T	T:T	T:T	T:T	T:T	T:T	T:T	T:T	T:T	T:T	T:T	T:T	T:T	T:T	T:T	T:T	T:T	T:T	T:T	T:T	T:T	T:T	T:T	T:T	T:T	T:T	T:T	T:T	T:T	T:T	T:T	T:T	T:T	T:T	T:T	T:T
PKAM0285	CC_TOG898078_1	T/C	0.268221	CcLG01	15.236	C:C	C:C	C:C	C:C	C:C	C:C	C:C	C:C	C:C	C:C	C:C	C:C	C:C	C:C	C:C	C:C	C:C	C:C	C:C	C:C	C:C	C:C	C:C	C:C	C:C	C:C	C:C	C:C	C:C	C:C	C:C	C:C	C:C	C:C	C:C	C:C	C:C	C:C	C:C	C:C	C:C	C:C	C:C	C:C
PKAM0168	CC_TOG909801_1	C/G	0.0831758	CcLG01	16.612	G:G	G:G	G:G	G:G	G:G	G:G	G:G	G:G	G:G	G:G	G:G	G:G	G:G	G:G	G:G	G:G	G:G	G:G	G:G	G:G	G:G	G:G	G:G	G:G	G:G	G:G	G:G	G:G	G:G	G:G	G:G	G:G	G:G	G:G	G:G	G:G	G:G	G:G	G:G	G:G	G:G	G:G	G:G	G:G
PKAM1049	199640_1046_1547	A/G	0.190131	CcLG01	32.989	A:A	A:A	A:A	A:A	A:A	A:A	A:A	A:A	A:A	A:A	A:A	A:A	A:A	A:A	A:A	A:A	A:A	A:A	A:A	A:A	A:A	A:A	A:A	A:A	A:A	A:A	A:A	A:A	A:A	A:A	A:A	A:A	A:A	A:A	A:A	A:A	A:A	A:A	A:A	A:A	A:A	A:A	A:A	A:A
PKAM0453	CC_TOG902994_2	A/G	0.0867769	CcLG01	34.73	G:G	G:G	G:G	G:G	G:G	G:G	G:G	G:G	G:G	G:G	G:G	G:G	G:G	G:G	G:G	G:G	G:G	G:G	G:G	G:G	G:G	G:G	G:G	G:G	G:G	G:G	G:G	G:G	G:G	G:G	G:G	G:G	G:G	G:G	G:G	G:G	G:G	G:G	G:G	G:G	G:G	G:G	G:G	G:G
PKAM0410	CC_TOG912898_1	A/G	0.0823217	CcLG01	39.705	A:A	A:A	A:A	A:A	A:A	A:A	A:A	A:A	A:A	A:A	A:A	A:A	A:A	A:A	A:A	A:A	A:A	A:A	A:A	A:A	A:A	A:A	A:A	A:A	A:A	A:A	A:A	A:A	A:A	A:A	A:A	A:A	A:A	A:A	A:A	A:A	A:A	A:A	A:A	A:A	A:A	A:A	A:A	A:A
PKAM0128	CC_TOG897351_2	T/G	0.0806648	CcLG01	40.334	T:T	T:T	T:T	T:T	T:T	T:T	T:T	T:T	T:T	T:T	T:T	T:T	T:T	T:T	T:T	T:T	T:T	T:T	T:T	T:T	T:T	T:T	T:T	T:T	T:T	T:T	T:T	T:T	T:T	T:T	T:T	T:T	T:T	T:T	T:T	T:T	T:T	T:T	T:T	T:T	T:T	T:T	T:T	T:T
PKAM0720	216391_3657_3285	G/C	0.0877263	CcLG01	41.58	G:G	G:G	G:G	N:N	G:G	G:G	G:G	G:G	G:G	G:G	G:G	G:G	G:G	G:G	G:G	G:G	G:G	G:G	G:G	G:G	G:G	G:G	G:G	G:G	G:G	G:G	G:G	G:G	G:G	N:N	G:G	G:G	G:G	G:G	G:G	G:G	G:G	G:G	G:G	G:G	G:G	G:G	G:G	G:G
PKAM0633	CC_TOG906662_2	C/T	0.0637604	CcLG01	42.879	C:C	C:C	C:C	C:C	C:C	C:C	C:C	C:C	C:C	C:C	C:C	C:C	C:C	C:C	C:C	C:C	C:C	C:C	C:C	C:C	C:C	C:C	C:C	C:C	C:C	C:C	C:C	C:C	C:C	C:C	C:C	C:C	C:C	C:C	C:C	C:C	C:C	C:C	C:C	C:C	C:C	C:C	C:C	C:C
PKAM1529	251744445GR473292_1	C/T	0.0840478	CcLG01	44.222	C:C	C:C	C:C	C:C	C:C	C:C	C:C	C:C	C:C	C:C	C:C	C:C	C:C	C:C	C:C	C:C	C:C	C:C	C:C	C:C	C:C	C:C	C:C	C:C	C:C	C:C	C:C	C:C	C:C	C:C	C:C	C:C	C:C	C:C	C:C	C:C	C:C	C:C	C:C	C:C	C:C	C:C	C:C	C:C
PKAM0033	CC_TOG933994_2	A/C	0.0823217	CcLG01	45.711	A:A	A:A	A:A	A:A	A:A	A:A	A:A	A:A	A:A	A:A	A:A	A:A	A:A	A:A	A:A	A:A	A:A	A:A	A:A	A:A	A:A	A:A	A:A	A:A	A:A	A:A	A:A	A:A	A:A	A:A	A:A	A:A	A:A	A:A	A:A	A:A	A:A	A:A	A:A	A:A	A:A	A:A	A:A	A:A
PKAM0332	CC_TOG904927_2	T/C	0.10718	CcLG01	45.756	C:C	C:C	C:C	C:C	C:C	C:C	C:C	C:C	C:C	C:C	C:C	C:C	C:C	C:C	C:C	C:C	C:C	C:C	C:C	C:C	C:C	C:C	C:C	C:C	C:C	C:C	C:C	C:C	C:C	C:C	C:C	C:C	C:C	C:C	C:C	C:C	C:C	C:C	C:C	C:C	C:C	C:C	C:C	C:C
PKAM1592	Contig44332	C/A	0.228958	CcLG01	46.335	C:C	C:C	C:C	C:C	C:C	C:C	C:C	C:C	C:C	C:C	C:C	C:C	C:C	C:C	C:C	C:C	C:C	C:C	C:C	C:C	C:C	C:C	C:C	C:C	C:C	C:C	C:C	C:C	C:C	C:C	C:C	C:C	C:C	C:C	C:C	C:C	C:C	C:C	C:C	C:C	C:C	N:N	C:C	C:C
PKAM0539	CC_TOG897209_2	A/G	0.0814848	CcLG01	47.022	G:G	G:G	G:G	G:G	G:G	G:G	G:G	G:G	G:G	G:G	G:G	G:G	G:G	G:G	G:G	G:G	G:G	G:G	G:G	G:G	G:G	G:G	G:G	G:G	G:G	G:G	G:G	G:G	G:G	G:G	G:G	G:G	G:G	G:G	G:G	G:G	G:G	G:G	G:G	G:G	G:G	G:G	G:G	G:G
PKAM1251	211394_0109_1232	T/C	0.238343	CcLG01	48.585	C:C	C:C	C:C	C:C	C:C	C:C	C:C	C:C	C:C	C:C	C:C	C:C	C:C	C:C	C:C	C:C	C:C	C:C	C:C	C:C	C:C	C:C	C:C	C:C	C:C	C:C	C:C	C:C	C:C	C:C	C:C	C:C	C:C	C:C	C:C	C:C	C:C	C:C	C:C	C:C	C:C	C:C	C:C	C:C
PKAM0832	Contig37018	T/C	0.15879	CcLG01	51.1	T:T	T:T	T:T	T:T	T:T	T:T	T:T	T:T	T:T	T:T	T:T	T:T	T:T	T:T	T:T	T:T	T:T	T:T	T:T	T:T	T:T	T:T	T:T	T:T	T:T	T:T	T:T	T:T	T:T	T:T	T:T	T:T	T:T	T:T	T:T	T:T	T:T	T:T	T:T	T:T	T:T	T:T	T:T	T:T
PKAM0297	CC_TOG928182_1	A/C	0.173155	CcLG01	53.739	C:C	C:C	C:C	C:C	C:C	C:C	C:C	C:C	C:C	C:C	C:C	C:C	C:C	C:C	C:C	C:C	C:C	C:C	C:C	C:C	C:C	C:C	C:C	C:C	C:C	C:C	C:C	C:C	C:C	C:C	C:C	C:C	C:C	C:C	C:C	C:C	C:C	C:C	C:C	C:C	C:C	C:C	C:C	C:C
PKAM0381	CC_TOG910601_2	A/T	0.258034	CcLG01	55.202	A:A	A:A	A:A	A:A	A:A	A:A	A:A	A:A	A:A	A:A	A:A	N:N	A:A	A:A	A:A	A:A	A:A	A:A	A:A	A:A	A:A	A:A	A:A	A:A	A:A	A:A	A:A	A:A	A:A	A:A	A:A	A:A	A:A	A:A	A:A	A:A	A:A	A:A	A:A	A:A	A:A	A:A	A:A	A:A
PKAM0394	CC_TOG896498_1	T/C	0.258034	CcLG01	55.22	T:T	T:T	T:T	T:T	T:T	C:T	T:T	T:T	T:T	T:T	T:T	T:T	T:T	T:T	T:T	T:T	T:T	T:T	T:T	T:T	T:T	T:T	T:T	T:T	T:T	T:T	T:T	T:T	N:N	N:N	N:N	T:T	T:T	T:T	T:T	T:T	T:T	T:T	T:T	T:T	T:T	T:T	T:T	T:T
PKAM0325	CC_TOG922448_1	A/G	0.265928	CcLG01	55.656	G:G	G:G	G:G	G:G	G:G	G:G	G:G	G:G	G:G	G:G	G:G	G:G	G:G	G:G	G:G	G:G	G:G	G:G	G:G	G:G	G:G	G:G	G:G	G:G	G:G	G:G	G:G	G:G	G:G	G:G	G:G	G:G	G:G	G:G	G:G	G:G	G:G	G:G	G:G	G:G	G:G	G:G	G:G	G:G
PKAM1013	Contig26790	T/C	0.0814848	CcLG01	57.314	T:T	T:T	T:T	T:T	T:T	T:T	T:T	T:T	T:T	T:T	T:T	T:T	T:T	T:T	T:T	T:T	T:T	T:T	T:T	T:T	T:T	T:T	T:T	T:T	T:T	T:T	T:T	T:T	T:T	T:T	T:T	T:T	T:T	T:T	T:T	T:T	T:T	T:T	T:T	T:T	T:T	T:T	T:T	T:T
PKAM0742	292434_1919_2279	A/G	0.0814848	CcLG01	57.392	A:A	A:A	A:A	A:A	A:A	A:A	A:A	A:A	A:A	A:A	A:A	A:A	A:A	A:A	A:A	A:A	A:A	A:A	A:A	A:A	A:A	A:A	A:A	A:A	A:A	A:A	A:A	A:A	A:A	A:A	A:A	A:A	A:A	A:A	A:A	A:A	A:A	A:A	A:A	A:A	A:A	A:A	A:A	A:A
PKAM0779	Contig6263	T/C	0.0840478	CcLG01	57.595	T:T	T:T	T:T	N:N	T:T	T:T	T:T	T:T	T:T	T:T	T:T	T:T	T:T	T:T	T:T	T:T	T:T	T:T	T:T	T:T	T:T	T:T	T:T	T:T	T:T	T:T	T:T	T:T	T:T	T:T	T:T	T:T	T:T	T:T	T:T	T:T	T:T	T:T	T:T	T:T	T:T	T:T	T:T	T:T
PKAM1179	146785_3093_1143	T/C	0.100724	CcLG01	58.503	T:T	T:T	T:T	T:T	T:T	T:T	T:T	T:T	T:T	T:T	T:T	T:T	T:T	T:T	T:T	T:T	T:T	T:T	T:T	T:T	T:T	T:T	T:T	T:T	T:T	T:T	T:T	T:T	T:T	T:T	T:T	T:T	T:T	T:T	T:T	T:T	T:T	T:T	T:T	T:T	T:T	T:T	T:T	T:T
PKAM0398	CC_TOG935699_2	A/G	0.125742	CcLG01	58.718	A:A	A:A	N:N	A:A	A:A	A:A	A:A	A:A	A:A	A:A	A:A	A:A	A:A	A:A	A:A	A:A	A:A	A:A	A:A	A:A	A:A	A:A	A:A	A:A	A:A	A:A	A:A	A:A	A:A	A:A	A:A	A:A	A:A	A:A	A:A	A:A	A:A	A:A	A:A	A:A	A:A	A:A	A:A	A:A
PKAM1095	Contig42720	C/G	0.04299	CcLG01	59.002	C:C	C:C	C:C	C:C	C:C	C:C	C:C	C:C	C:C	C:C	C:C	C:C	C:C	C:C	C:C	C:C	C:C	C:C	C:C	C:C	C:C	C:C	C:C	C:C	C:C	C:C	C:C	C:C	C:C	C:C	C:C	C:C	C:C	C:C	C:C	C:C	C:C	C:C	C:C	C:C	C:C	C:C	C:C	C:C
PKAM0368	CC_TOG896371_2	T/C	0.104938	CcLG01	59.047	G:G	G:G	G:G	G:G	G:G	G:G	G:G	G:G	G:G	G:G	G:G	G:G	G:G	G:G	G:G	G:G	G:G	N:N	G:G	G:G	G:G	G:G	G:G	G:G	G:G	G:G	G:G	G:G	G:G	G:G	G:G	G:G	G:G	G:G	G:G	G:G	G:G	G:G	G:G	G:G	G:G	G:G	G:G	G:G
PKAM1470	Contig16791	C/T	0.251302	CcLG01	64	C:C	C:C	C:C	C:C	C:C	C:C	C:C	C:C	C:C	C:C	C:C	C:C	C:C	C:C	C:C	C:C	C:C	C:C	C:C	C:C	C:C	C:C	C:C	C:C	C:C	C:C	C:C	C:C	C:C	C:C	C:C	C:C	C:C	C:C	C:C	C:C	C:C	C:C	C:C	C:C	C:C	C:C	C:C	C:C
PKAM1598	Contig48418	G/C	0.301276	CcLG01	64.232	G:G	G:G	G:G	G:G	G:G	G:G	G:G	G:G	G:G	G:G	G:G	G:G	G:G	G:G	G:G	G:G	G:G	G:G	G:G	G:G	G:G	G:G	G:G	G:G	G:G	G:G	G:G	G:G	N:N	G:G	G:G	G:G	G:G	G:G	G:G	G:G	G:G	G:G	G:G	G:G	G:G	G:G	G:G	G:G
PKAM1035	Contig34475	G/A	0.0814848	CcLG01	64.883	G:G	G:G	G:G	G:G	G:G	G:G	G:G	G:G	G:G	G:G	G:G	G:G	G:G	G:G	G:G	G:G	G:G	G:G	G:G	G:G	G:G	G:G	G:G	G:G	G:G	G:G	G:G	G:G	G:G	G:G	G:G	G:G	G:G	G:G	G:G	G:G	G:G	G:G	G:G	G:G	G:G	G:G	G:G	G:G
PKAM1474	Contig19999	C/T	0.210539	CcLG01	65.167	T:T	T:T	N:N	T:T	T:T	T:T	T:T	T:T	T:T	T:T	T:T	T:T	T:T	T:T	T:T	T:T	T:T	T:T	T:T	T:T	T:T	T:T	T:T	T:T	T:T	T:T	T:T	T:T	T:T	T:T	T:T	T:T	T:T	T:T	T:T	T:T	T:T	T:T	T:T	T:T	T:T	T:T	T:T	T:T
PKAM1465	Contig22862	A/G	0.253508	CcLG01	67.279	A:A	A:A	A:A	A:A	A:A	A:A	A:A	A:A	A:A	A:A	A:A	A:A	A:A	A:A	A:A	A:A	A:A	A:A	A:A	A:A	A:A	A:A	A:A	A:A	A:A	A:A	A:A	A:A	A:A	A:A	A:A	A:A	A:A	A:A	A:A	A:A	A:A	A:A	A:A	A:A	A:A	A:A	A:A	A:A
PKAM0429	CC_TOG894638_1	A/C	0.0416478	CcLG01	68.623	C:C	C:C	C:C	C:C	C:C	C:C	C:C	C:C	C:C	C:C	C:C	C:C	C:C	C:C	C:C	C:C	C:C	C:C	C:C	C:C	C:C	C:C	C:C	C:C	C:C	C:C	C:C	C:C	C:C	C:C	C:C	C:C	C:C	C:C	C:C	C:C	C:C	C:C	C:C	C:C	C:C	C:C	C:C	C:C
PKAM1600	Contig20187	C/A	0.0814848	CcLG01	71.853	C:C	C:C	C:C	C:C	C:C	C:C	C:C	C:C	C:C	C:C	C:C	C:C	C:C	C:C	C:C	C:C	C:C	C:C	C:C	C:C	C:C	C:C	C:C	C:C	C:C	C:C	C:C	C:C	C:C	C:C	C:C	C:C	C:C	C:C	C:C	C:C	C:C	C:C	C:C	C:C	C:C	C:C	C:C	C:C
PKAM0974	Contig23357	A/T	0.106047	CcLG01	72.069	A:A	A:A	A:A	A:A	A:A	A:A	A:A	A:A	A:A	A:A	A:A	A:A	A:A	A:A	A:A	A:A	A:A	A:A	A:A	A:A	A:A	A:A	A:A	A:A	A:A	A:A	A:A	A:A	A:A	A:A	A:A	A:A	A:A	A:A	A:A	A:A	A:A	A:A	A:A	A:A	A:A	A:A	A:A	A:A
PKAM0525	CC_TOG896967_1_b	A/G	0.18	CcLG01	72.833	G:G	G:G	G:G	G:G	G:G	G:G	G:G	G:G	G:G	G:G	G:G	G:G	G:G	G:G	G:G	G:G	G:G	G:G	G:G	G:G	G:G	G:G	G:G	G:G	G:G	G:G	G:G	G:G	G:G	G:G	G:G	G:G	G:G	G:G	G:G	G:G	G:G	G:G	G:G	G:G	G:G	G:G	G:G	G:G
PKAM0288	CC_TOG910602_1	A/C	0.228958	CcLG01	74.372	A:A	A:A	A:A	A:A	A:A	A:A	A:A	A:A	A:A	A:A	A:A	A:A	A:A	A:A	A:A	A:A	A:A	A:A	A:A	A:A	A:A	A:A	A:A	A:A	A:A	A:A	A:A	A:A	A:A	A:A	A:A	A:A	A:A	A:A	A:A	A:A	A:A	A:A	A:A	A:A	N:N	A:A	A:A	A:A
PKAM0153	CC_TOG902879_1	C/G	0.0814848	CcLG01	83.149	G:G	G:G	G:G	G:G	G:G	G:G	G:G	G:G	G:G	G:G	G:G	G:G	G:G	G:G	G:G	G:G	G:G	G:G	G:G	G:G	G:G	G:G	G:G	G:G	G:G	G:G	G:G	G:G	G:G	G:G	G:G	G:G	G:G	G:G	G:G	G:G	G:G	G:G	G:G	G:G	G:G	G:G	G:G	G:G
PKAM0496	CC_TOG909004_1	C/G	0.287335	CcLG01	83.783	G:G	G:G	G:G	G:G	G:G	G:G	G:G	G:G	G:G	G:G	G:G	G:G	G:G	G:G	G:G	G:G	G:G	G:G	G:G	G:G	G:G	G:G	G:G	G:G	G:G	G:G	G:G	G:G	G:G	G:G	G:G	G:G	G:G	G:G	G:G	N:N	G:G	G:G	G:G	G:G	G:G	G:G	G:G	G:G
PKAM0675	Contig4336	A/T	0.0823217	CcLG01	84.029	A:A	A:A	A:A	A:A	A:A	A:A	A:A	A:A	A:A	A:A	A:A	A:A	A:A	A:A	A:A	A:A	A:A	A:A	A:A	A:A	A:A	A:A	A:A	A:A	A:A	A:A	A:A	A:A	N:N	A:A	A:A	A:A	A:A	A:A	A:A	A:A	A:A	A:A	A:A	A:A	A:A	A:A	A:A	A:A
PKAM0258	CC_TOG907932_2	A/G	0.24049	CcLG01	87.456	A:A	A:A	A:A	A:A	A:A	A:A	A:A	A:A	A:A	A:A	A:A	A:A	A:A	A:A	A:A	A:A	A:A	A:A	A:A	A:A	A:A	A:A	A:A	A:A	A:A	A:A	A:A	N:N	A:A	A:A	A:A	A:A	A:A	A:A	A:A	A:A	A:A	A:A	A:A	A:A	A:A	A:A	A:A	A:A
PKAM0595	CC_TOG894818_1	T/G	0.0806648	CcLG01	87.711	G:G	G:G	G:G	G:G	G:G	G:G	G:G	G:G	G:G	G:G	G:G	G:G	G:G	G:G	G:G	G:G	G:G	G:G	G:G	G:G	G:G	G:G	G:G	G:G	G:G	G:G	G:G	G:G	G:G	G:G	G:G	G:G	G:G	G:G	G:G	G:G	G:G	G:G	G:G	G:G	G:G	G:G	G:G	G:G
PKAM0396	CC_TOG910522_2	T/C	0.165289	CcLG01	89.62	C:C	C:C	C:C	C:C	C:C	C:C	C:C	C:C	C:C	C:C	C:C	C:C	C:C	C:C	C:C	N:N	C:C	C:C	C:C	C:C	C:C	C:C	C:C	C:C	C:C	C:C	C:C	C:C	C:C	C:C	C:C	C:C	C:C	N:N	C:C	C:C	C:C	C:C	C:C	C:C	C:C	C:C	C:C	C:C
PKAM1323	Contig12593	T/C	0.137845	CcLG01	90.021	T:T	T:T	T:T	N:N	T:T	T:T	T:T	T:T	T:T	T:T	T:T	T:T	T:T	T:T	T:T	T:T	T:T	T:T	T:T	T:T	T:T	T:T	T:T	T:T	T:T	T:T	T:T	T:T	T:T	T:T	T:T	T:T	T:T	T:T	T:T	T:T	T:T	T:T	T:T	T:T	T:T	T:T	T:T	T:T
PKAM1246	Contig11725	T/C	0.13651	CcLG01	90.029	T:T	T:T	T:T	T:T	T:T	T:T	T:T	T:T	T:T	T:T	T:T	T:T	T:T	T:T	T:T	T:T	T:T	T:T	T:T	T:T	T:T	T:T	T:T	T:T	T:T	T:T	T:T	T:T	T:T	T:T	T:T	T:T	T:T	T:T	T:T	T:T	T:T	T:T	T:T	T:T	T:T	T:T	T:T	T:T
PKAM1041	Contig20790	T/A	0.195629	CcLG01	91.017	T:T	T:T	T:T	T:T	T:T	T:T	T:T	T:T	T:T	T:T	T:T	T:T	T:T	T:T	T:T	T:T	T:T	T:T	T:T	T:T	T:T	T:T	T:T	T:T	T:T	T:T	T:T	T:T	T:T	T:T	T:T	T:T	T:T	T:T	T:T	T:T	T:T	T:T	T:T	T:T	T:T	T:T	T:T	T:T
PKAM1157	Contig23011	T/C	0.120708	CcLG01	91.179	C:C	C:C	C:C	C:C	C:C	C:C	C:C	C:C	C:C	C:C	C:C	C:C	C:C	C:C	C:C	C:C	C:C	C:C	C:C	C:C	C:C	C:C	C:C	C:C	C:C	C:C	C:C	C:C	C:C	C:C	C:C	C:C	C:C	C:C	C:C	C:C	C:C	C:C	C:C	C:C	C:C	C:C	C:C	C:C
PKAM1017	214883_0963_1893	T/A	0.195629	CcLG01	91.179	T:T	T:T	T:T	T:T	T:T	T:T	T:T	T:T	T:T	T:T	T:T	T:T	T:T	T:T	T:T	T:T	T:T	T:T	T:T	T:T	T:T	T:T	T:T	T:T	T:T	T:T	T:T	T:T	T:T	T:T	T:T	T:T	T:T	T:T	T:T	T:T	T:T	T:T	T:T	T:T	T:T	T:T	T:T	T:T
PKAM0333	CC_TOG946994_2	T/C	0.163616	CcLG01	91.336	C:C	C:C	C:C	C:C	C:C	C:C	C:C	C:C	C:C	C:C	C:C	C:C	C:C	C:C	C:C	C:C	C:C	C:C	C:C	C:C	C:C	C:C	C:C	C:C	C:C	C:C	C:C	C:C	C:C	C:C	C:C	C:C	C:C	C:C	C:C	C:C	C:C	C:C	C:C	C:C	C:C	C:C	C:C	C:C
PKAM1239	336354_2477_1543	G/C	0.0439338	CcLG01	91.354	G:G	G:G	G:G	G:G	G:G	G:G	G:G	G:G	G:G	N:N	G:G	G:G	G:G	G:G	G:G	G:G	G:G	G:G	G:G	G:G	G:G	G:G	G:G	G:G	G:G	G:G	G:G	G:G	G:G	G:G	G:G	G:G	G:G	G:G	G:G	G:G	G:G	G:G	G:G	G:G	G:G	G:G	G:G	G:G
PKAM0766	Contig1839	C/A	0.0425331	CcLG01	91.451	C:C	C:C	C:C	C:C	C:C	C:C	C:C	C:C	C:C	C:C	C:C	C:C	C:C	C:C	C:C	C:C	C:C	C:C	C:C	C:C	C:C	C:C	C:C	C:C	C:C	C:C	C:C	C:C	C:C	C:C	N:N	C:C	C:C	C:C	C:C	C:C	C:C	C:C	C:C	C:C	C:C	C:C	C:C	C:C
PKAM1469	Contig14806	A/T	0.195629	CcLG01	91.542	A:A	A:A	A:A	A:A	A:A	A:A	A:A	A:A	A:A	A:A	A:A	A:A	A:A	A:A	A:A	A:A	A:A	A:A	A:A	A:A	A:A	A:A	A:A	A:A	A:A	A:A	A:A	A:A	A:A	A:A	A:A	A:A	A:A	A:A	A:A	A:A	A:A	A:A	A:A	N:N	A:A	A:A	A:A	A:A
PKAM0546	CC_TOG896097_2	A/C	0.0630907	CcLG01	91.901	C:C	C:C	C:C	C:C	C:C	C:C	C:C	C:C	C:C	C:C	C:C	C:C	C:C	C:C	C:C	C:C	C:C	C:C	C:C	C:C	C:C	C:C	C:C	C:C	C:C	C:C	C:C	C:C	C:C	C:C	C:C	C:C	C:C	C:C	C:C	C:C	C:C	C:C	C:C	C:C	C:C	C:C	C:C	C:C
PKAM0513	CC_TOG906843_1	A/G	0.0814848	CcLG01	92.278	A:A	A:A	A:A	A:A	A:A	A:A	A:A	A:A	A:A	A:A	A:A	A:A	A:A	A:A	A:A	A:A	A:A	A:A	A:A	A:A	A:A	A:A	A:A	A:A	A:A	A:A	A:A	A:A	A:A	A:A	A:A	A:A	A:A	A:A	A:A	A:A	A:A	A:A	A:A	A:A	A:A	A:A	A:A	A:A
PKAM1080	Contig16066	G/A	0.24049	CcLG01	92.282	G:G	G:G	G:G	G:G	G:G	G:G	G:G	G:G	G:G	G:G	G:G	G:G	G:G	G:G	G:G	G:G	G:G	G:G	G:G	G:G	G:G	G:G	G:G	G:G	G:G	G:G	G:G	G:G	G:G	G:G	G:G	G:G	G:G	G:G	G:G	G:G	G:G	G:G	G:G	G:G	G:G	G:G	G:G	G:G
PKAM1564	Contig18401	T/G	0.181795	CcLG01	92.395	T:T	T:T	T:T	T:T	T:T	T:T	T:T	T:T	T:T	T:T	T:T	T:T	T:T	T:T	T:T	T:T	T:T	T:T	T:T	T:T	T:T	T:T	T:T	T:T	T:T	T:T	T:T	T:T	T:T	T:T	T:T	T:T	T:T	T:T	T:T	T:T	T:T	T:T	N:N	T:T	T:T	T:T	T:T	T:T
PKAM0076	CC_TOG897242_1	A/T	0.0858477	CcLG01	93.378	T:T	T:T	T:T	T:T	T:T	T:T	T:T	T:T	T:T	T:T	T:T	T:T	T:T	T:T	T:T	T:T	T:T	T:T	T:T	T:T	T:T	T:T	T:T	T:T	T:T	T:T	T:T	T:T	T:T	T:T	T:T	T:T	T:T	T:T	T:T	T:T	T:T	T:T	T:T	T:T	T:T	T:T	T:T	T:T
PKAM1506	Contig39730	A/G	0.0814848	CcLG01	93.608	A:A	A:A	A:A	A:A	A:A	A:A	A:A	A:A	A:A	A:A	A:A	A:A	A:A	A:A	A:A	A:A	A:A	A:A	A:A	A:A	A:A	A:A	A:A	A:A	A:A	A:A	A:A	A:A	A:A	A:A	A:A	A:A	A:A	A:A	A:A	A:A	A:A	A:A	A:A	A:A	A:A	A:A	A:A	A:A
PKAM0372	CC_TOG919160_2_b	C/G	0.254195	CcLG01	94.325	C:C	C:C	C:C	C:C	C:C	C:C	C:C	C:C	C:C	C:C	C:C	C:C	C:C	C:C	C:C	C:C	C:C	C:C	C:C	C:C	C:C	C:C	C:C	C:C	C:C	C:C	C:C	C:C	C:C	C:C	N:N	C:C	C:C	N:N	C:C	C:C	C:C	C:C	C:C	C:C	C:C	C:C	C:C	C:C
PKAM0995	122211_2683_3871	T/C	0.124444	CcLG01	94.837	T:T	T:T	T:T	N:N	T:T	T:T	T:T	T:T	T:T	T:T	T:T	T:T	T:T	T:T	T:T	T:T	T:T	T:T	T:T	T:T	T:T	T:T	T:T	T:T	T:T	T:T	T:T	T:T	T:T	T:T	T:T	T:T	T:T	T:T	T:T	T:T	T:T	T:T	T:T	T:T	T:T	T:T	T:T	T:T
PKAM1159	Contig28747	C/A	0.0823217	CcLG01	95.006	C:C	C:C	C:C	C:C	C:C	C:C	C:C	C:C	C:C	C:C	C:C	C:C	C:C	C:C	C:C	C:C	C:C	C:C	C:C	C:C	C:C	C:C	C:C	C:C	C:C	C:C	C:C	C:C	C:C	C:C	C:C	C:C	C:C	C:C	C:C	C:C	C:C	C:C	C:C	C:C	C:C	C:C	C:C	C:C
PKAM1279	Contig42791	C/A	0.0814848	CcLG01	95.184	C:C	C:C	C:C	C:C	C:C	C:C	C:C	C:C	C:C	C:C	C:C	C:C	C:C	C:C	C:C	C:C	C:C	C:C	C:C	C:C	C:C	C:C	C:C	C:C	C:C	C:C	C:C	C:C	C:C	C:C	C:C	C:C	C:C	C:C	C:C	C:C	C:C	C:C	C:C	C:C	C:C	C:C	C:C	C:C
PKAM1142	294943_3436_0214	G/A	0.101746	CcLG01	95.544	G:G	G:G	G:G	G:G	G:G	G:G	G:G	G:G	G:G	G:G	G:G	G:G	G:G	G:G	G:G	G:G	A:G	G:G	G:G	G:G	G:G	G:G	G:G	G:G	G:G	G:G	G:G	G:G	G:G	G:G	G:G	G:G	G:G	G:G	G:G	G:G	G:G	G:G	G:G	G:G	G:G	G:G	G:G	G:G
PKAM0916	Contig19734	A/G	0.102788	CcLG01	95.801	A:A	A:A	A:A	A:A	A:A	A:A	A:A	A:A	A:A	A:A	A:A	A:A	A:A	A:A	A:A	A:A	A:A	A:A	A:A	A:A	A:A	A:A	A:A	A:A	A:A	A:A	A:A	A:A	A:A	A:A	A:A	A:A	A:A	A:A	A:A	A:A	A:A	N:N	A:A	A:A	A:A	A:A	A:A	A:A
PKAM0005	CC_TOG895545_1_b	T/C	0.0814848	CcLG01	95.825	C:C	C:C	C:C	C:C	C:C	C:C	C:C	C:C	C:C	C:C	C:C	C:C	C:C	C:C	C:C	C:C	C:C	C:C	C:C	C:C	C:C	C:C	C:C	C:C	C:C	C:C	C:C	C:C	C:C	C:C	C:C	C:C	C:C	C:C	C:C	C:C	C:C	C:C	C:C	C:C	C:C	C:C	C:C	C:C
PKAM0211	CC_TOG896850_1_b	A/G	0.0425331	CcLG02	0	G:G	G:G	G:G	G:G	G:G	G:G	G:G	G:G	G:G	G:G	G:G	G:G	G:G	G:G	G:G	G:G	G:G	G:G	G:G	G:G	G:G	G:G	G:G	G:G	G:G	G:G	G:G	G:G	G:G	G:G	G:G	G:G	G:G	G:G	G:G	G:G	G:G	G:G	G:G	G:G	G:G	G:G	G:G	G:G
PKAM0417	CC_TOG913485_1	A/G	0.0831758	CcLG02	20.785	A:A	A:A	A:A	A:A	A:A	A:A	A:A	A:A	A:A	A:A	A:A	A:A	A:A	A:A	A:A	A:A	A:A	A:A	A:A	A:A	A:A	A:A	A:A	A:A	A:A	A:A	A:A	A:A	A:A	A:A	N:N	A:A	A:A	A:A	A:A	A:A	A:A	A:A	A:A	A:A	A:A	A:A	A:A	A:A
PKAM0795	Contig35474	G/C	0.0831758	CcLG02	37.479	G:G	G:G	G:G	G:G	G:G	G:G	G:G	G:G	G:G	G:G	G:G	G:G	G:G	G:G	G:G	G:G	G:G	G:G	G:G	G:G	G:G	G:G	G:G	G:G	G:G	G:G	G:G	G:G	G:G	G:G	N:N	G:G	G:G	G:G	G:G	G:G	G:G	G:G	G:G	G:G	G:G	G:G	G:G	G:G
PKAM0085	CC_TOG897285_2	A/G	0.0814848	CcLG02	38.472	G:G	G:G	G:G	G:G	G:G	G:G	G:G	G:G	G:G	G:G	G:G	G:G	G:G	G:G	G:G	G:G	G:G	G:G	G:G	G:G	G:G	G:G	G:G	G:G	G:G	G:G	G:G	G:G	G:G	G:G	G:G	G:G	G:G	G:G	G:G	G:G	G:G	G:G	G:G	G:G	G:G	G:G	G:G	G:G
PKAM0662	117228_1956_1326	G/C	0.0831758	CcLG02	38.504	G:G	G:G	G:G	G:G	G:G	G:G	G:G	G:G	G:G	G:G	G:G	N:N	G:G	G:G	G:G	G:G	G:G	G:G	G:G	G:G	G:G	G:G	G:G	G:G	G:G	G:G	G:G	G:G	G:G	G:G	G:G	G:G	G:G	G:G	G:G	G:G	G:G	G:G	G:G	G:G	G:G	G:G	G:G	G:G
PKAM1203	Contig6386	G/A	0.258034	CcLG02	39.618	G:G	G:G	G:G	G:G	G:G	G:G	G:G	G:G	G:G	G:G	G:G	G:G	G:G	G:G	G:G	G:G	G:G	G:G	G:G	G:G	G:G	G:G	G:G	G:G	G:G	G:G	G:G	G:G	G:G	N:N	G:G	G:G	G:G	G:G	G:G	G:G	G:G	G:G	G:G	G:G	G:G	G:G	G:G	G:G
PKAM0196	CC_TOG894473_2	C/G	0.100724	CcLG02	39.947	G:G	G:G	G:G	G:G	G:G	G:G	G:G	G:G	G:G	G:G	G:G	G:G	G:G	G:G	G:G	G:G	G:G	G:G	G:G	G:G	G:G	G:G	G:G	G:G	G:G	G:G	G:G	G:G	G:G	G:G	G:G	G:G	G:G	G:G	G:G	G:G	G:G	G:G	G:G	G:G	G:G	G:G	G:G	G:G
PKAM0242	CC_TOG896733_2	A/T	0.121928	CcLG02	40.745	A:A	A:A	A:A	A:A	A:A	A:A	A:A	A:A	A:A	A:A	A:A	A:A	A:A	A:A	A:A	A:A	A:A	A:A	A:A	A:A	A:A	A:A	A:A	A:A	A:A	A:A	A:A	A:A	A:A	A:A	A:A	A:A	A:A	A:A	A:A	A:A	A:A	A:A	A:A	A:A	A:A	A:A	A:A	A:A
PKAM0243	CC_TOG896078_2	A/C	0.101746	CcLG02	40.883	A:A	A:A	A:A	A:A	A:A	A:A	A:A	A:A	A:A	A:A	A:A	A:A	A:A	A:A	A:A	A:A	A:A	A:A	A:A	A:A	A:A	A:A	A:A	A:A	A:A	A:A	A:A	A:A	A:A	A:A	A:A	A:A	A:A	A:A	A:A	A:A	A:A	A:A	A:A	A:A	A:A	A:A	A:A	A:A
PKAM0723	Contig33805	G/C	0.103852	CcLG02	41.426	G:G	G:G	G:G	G:G	G:G	G:G	G:G	G:G	G:G	G:G	G:G	G:G	G:G	G:G	G:G	G:G	G:G	G:G	G:G	G:G	G:G	G:G	G:G	G:G	G:G	G:G	G:G	G:G	G:G	G:G	G:G	G:G	G:G	G:G	G:G	G:G	G:G	G:G	G:G	G:G	G:G	G:G	G:G	G:G
PKAM0786	248434_0157_3551	T/C	0.193762	CcLG02	41.506	T:T	T:T	T:T	T:T	T:T	T:T	T:T	T:T	T:T	T:T	T:T	T:T	T:T	T:T	T:T	T:T	T:T	T:T	T:T	T:T	T:T	T:T	T:T	T:T	T:T	T:T	T:T	T:T	T:T	T:T	T:T	T:T	T:T	T:T	T:T	T:T	T:T	T:T	T:T	T:T	T:T	T:T	T:T	T:T
PKAM0001	CC_TOG895983_1	A/T	0.238343	CcLG02	43.266	A:A	A:A	A:A	A:A	A:A	A:A	A:A	A:A	A:A	A:A	A:A	A:A	A:A	A:A	A:A	A:A	A:A	A:A	A:A	A:A	A:A	A:A	A:A	A:A	A:A	A:A	A:A	A:A	A:A	A:A	A:A	A:A	A:A	A:A	A:A	A:A	A:A	A:A	A:A	A:A	A:A	A:A	A:A	A:A
PKAM0025	CC_TOG899042_1	A/G	0.0814848	CcLG02	43.435	G:G	G:G	G:G	G:G	G:G	G:G	G:G	G:G	G:G	G:G	G:G	G:G	G:G	G:G	G:G	G:G	G:G	G:G	G:G	G:G	G:G	G:G	G:G	G:G	G:G	G:G	G:G	G:G	G:G	G:G	G:G	G:G	G:G	G:G	G:G	G:G	G:G	G:G	G:G	G:G	G:G	G:G	G:G	G:G
PKAM1162	Contig44317	T/C	0.0849383	CcLG02	43.647	T:T	T:T	T:T	T:T	T:T	T:T	T:T	T:T	T:T	T:T	T:T	T:T	T:T	T:T	T:T	T:T	T:T	T:T	T:T	T:T	T:T	T:T	T:T	T:T	T:T	T:T	T:T	T:T	T:T	T:T	T:T	T:T	T:T	T:T	T:T	T:T	T:T	T:T	T:T	T:T	T:T	T:T	T:T	T:T
PKAM1073	Contig5081	T/C	0.155727	CcLG02	44.3	T:T	T:T	T:T	T:T	T:T	T:T	T:T	T:T	T:T	T:T	T:T	T:T	T:T	T:T	T:T	T:T	T:T	T:T	T:T	T:T	T:T	T:T	T:T	T:T	T:T	T:T	T:T	T:T	T:T	T:T	T:T	T:T	T:T	T:T	T:T	T:T	T:T	T:T	T:T	T:T	T:T	T:T	T:T	T:T
PKAM0061	CC_TOG894081_1	A/G	0.24049	CcLG02	45.227	A:A	A:A	A:A	A:A	A:A	A:A	A:A	A:A	A:A	A:A	A:A	A:A	A:A	A:A	A:A	A:A	A:A	A:A	A:A	A:A	A:A	A:A	A:A	A:A	A:A	A:A	A:A	A:A	A:A	A:A	N:N	A:A	A:A	A:A	A:A	A:A	A:A	A:A	A:A	A:A	A:A	A:A	A:A	A:A
PKAM0528	CC_TOG894794_1	A/T	0.0867769	CcLG02	45.237	A:A	N:N	A:A	A:A	A:A	A:A	A:A	A:A	A:A	A:A	A:A	A:A	A:A	A:A	A:A	A:A	A:A	A:A	A:A	A:A	A:A	A:A	A:A	A:A	A:A	A:A	A:A	A:A	A:A	A:A	A:A	A:A	N:N	A:A	A:A	A:A	A:A	A:A	A:A	A:A	A:A	A:A	A:A	A:A
PKAM0701	Contig38981	C/A	0.0665874	CcLG02	45.498	C:C	C:C	C:C	C:C	C:C	C:C	C:C	C:C	C:C	C:C	C:C	C:C	C:C	C:C	C:C	C:C	C:C	C:C	C:C	C:C	C:C	C:C	C:C	C:C	C:C	C:C	C:C	C:C	C:C	C:C	C:C	C:C	C:C	C:C	C:C	C:C	C:C	C:C	C:C	C:C	C:C	C:C	C:C	C:C
PKAM0800	002714_1456_1940	C/G	0.100724	CcLG02	46.136	G:G	G:G	G:G	G:G	G:G	G:G	G:G	G:G	G:G	G:G	G:G	G:G	G:G	G:G	G:G	G:G	G:G	G:G	G:G	G:G	G:G	G:G	G:G	G:G	G:G	G:G	G:G	G:G	G:G	G:G	G:G	G:G	G:G	G:G	G:G	G:G	G:G	G:G	G:G	G:G	G:G	G:G	G:G	G:G
PKAM1496	Contig44000	T/A	0.0823217	CcLG02	46.179	T:T	T:T	T:T	T:T	T:T	T:T	T:T	T:T	T:T	T:T	T:T	T:T	T:T	T:T	T:T	T:T	T:T	T:T	T:T	T:T	T:T	T:T	T:T	T:T	T:T	T:T	T:T	T:T	T:T	T:T	T:T	T:T	T:T	T:T	T:T	T:T	T:T	T:T	T:T	T:T	T:T	T:T	T:T	T:T
PKAM0121	CC_TOG908017_2	A/G	0.238343	CcLG02	46.252	A:A	A:A	A:A	A:A	A:A	A:A	A:A	A:A	A:A	A:A	A:A	A:A	A:A	A:A	A:A	A:A	A:A	A:A	A:A	A:A	A:A	A:A	A:A	A:A	A:A	A:A	A:A	A:A	A:A	A:A	A:A	A:A	A:A	A:A	A:A	A:A	A:A	A:A	A:A	A:A	A:A	A:A	A:A	A:A
PKAM0479	CC_TOG895897_1	T/C	0.253508	CcLG02	47.185	T:T	T:T	T:T	T:T	T:T	T:T	T:T	T:T	T:T	T:T	T:T	T:T	T:T	T:T	T:T	T:T	T:T	T:T	T:T	T:T	T:T	T:T	T:T	T:T	T:T	T:T	T:T	T:T	T:T	T:T	T:T	T:T	T:T	T:T	T:T	T:T	T:T	T:T	T:T	T:T	T:T	T:T	T:T	T:T
PKAM0948	Contig3444	A/G	0.183626	CcLG02	48.146	A:A	A:A	A:A	A:A	A:A	A:A	A:A	A:A	A:A	A:A	A:A	N:N	A:A	A:A	A:A	A:A	A:A	A:A	A:A	A:A	A:A	A:A	A:A	A:A	A:A	A:A	A:A	A:A	A:A	A:A	A:A	A:A	A:A	A:A	A:A	A:A	A:A	A:A	A:A	A:A	A:A	A:A	A:A	A:A
PKAM0093	CC_TOG896362_1	A/G	0.0665874	CcLG02	48.624	G:G	G:G	G:G	G:G	G:G	G:G	G:G	G:G	G:G	G:G	G:G	G:G	G:G	G:G	G:G	G:G	G:G	G:G	G:G	G:G	G:G	G:G	G:G	G:G	G:G	G:G	G:G	G:G	G:G	G:G	G:G	G:G	G:G	G:G	G:G	G:G	G:G	G:G	G:G	G:G	G:G	G:G	G:G	G:G
PKAM1170	Contig27930	G/T	0.208579	CcLG02	48.754	G:G	G:G	G:G	G:G	G:G	G:G	G:G	G:G	G:G	G:G	G:G	G:G	G:G	G:G	G:G	G:G	G:G	G:G	G:G	G:G	G:G	G:G	G:G	G:G	N:N	G:G	G:G	G:G	G:G	G:G	G:G	G:G	G:G	G:G	G:G	G:G	G:G	G:G	G:G	G:G	G:G	G:G	G:G	G:G
PKAM1594	Contig48606	T/A	0.226843	CcLG02	50.087	T:T	T:T	T:T	T:T	T:T	N:N	T:T	T:T	T:T	T:T	T:T	T:T	T:T	T:T	T:T	T:T	T:T	T:T	T:T	T:T	T:T	T:T	T:T	T:T	T:T	T:T	T:T	T:T	T:T	T:T	T:T	T:T	T:T	T:T	T:T	T:T	T:T	T:T	T:T	T:T	T:T	T:T	T:T	T:T
PKAM0203	CC_TOG924405_2	A/T	0.173155	CcLG02	50.36	A:A	A:A	A:A	A:A	A:A	A:A	A:A	A:A	A:A	A:A	A:A	A:A	A:A	A:A	A:A	A:A	A:A	A:A	A:A	A:A	A:A	A:A	A:A	A:A	A:A	A:A	A:A	A:A	A:A	A:A	A:A	A:A	A:A	A:A	A:A	A:A	A:A	A:A	A:A	A:A	A:A	A:A	A:A	A:A
PKAM0122	CC_TOG910718_1_b	A/T	0.0840478	CcLG02	50.51	T:T	T:T	T:T	T:T	T:T	T:T	T:T	T:T	T:T	T:T	T:T	T:T	T:T	T:T	T:T	T:T	T:T	T:T	T:T	T:T	T:T	T:T	T:T	T:T	T:T	T:T	T:T	T:T	T:T	T:T	T:T	T:T	T:T	T:T	T:T	T:T	T:T	T:T	T:T	T:T	T:T	T:T	T:T	T:T
PKAM0357	CC_TOG908346_1_b	A/G	0.0896886	CcLG02	51.458	A:A	A:A	A:A	A:A	A:A	A:A	A:A	A:A	A:A	A:A	A:A	A:A	A:A	A:A	A:A	A:A	A:A	A:A	A:A	A:A	A:A	A:A	A:A	A:A	A:A	A:A	A:A	A:A	A:A	A:A	N:N	A:A	A:A	A:A	A:A	A:A	A:A	A:A	A:A	A:A	A:A	A:A	A:A	A:A
PKAM0002	CC_TOG902778_1	G/T	0.238343	CcLG03	52.228	G:G	G:G	G:G	G:G	G:G	G:G	G:G	G:G	G:G	G:G	G:G	G:G	G:G	G:G	G:G	G:G	G:G	G:G	G:G	G:G	G:G	G:G	G:G	G:G	G:G	G:G	G:G	G:G	G:G	G:G	G:G	G:G	G:G	G:G	G:G	G:G	G:G	G:G	G:G	G:G	G:G	G:G	G:G	G:G
PKAM1173	Contig25427	C/G	0.18	CcLG02	52.755	C:C	C:C	C:C	C:C	C:C	C:C	C:C	C:C	C:C	C:C	C:C	C:C	C:C	C:C	C:C	C:C	C:C	C:C	C:C	C:C	C:C	C:C	C:C	C:C	C:C	C:C	C:C	C:C	C:C	C:C	N:N	C:C	C:C	C:C	C:C	C:C	C:C	C:C	C:C	C:C	C:C	C:C	C:C	C:C
PKAM0058	CC_TOG897326_2	A/T	0.0823217	CcLG02	54.466	A:A	A:A	A:A	A:A	A:A	A:A	A:A	A:A	A:A	A:A	A:A	A:A	A:A	A:A	A:A	A:A	A:A	A:A	A:A	A:A	A:A	A:A	A:A	A:A	A:A	A:A	A:A	A:A	A:A	A:A	A:A	A:A	A:A	A:A	A:A	A:A	A:A	A:A	A:A	A:A	A:A	A:A	A:A	A:A
PKAM1584	Contig32030	G/A	0.0814848	CcLG02	54.982	G:G	G:G	G:G	G:G	G:G	G:G	G:G	G:G	G:G	G:G	G:G	G:G	G:G	G:G	G:G	G:G	G:G	G:G	G:G	G:G	G:G	G:G	G:G	G:G	G:G	G:G	G:G	G:G	G:G	G:G	G:G	G:G	G:G	G:G	G:G	G:G	G:G	G:G	G:G	G:G	G:G	G:G	G:G	G:G
PKAM0542	CC_TOG894080_1	T/C	0.140595	CcLG02	55.176	C:C	C:C	C:C	C:C	C:C	C:C	C:C	C:C	C:C	C:C	C:C	C:C	C:C	C:C	C:C	C:C	C:C	C:C	C:C	C:C	C:C	C:C	C:C	C:C	C:C	C:C	C:C	C:C	C:C	C:C	C:C	C:C	C:C	C:C	C:C	C:C	C:C	C:C	C:C	C:C	C:C	C:C	C:C	C:C
PKAM0291	CC_TOG897715_2_b	A/G	0.101746	CcLG02	55.241	A:A	A:A	A:A	A:A	A:A	A:A	A:A	A:A	A:A	A:A	A:A	A:A	A:A	A:A	A:A	A:A	A:A	A:A	A:A	A:A	A:A	A:A	A:A	A:A	A:A	A:A	A:A	A:A	A:A	A:A	N:N	A:A	A:A	A:A	A:A	A:A	A:A	A:A	A:A	A:A	A:A	A:A	A:A	A:A
PKAM0130	CC_TOG910323_2	A/G	0.195629	CcLG02	55.705	A:A	A:A	A:A	A:A	A:A	A:A	A:A	A:A	A:A	A:A	A:A	A:A	A:A	A:A	A:A	A:A	A:A	A:A	A:A	A:A	A:A	A:A	A:A	A:A	A:A	A:A	A:A	A:A	A:A	A:A	A:A	A:A	A:A	A:A	A:A	A:A	A:A	A:A	A:A	A:A	A:A	A:A	A:A	A:A
PKAM0364	CC_TOG894754_2	T/C	0.233304	CcLG02	55.825	C:C	C:C	C:C	C:C	C:C	C:C	C:C	C:C	C:C	C:C	C:C	C:C	T:T	T:T	C:C	C:C	C:C	C:C	T:T	C:C	C:C	C:C	C:C	T:T	C:C	C:C	C:C	C:C	C:C	C:C	C:C	C:C	C:C	C:C	C:C	C:C	C:C	C:C	C:C	C:C	C:C	C:C	C:C	C:C
PKAM0295	CC_TOG895578_1	A/T	0.0858477	CcLG02	55.866	A:A	A:A	A:A	A:A	A:A	A:A	A:A	A:A	A:A	A:A	A:A	A:A	A:A	A:A	A:A	A:A	A:A	A:A	A:A	A:A	A:A	A:A	A:A	A:A	A:A	A:A	A:A	A:A	A:A	A:A	A:A	A:A	A:A	A:A	A:A	A:A	A:A	A:A	A:A	A:A	A:A	A:A	A:A	A:A
PKAM0500	2009_3_2	A/C	0.208579	CcLG02	57.604	A:A	A:A	A:A	A:A	A:A	A:A	A:A	A:A	A:A	A:A	A:A	A:A	A:A	A:A	A:A	A:A	A:A	A:A	A:A	A:A	A:A	A:A	A:A	A:A	A:A	A:A	A:A	A:A	A:A	A:A	A:A	A:A	A:A	A:A	A:A	A:A	A:A	A:A	A:A	A:A	A:A	A:A	A:A	A:A
PKAM1241	289743_0567_3181	C/T	0.100724	CcLG02	58.151	C:C	C:C	C:C	C:C	C:C	C:C	C:C	C:C	C:C	C:C	C:C	C:C	C:C	C:C	C:C	C:C	C:C	C:C	C:C	C:C	C:C	C:C	C:C	C:C	C:C	C:C	C:C	C:C	C:C	C:C	C:C	C:C	C:C	C:C	C:C	C:C	C:C	C:C	C:C	C:C	C:C	C:C	C:C	C:C
PKAM0563	CC_TOG896007_1	A/C	0.282481	CcLG02	58.168	A:A	A:A	A:A	A:A	A:A	A:A	A:A	A:A	A:A	A:A	A:A	A:A	A:A	A:A	A:A	A:A	A:A	A:A	A:A	A:A	A:A	A:A	A:A	A:A	A:A	A:A	A:A	A:A	A:A	A:A	A:A	A:A	A:A	A:A	A:A	A:A	A:A	A:A	A:A	A:A	A:A	A:A	A:A	A:A
PKAM0349	CC_TOG910735_1	A/G	0.10718	CcLG02	58.597	G:G	G:G	G:G	G:G	G:G	G:G	G:G	G:G	G:G	G:G	G:G	G:G	G:G	G:G	G:G	G:G	G:G	G:G	G:G	G:G	G:G	G:G	G:G	G:G	G:G	G:G	G:G	G:G	G:G	G:G	G:G	G:G	G:G	G:G	G:G	G:G	G:G	G:G	G:G	G:G	G:G	G:G	G:G	G:G
PKAM1026	Contig33545	T/C	0.0814848	CcLG02	58.804	T:T	T:T	T:T	T:T	T:T	T:T	T:T	T:T	T:T	T:T	T:T	T:T	T:T	T:T	T:T	T:T	T:T	T:T	T:T	T:T	T:T	T:T	T:T	T:T	T:T	T:T	T:T	T:T	T:T	T:T	T:T	T:T	T:T	T:T	T:T	T:T	T:T	T:T	T:T	T:T	T:T	T:T	T:T	T:T
PKAM0057	CC_TOG894968_2	G/A	0.253508	CcLG02	59.697	G:G	G:G	G:G	G:G	G:G	G:G	G:G	G:G	G:G	G:G	G:G	G:G	G:G	G:G	G:G	G:G	G:G	G:G	G:G	G:G	G:G	G:G	G:G	G:G	G:G	G:G	G:G	G:G	G:G	G:G	G:G	G:G	G:G	G:G	G:G	G:G	G:G	G:G	G:G	G:G	G:G	G:G	G:G	G:G
PKAM1133	Contig41680	T/C	0.100724	CcLG02	60.887	T:T	T:T	T:T	T:T	T:T	T:T	T:T	T:T	T:T	T:T	T:T	T:T	T:T	T:T	T:T	T:T	T:T	T:T	T:T	T:T	T:T	T:T	T:T	T:T	T:T	T:T	T:T	T:T	T:T	T:T	T:T	T:T	T:T	T:T	T:T	T:T	T:T	T:T	T:T	T:T	T:T	T:T	T:T	T:T
PKAM1466	Contig23182	C/G	0.222725	CcLG02	61.142	C:C	C:C	C:C	C:C	C:C	C:C	C:C	C:C	C:C	C:C	C:C	C:C	C:C	C:C	C:C	C:C	C:C	C:C	C:C	C:C	C:C	C:C	C:C	C:C	C:C	C:C	C:C	C:C	C:C	C:C	C:C	C:C	C:C	C:C	C:C	C:C	C:C	C:C	C:C	C:C	C:C	C:C	C:C	C:C
PKAM1432	Contig18599	G/A	0.222725	CcLG02	61.41	G:G	G:G	G:G	G:G	G:G	G:G	G:G	G:G	G:G	G:G	G:G	G:G	G:G	G:G	G:G	G:G	G:G	G:G	G:G	G:G	G:G	G:G	G:G	G:G	G:G	G:G	G:G	G:G	G:G	G:G	G:G	G:G	G:G	G:G	G:G	G:G	G:G	G:G	G:G	G:G	G:G	G:G	G:G	G:G
PKAM0115	CC_TOG894171_2_b	A/G	0.0658574	CcLG02	62.385	G:G	G:G	G:G	G:G	G:G	G:G	G:G	G:G	G:G	G:G	G:G	G:G	G:G	G:G	G:G	G:G	G:G	G:G	G:G	G:G	G:G	G:G	G:G	G:G	G:G	G:G	G:G	G:G	G:G	G:G	G:G	G:G	G:G	G:G	G:G	N:N	G:G	G:G	G:G	G:G	G:G	G:G	G:G	G:G
PKAM1006	064583_1522_1127	G/C	0.143457	CcLG02	62.511	G:G	G:G	G:G	G:G	G:G	G:G	G:G	G:G	G:G	G:G	G:G	G:G	G:G	G:G	G:G	G:G	G:G	G:G	G:G	G:G	G:G	G:G	G:G	G:G	G:G	G:G	G:G	G:G	G:G	G:G	G:G	G:G	G:G	G:G	G:G	G:G	G:G	G:G	G:G	G:G	G:G	G:G	G:G	G:G
PKAM0444	CC_TOG898824_1	T/C	0.173155	CcLG02	62.863	T:T	T:T	T:T	T:T	T:T	T:T	T:T	T:T	T:T	T:T	T:T	T:T	T:T	T:T	T:T	T:T	T:T	T:T	T:T	T:T	T:T	T:T	T:T	T:T	T:T	T:T	T:T	T:T	T:T	T:T	T:T	T:T	T:T	T:T	T:T	T:T	T:T	T:T	T:T	T:T	T:T	T:T	T:T	T:T
PKAM1012	Contig15521	G/C	0.24049	CcLG02	64.115	G:G	G:G	G:G	G:G	G:G	G:G	G:G	G:G	G:G	G:G	G:G	G:G	G:G	G:G	G:G	G:G	G:G	G:G	G:G	G:G	G:G	G:G	G:G	G:G	G:G	G:G	G:G	G:G	G:G	G:G	G:G	G:G	G:G	G:G	G:G	G:G	G:G	G:G	G:G	G:G	G:G	G:G	G:G	G:G
PKAM1054	Contig23173	T/G	0.212535	CcLG02	64.306	T:T	T:T	T:T	T:T	T:T	T:T	T:T	T:T	T:T	T:T	T:T	T:T	T:T	T:T	T:T	T:T	T:T	T:T	T:T	T:T	T:T	T:T	T:T	T:T	N:N	T:T	T:T	T:T	T:T	T:T	T:T	T:T	T:T	T:T	T:T	T:T	T:T	T:T	T:T	T:T	T:T	T:T	T:T	T:T
PKAM1314	Contig1568	C/G	0.0814848	CcLG02	64.614	C:C	C:C	C:C	C:C	C:C	C:C	C:C	C:C	C:C	C:C	C:C	C:C	C:C	C:C	C:C	C:C	C:C	C:C	C:C	C:C	C:C	C:C	C:C	C:C	C:C	C:C	C:C	C:C	C:C	C:C	C:C	C:C	C:C	C:C	C:C	C:C	C:C	C:C	C:C	C:C	C:C	C:C	C:C	C:C
PKAM0040	CC_TOG915521_1	A/T	0.0823217	CcLG02	64.973	T:T	T:T	T:T	T:T	T:T	T:T	T:T	T:T	T:T	T:T	T:T	T:T	T:T	T:T	T:T	T:T	T:T	T:T	T:T	T:T	T:T	T:T	T:T	T:T	T:T	T:T	T:T	T:T	T:T	T:T	T:T	T:T	T:T	T:T	T:T	T:T	T:T	T:T	T:T	T:T	T:T	T:T	T:T	T:T
PKAM1137	315630_2699_0397	G/A	0.188366	CcLG02	65.493	G:G	G:G	G:G	G:G	G:G	G:G	G:G	G:G	G:G	G:G	G:G	G:G	G:G	G:G	G:G	G:G	G:G	G:G	G:G	G:G	G:G	G:G	G:G	G:G	G:G	G:G	G:G	G:G	G:G	G:G	G:G	G:G	G:G	G:G	G:G	G:G	G:G	G:G	G:G	G:G	G:G	G:G	G:G	G:G
PKAM1404	Contig47897	C/T	0.265928	CcLG02	65.849	C:C	C:C	C:C	C:C	C:C	C:C	C:C	C:C	C:C	C:C	C:C	C:C	C:C	C:C	C:C	C:C	C:C	C:C	C:C	C:C	C:C	C:C	C:C	C:C	C:C	C:C	C:C	C:C	C:C	C:C	C:C	C:C	C:C	C:C	C:C	C:C	C:C	C:C	C:C	C:C	C:C	C:C	C:C	C:C
PKAM0142	CC_TOG905480_1	C/G	0.0823217	CcLG02	67.084	G:G	G:G	G:G	G:G	G:G	G:G	G:G	G:G	G:G	G:G	G:G	G:G	G:G	G:G	G:G	G:G	G:G	G:G	G:G	G:G	G:G	G:G	G:G	G:G	G:G	G:G	G:G	G:G	G:G	G:G	G:G	G:G	G:G	G:G	G:G	G:G	G:G	G:G	G:G	G:G	G:G	G:G	G:G	G:G
PKAM0230	CC_TOG899492_1	T/C	0.210539	CcLG02	67.196	T:T	T:T	T:T	T:T	T:T	T:T	T:T	T:T	T:T	T:T	T:T	T:T	T:T	T:T	T:T	T:T	T:T	T:T	T:T	T:T	T:T	T:T	T:T	T:T	T:T	T:T	T:T	T:T	T:T	T:T	T:T	T:T	T:T	T:T	T:T	T:T	T:T	T:T	T:T	T:T	T:T	T:T	T:T	T:T
PKAM0473	CC_TOG899648_1	G/A	0.0831758	CcLG02	67.375	G:G	G:G	G:G	G:G	G:G	G:G	G:G	G:G	G:G	G:G	G:G	G:G	G:G	G:G	G:G	G:G	G:G	G:G	G:G	G:G	G:G	G:G	G:G	G:G	G:G	G:G	G:G	G:G	G:G	G:G	G:G	G:G	G:G	G:G	G:G	G:G	G:G	G:G	G:G	G:G	G:G	G:G	G:G	G:G
PKAM0352	CC_TOG915292_1	T/C	0.103852	CcLG02	67.42	C:C	C:C	C:C	C:C	C:C	C:C	C:C	C:C	C:C	C:C	C:C	C:C	C:C	C:C	C:C	C:C	C:C	C:C	C:C	C:C	C:C	C:C	C:C	C:C	C:C	C:C	C:C	C:C	C:C	C:C	C:C	C:C	C:C	C:C	C:C	C:C	C:C	C:C	C:C	C:C	C:C	C:C	C:C	C:C
PKAM0664	291360_3895_3724	C/G	0.0637604	CcLG02	68.489	C:C	C:C	C:C	C:C	C:C	C:C	C:C	C:C	C:C	C:C	C:C	C:C	C:C	C:C	C:C	C:C	C:C	C:C	C:C	C:C	C:C	C:C	C:C	C:C	C:C	C:C	C:C	C:C	C:C	C:C	C:C	C:C	C:C	C:C	C:C	C:C	C:C	C:C	C:C	C:C	C:C	C:C	C:C	C:C
PKAM0080	CC_TOG908826_2_b	T/G	0.222725	CcLG02	68.845	T:T	T:T	T:T	T:T	T:T	T:T	T:T	T:T	T:T	T:T	T:T	T:T	T:T	T:T	T:T	T:T	T:T	T:T	T:T	T:T	T:T	T:T	T:T	T:T	T:T	T:T	T:T	T:T	T:T	T:T	T:T	T:T	T:T	T:T	T:T	T:T	T:T	T:T	T:T	T:T	T:T	T:T	T:T	T:T
PKAM0469	CC_TOG901685_1	A/G	0.123174	CcLG02	72.916	A:A	A:A	A:A	A:A	A:A	A:A	A:A	A:A	A:A	A:A	A:A	A:A	A:A	A:A	A:A	A:A	A:A	A:A	A:A	A:A	A:A	A:A	A:A	A:A	A:A	A:A	A:A	A:A	A:A	A:A	A:A	A:A	A:A	A:A	A:A	A:A	A:A	A:A	A:A	A:A	A:A	A:A	A:A	A:A
PKAM0474	CC_TOG899054_2	T/G	0.228958	CcLG02	72.932	T:T	T:T	T:T	T:T	T:T	T:T	T:T	T:T	T:T	T:T	T:T	T:T	T:T	T:T	T:T	T:T	T:T	T:T	T:T	T:T	T:T	T:T	T:T	T:T	T:T	T:T	T:T	T:T	T:T	T:T	T:T	T:T	T:T	T:T	T:T	T:T	N:N	T:T	T:T	T:T	T:T	T:T	T:T	T:T
PKAM0996	135232_3583_2943	A/T	0.174818	CcLG02	73.069	A:A	A:A	A:A	A:A	A:A	A:A	A:A	A:A	A:A	A:A	A:A	A:A	A:A	A:A	A:A	A:A	A:A	A:A	A:A	A:A	A:A	A:A	A:A	A:A	A:A	A:A	A:A	A:A	A:A	A:A	A:A	A:A	A:A	A:A	A:A	A:A	A:A	A:A	A:A	A:A	A:A	A:A	A:A	A:A
PKAM0722	272234_3142_0670	T/A	0.24049	CcLG02	73.365	T:T	T:T	T:T	N:N	T:T	T:T	T:T	T:T	T:T	T:T	T:T	T:T	T:T	T:T	T:T	T:T	T:T	T:T	T:T	T:T	T:T	T:T	T:T	T:T	T:T	T:T	T:T	T:T	T:T	T:T	T:T	T:T	T:T	T:T	T:T	T:T	T:T	T:T	T:T	T:T	T:T	T:T	T:T	T:T
PKAM0089	CC_TOG907140_2	A/T	0.210539	CcLG02	74.214	T:T	T:T	T:T	T:T	T:T	T:T	T:T	T:T	T:T	T:T	T:T	T:T	T:T	T:T	T:T	T:T	T:T	T:T	T:T	T:T	T:T	T:T	T:T	T:T	T:T	T:T	T:T	T:T	T:T	T:T	T:T	T:T	T:T	T:T	T:T	T:T	T:T	T:T	T:T	T:T	T:T	T:T	T:T	T:T
PKAM0281	CC_TOG915404_2	A/G	0.0840478	CcLG02	74.855	G:G	G:G	G:G	G:G	G:G	G:G	G:G	G:G	G:G	G:G	G:G	G:G	G:G	G:G	G:G	G:G	G:G	G:G	G:G	G:G	G:G	G:G	G:G	G:G	G:G	G:G	G:G	G:G	G:G	G:G	G:G	G:G	G:G	G:G	G:G	G:G	G:G	G:G	G:G	G:G	G:G	G:G	G:G	G:G
PKAM0239	CC_TOG896911_1_b	A/G	0.212535	CcLG02	75.801	A:A	A:A	A:A	A:A	A:A	A:A	A:A	A:A	A:A	A:A	A:A	A:A	N:N	A:A	A:A	A:A	A:A	A:A	A:A	A:A	A:A	A:A	A:A	A:A	A:A	A:A	A:A	A:A	A:A	A:A	A:A	A:A	A:A	A:A	A:A	A:A	A:A	A:A	A:A	A:A	A:A	A:A	A:A	A:A
PKAM0069	CC_TOG913412_2	G/T	0.100724	CcLG02	76.51	G:G	G:G	G:G	G:G	G:G	G:G	G:G	G:G	G:G	G:G	G:G	G:G	G:G	G:G	G:G	G:G	G:G	G:G	G:G	G:G	G:G	G:G	G:G	G:G	G:G	G:G	G:G	G:G	G:G	G:G	G:G	G:G	G:G	G:G	G:G	G:G	G:G	G:G	G:G	G:G	G:G	G:G	G:G	G:G
PKAM0161	CC_TOG897996_1	A/G	0.216639	CcLG02	77.124	G:G	G:G	G:G	N:N	G:G	G:G	G:G	G:G	G:G	G:G	G:G	G:G	G:G	G:G	G:G	G:G	G:G	G:G	G:G	G:G	G:G	G:G	G:G	G:G	G:G	G:G	G:G	G:G	G:G	G:G	G:G	G:G	G:G	G:G	G:G	G:G	G:G	G:G	G:G	G:G	G:G	G:G	G:G	N:N
PKAM0982	342152_3199_2704	G/A	0.251302	CcLG02	77.238	G:G	G:G	G:G	G:G	G:G	G:G	G:G	G:G	G:G	G:G	G:G	G:G	G:G	G:G	G:G	G:G	G:G	G:G	G:G	G:G	G:G	G:G	G:G	G:G	G:G	G:G	G:G	G:G	G:G	G:G	G:G	G:G	G:G	G:G	G:G	G:G	G:G	G:G	G:G	G:G	G:G	G:G	G:G	G:G
PKAM0731	307478_3589_3921	C/T	0.0814848	CcLG02	77.29	C:C	C:C	C:C	C:C	C:C	C:C	C:C	C:C	C:C	C:C	C:C	C:C	C:C	C:C	C:C	C:C	C:C	C:C	C:C	C:C	C:C	C:C	C:C	C:C	C:C	C:C	C:C	C:C	C:C	C:C	C:C	C:C	C:C	C:C	C:C	C:C	C:C	C:C	C:C	C:C	C:C	C:C	C:C	C:C
PKAM0013	CC_TOG894321_1	A/T	0.0814848	CcLG02	77.299	A:A	A:A	A:A	A:A	A:A	A:A	A:A	A:A	A:A	A:A	A:A	A:A	A:A	A:A	A:A	A:A	A:A	A:A	A:A	A:A	A:A	A:A	A:A	A:A	A:A	A:A	A:A	A:A	A:A	A:A	A:A	A:A	A:A	A:A	A:A	A:A	A:A	A:A	A:A	A:A	A:A	A:A	A:A	A:A
PKAM0256	CC_TOG901743_1	T/G	0.109519	CcLG02	77.316	T:T	T:T	T:T	T:T	T:T	T:T	T:T	T:T	T:T	T:T	T:T	T:T	T:T	T:T	T:T	T:T	T:T	T:T	T:T	T:T	T:T	T:T	T:T	T:T	T:T	T:T	T:T	T:T	T:T	T:T	T:T	T:T	T:T	T:T	T:T	T:T	T:T	T:T	T:T	T:T	T:T	T:T	T:T	T:T
PKAM0418	CC_TOG895816_1	T/C	0.253508	CcLG02	77.679	T:T	T:T	T:T	T:T	T:T	T:T	T:T	T:T	T:T	T:T	T:T	T:T	T:T	T:T	T:T	T:T	T:T	T:T	T:T	T:T	T:T	T:T	T:T	T:T	T:T	T:T	T:T	T:T	T:T	T:T	T:T	T:T	T:T	T:T	T:T	T:T	T:T	T:T	T:T	T:T	T:T	T:T	T:T	T:T
PKAM0464	CC_TOG896345_2	A/G	0.268221	CcLG02	77.912	A:A	A:A	A:A	A:A	A:A	A:A	A:A	A:A	A:A	A:A	A:A	A:A	A:A	A:A	A:A	A:A	A:A	A:A	A:A	A:A	A:A	A:A	A:A	A:A	A:A	A:A	A:A	A:A	A:A	A:A	A:A	A:A	A:A	A:A	A:A	A:A	A:A	A:A	A:A	A:A	A:A	A:A	A:A	A:A
PKAM1244	251738440GR468549_1	G/A	0.0658574	CcLG02	77.927	G:G	G:G	G:G	G:G	G:G	G:G	G:G	G:G	G:G	G:G	G:G	G:G	G:G	G:G	G:G	G:G	G:G	G:G	G:G	G:G	G:G	G:G	G:G	G:G	G:G	G:G	G:G	G:G	G:G	G:G	G:G	G:G	G:G	G:G	G:G	G:G	G:G	G:G	G:G	N:N	G:G	G:G	G:G	G:G
PKAM0308	CC_TOG896976_2	T/C	0.216639	CcLG02	78.261	C:C	C:C	N:N	C:C	C:C	C:C	C:C	C:C	C:C	C:C	C:C	C:C	C:C	C:C	C:C	C:C	C:C	C:C	C:C	C:C	C:C	C:C	C:C	C:C	C:C	C:C	C:C	C:C	C:C	C:C	C:C	C:C	C:C	C:C	C:C	C:C	C:C	C:C	C:C	C:C	C:C	C:C	C:C	C:C
PKAM0019	CC_TOG910203_2	T/G	0.24049	CcLG02	78.274	T:T	T:T	T:T	T:T	T:T	T:T	T:T	T:T	T:T	T:T	T:T	T:T	T:T	T:T	T:T	T:T	T:T	T:T	T:T	T:T	T:T	T:T	T:T	T:T	T:T	T:T	T:T	T:T	T:T	T:T	T:T	T:T	T:T	T:T	T:T	T:T	T:T	T:T	T:T	T:T	T:T	T:T	T:T	T:T
PKAM1536	Contig28090	A/G	0.197531	CcLG02	78.291	A:A	A:A	A:A	N:N	A:A	A:A	A:A	A:A	A:A	A:A	A:A	A:A	A:A	A:A	A:A	A:A	A:A	A:A	A:A	A:A	A:A	A:A	A:A	A:A	A:A	A:A	A:A	A:A	A:A	A:A	A:A	A:A	A:A	A:A	A:A	A:A	A:A	A:A	A:A	A:A	A:A	A:A	A:A	A:A
PKAM0395	CC_TOG894007_2_b	A/G	0.224766	CcLG02	78.3	G:G	G:G	G:G	G:G	G:G	G:G	G:G	G:G	G:G	G:G	G:G	G:G	G:G	G:G	G:G	G:G	G:G	G:G	G:G	G:G	G:G	G:G	G:G	G:G	G:G	G:G	G:G	G:G	G:G	G:G	G:G	G:G	G:G	G:G	G:G	G:G	G:G	G:G	G:G	G:G	G:G	G:G	G:G	G:G
PKAM0097	CC_TOG898095_1	T/C	0.0210502	CcLG02	78.583	C:C	C:C	C:C	C:C	C:C	C:C	C:C	C:C	C:C	C:C	C:C	C:C	C:C	C:C	C:C	C:C	C:C	C:C	C:C	C:C	C:C	C:C	C:C	C:C	C:C	C:C	C:C	C:C	C:C	C:C	C:C	C:C	C:C	C:C	C:C	C:C	C:C	C:C	C:C	C:C	C:C	C:C	C:C	C:C
PKAM0385	CC_TOG896495_2	A/C	0.0840478	CcLG02	78.78	A:A	A:A	A:A	A:A	A:A	A:A	A:A	A:A	A:A	A:A	A:A	A:A	A:A	A:A	A:A	A:A	A:A	A:A	A:A	A:A	A:A	A:A	A:A	A:A	A:A	A:A	A:A	A:A	A:A	A:A	A:A	A:A	A:A	A:A	A:A	A:A	A:A	A:A	A:A	A:A	A:A	A:A	A:A	A:A
PKAM0135	CC_TOG910862_1_b	C/G	0	CcLG02	79.234	G:G	G:G	G:G	G:G	G:G	G:G	G:G	G:G	G:G	G:G	G:G	G:G	G:G	G:G	G:G	G:G	G:G	G:G	G:G	G:G	G:G	G:G	G:G	G:G	G:G	G:G	G:G	G:G	G:G	G:G	G:G	G:G	G:G	G:G	G:G	G:G	G:G	G:G	G:G	G:G	G:G	G:G	G:G	G:G
PKAM1210	Contig35243	C/T	0.251302	CcLG02	79.235	G:G	G:G	G:G	G:G	G:G	G:G	G:G	G:G	G:G	G:G	G:G	G:G	G:G	G:G	G:G	G:G	G:G	G:G	G:G	G:G	G:G	G:G	G:G	G:G	G:G	G:G	G:G	G:G	G:G	G:G	G:G	G:G	G:G	G:G	G:G	G:G	G:G	G:G	G:G	G:G	G:G	G:G	G:G	G:G
PKAM0294	CC_TOG897003_1	A/G	0.258034	CcLG02	79.72	A:A	A:A	A:A	A:A	A:A	A:A	A:A	A:A	A:A	A:A	A:A	A:A	A:A	A:A	A:A	A:A	A:A	A:A	A:A	A:A	A:A	A:A	A:A	A:A	A:A	A:A	A:A	A:A	A:A	A:A	A:A	A:A	A:A	A:A	A:A	A:A	A:A	A:A	A:A	A:A	A:A	A:A	A:A	A:A
PKAM0346	CC_TOG901184_1	T/C	0.197531	CcLG02	80.441	T:T	T:T	T:T	T:T	T:T	T:T	T:T	T:T	T:T	T:T	T:T	T:T	T:T	T:T	T:T	T:T	T:T	N:N	T:T	T:T	T:T	T:T	T:T	T:T	T:T	T:T	T:T	T:T	T:T	T:T	T:T	T:T	T:T	T:T	T:T	T:T	T:T	T:T	T:T	T:T	T:T	T:T	T:T	T:T
PKAM0339	CC_TOG895030_2_b	T/C	0.101746	CcLG02	81.119	T:T	T:T	T:T	T:T	T:T	T:T	T:T	T:T	T:T	T:T	T:T	T:T	T:T	T:T	T:T	T:T	T:T	T:T	T:T	T:T	T:T	T:T	T:T	T:T	T:T	T:T	T:T	T:T	T:T	T:T	T:T	T:T	T:T	T:T	T:T	T:T	T:T	T:T	T:T	T:T	T:T	T:T	T:T	T:T
PKAM0384	CC_TOG894070_1	A/C	0.102788	CcLG02	81.245	A:A	A:A	A:A	A:A	A:A	A:A	A:A	A:A	A:A	A:A	A:A	A:A	A:A	A:A	A:A	A:A	A:A	A:A	A:A	A:A	A:A	A:A	A:A	A:A	A:A	A:C	A:A	A:A	A:A	A:A	A:A	A:A	A:A	A:A	A:A	A:A	A:A	A:A	A:A	A:A	A:A	A:A	A:A	A:A
PKAM0397	CC_TOG896936_2	T/C	0.208579	CcLG02	81.88	C:C	C:C	C:C	C:C	C:C	C:C	C:C	C:C	C:C	C:C	C:C	C:C	C:C	C:C	C:C	C:C	C:C	C:C	C:C	C:C	C:C	C:C	C:C	C:C	C:C	C:C	C:C	C:C	C:C	C:C	C:C	C:C	C:C	C:C	C:C	C:C	C:C	C:C	C:C	C:C	C:C	C:C	C:C	C:C
PKAM1136	Contig743	A/G	0.442387	CcLG02	81.95	A:A	A:A	A:A	G:G	A:A	A:A	A:A	A:A	A:A	A:A	A:A	A:A	A:A	A:A	A:G	A:G	A:A	A:G	A:A	A:G	A:A	A:A	A:A	A:A	A:A	G:G	A:A	A:A	A:A	A:G	A:A	A:A	A:A	A:A	A:A	A:A	A:A	A:G	A:A	A:G	G:G	A:A	A:G	A:G
PKAM0084	CC_TOG910388_1_b	A/C	0.253508	CcLG02	81.985	C:C	C:C	C:C	C:C	C:C	C:C	C:C	C:C	C:C	C:C	C:C	C:C	C:C	C:C	C:C	C:C	C:C	C:C	C:C	C:C	C:C	C:C	C:C	C:C	C:C	C:C	C:C	C:C	C:C	C:C	C:C	C:C	C:C	C:C	C:C	C:C	C:C	C:C	C:C	C:C	C:C	C:C	C:C	C:C
PKAM1067	Contig32214	T/C	0.421658	CcLG02	81.996	T:T	T:T	T:T	C:C	T:T	T:T	T:T	T:T	T:T	T:T	T:T	T:T	T:T	T:T	N:N	N:N	T:T	C:T	T:T	N:N	T:T	T:T	T:T	T:T	T:T	N:N	T:T	T:T	T:T	C:T	T:T	T:T	T:T	T:T	T:T	T:T	T:T	C:T	T:T	C:T	C:C	T:T	C:T	C:T
PKAM1419	Contig1413	T/C	0.103852	CcLG02	81.996	T:T	T:T	T:T	T:T	T:T	T:T	T:T	T:T	T:T	T:T	T:T	T:T	T:T	T:T	T:T	T:T	T:T	T:T	T:T	T:T	T:T	T:T	T:T	T:T	T:T	T:T	T:T	T:T	T:T	T:T	T:T	T:T	T:T	T:T	T:T	T:T	T:T	T:T	T:T	T:T	T:T	T:T	T:T	T:T
PKAM0306	CC_TOG916001_1	A/G	0.238343	CcLG02	82.008	A:A	A:A	A:A	A:A	A:A	N:N	A:A	A:A	A:A	A:A	A:A	A:A	A:A	A:A	A:A	A:A	A:A	A:A	A:A	A:A	A:A	A:A	A:A	A:A	A:A	A:A	A:A	A:A	A:A	A:A	A:A	A:A	A:A	A:A	A:A	A:A	A:A	A:A	A:A	A:A	A:A	A:A	A:A	A:A
PKAM1438	Contig9073	T/C	0.284888	CcLG02	82.782	T:T	T:T	T:T	T:T	T:T	T:T	T:T	T:T	T:T	T:T	T:T	T:T	T:T	T:T	T:T	T:T	T:T	T:T	T:T	T:T	T:T	T:T	T:T	T:T	T:T	T:T	T:T	T:T	T:T	T:T	T:T	T:T	T:T	T:T	T:T	T:T	C:C	T:T	T:T	T:T	T:T	T:T	T:T	T:T
PKAM0833	Contig29222	A/T	0.224766	CcLG02	82.936	A:A	A:A	A:A	A:A	A:A	A:A	A:A	A:A	A:A	A:A	A:A	A:A	A:A	A:A	A:A	A:A	A:A	A:A	A:A	A:A	A:A	A:A	A:A	A:A	A:A	A:A	A:A	A:A	A:A	A:A	A:A	A:A	A:A	A:A	A:A	A:A	A:A	A:A	A:A	A:A	N:N	A:A	A:A	A:A
PKAM1436	Contig5342	G/A	0.0823217	CcLG02	83.172	G:G	G:G	G:G	G:G	G:G	G:G	G:G	G:G	G:G	G:G	G:G	G:G	G:G	G:G	G:G	G:G	G:G	G:G	G:G	G:G	G:G	G:G	G:G	G:G	G:G	G:G	G:G	G:G	G:G	G:G	G:G	G:G	G:G	G:G	G:G	G:G	G:G	G:G	G:G	G:G	G:G	G:G	G:G	G:G
PKAM0270	CC_TOG935983_1	C/G	0.197531	CcLG02	83.178	G:G	G:G	G:G	G:G	G:G	G:G	G:G	G:G	G:G	G:G	G:G	G:G	G:G	G:G	G:G	G:G	G:G	G:G	G:G	G:G	G:G	G:G	G:G	G:G	G:G	G:G	G:G	G:G	G:G	G:G	G:G	G:G	G:G	G:G	G:G	G:G	G:G	G:G	G:G	G:G	G:G	G:G	G:G	G:G
PKAM0038	CC_TOG896981_1_b	T/C	0.0823217	CcLG02	83.58	C:C	C:C	C:C	C:C	C:C	C:C	C:C	C:C	C:C	C:C	C:C	C:C	C:C	C:C	C:C	C:C	C:C	C:C	C:C	C:C	C:C	C:C	C:C	C:C	C:C	C:C	C:C	C:C	C:C	C:C	C:C	C:C	C:C	C:C	C:C	C:C	C:C	C:C	C:C	C:C	C:C	C:C	C:C	C:C
PKAM0321	CC_TOG895877_1_b	A/T	0.0814848	CcLG02	83.779	A:A	A:A	A:A	A:A	A:A	A:A	A:A	A:A	A:A	A:A	A:A	A:A	A:A	A:A	A:A	A:A	A:A	A:A	A:A	A:A	A:A	A:A	A:A	A:A	A:A	A:A	A:A	A:A	A:A	A:A	A:A	A:A	A:A	A:A	A:A	A:A	A:A	A:A	A:A	A:A	A:A	A:A	A:A	A:A
PKAM1316	Contig28215	G/C	0.106047	CcLG02	84.253	G:G	G:G	G:G	G:G	G:G	G:G	G:G	G:G	G:G	G:G	G:G	G:G	G:G	G:G	G:G	G:G	G:G	G:G	G:G	G:G	G:G	G:G	G:G	G:G	G:G	G:G	G:G	G:G	G:G	G:G	G:G	G:G	G:G	G:G	G:G	G:G	G:G	G:G	G:G	G:G	G:G	G:G	G:G	G:G
PKAM1252	Contig44373	C/G	0.174818	CcLG02	84.354	C:C	C:C	C:C	C:C	C:C	C:C	C:C	C:C	C:C	C:C	C:C	C:C	C:C	C:C	C:C	C:C	C:C	C:C	C:C	C:C	C:C	C:C	C:C	C:C	C:C	C:C	C:C	C:C	C:C	C:C	C:C	C:C	C:C	C:C	C:C	C:C	C:C	C:C	C:C	C:C	C:C	C:C	C:C	C:C
PKAM0345	CC_TOG895333_2	T/C	0.0849383	CcLG02	84.599	C:C	C:C	C:C	C:C	C:C	C:C	C:C	C:C	C:C	C:C	C:C	C:C	C:C	C:C	C:C	C:C	C:C	C:C	C:C	C:C	C:C	C:C	C:C	C:C	C:C	C:C	C:C	C:C	C:C	C:C	C:C	C:C	C:C	C:C	C:C	C:C	C:C	C:C	C:C	C:C	C:C	C:C	C:C	C:C
PKAM0521	CC_TOG913108_2	A/G	0.0814848	CcLG02	84.739	A:A	A:A	A:A	A:A	A:A	A:A	A:A	A:A	A:A	A:A	A:A	A:A	A:A	A:A	A:A	A:A	A:A	A:A	A:A	A:A	A:A	A:A	A:A	A:A	A:A	A:A	A:A	A:A	A:A	A:A	A:A	A:A	A:A	A:A	A:A	A:A	A:A	A:A	A:A	A:A	A:A	A:A	A:A	A:A
PKAM1018	Contig12998	G/C	0.128419	CcLG02	84.99	G:G	G:G	G:G	N:N	G:G	G:G	G:G	G:G	G:G	G:G	G:G	G:G	G:G	G:G	G:G	G:G	G:G	G:G	G:G	G:G	G:G	G:G	G:G	G:G	G:G	G:G	G:G	G:G	G:G	G:G	C:C	G:G	G:G	G:G	G:G	G:G	G:G	G:G	G:G	G:G	G:G	G:G	N:N	G:G
PKAM0234	CC_TOG896540_2_b	A/T	0.174818	CcLG02	85.273	T:T	T:T	T:T	T:T	T:T	T:T	T:T	T:T	T:T	T:T	T:T	T:T	T:T	T:T	T:T	T:T	T:T	T:T	T:T	T:T	T:T	T:T	T:T	T:T	T:T	T:T	T:T	T:T	T:T	T:T	T:T	T:T	T:T	T:T	T:T	T:T	T:T	T:T	T:T	T:T	T:T	N:N	T:T	T:T
PKAM0547	CC_TOG946941_1	A/C	0.24049	CcLG02	85.388	A:A	A:A	A:A	A:A	A:A	A:A	A:A	A:A	A:A	A:A	A:A	A:A	A:A	A:A	A:A	A:A	A:A	A:A	A:A	A:A	A:A	A:A	A:A	A:A	A:A	A:A	A:A	A:A	A:A	A:A	N:N	A:A	A:A	A:A	A:A	A:A	A:A	A:A	A:A	A:A	A:A	A:A	A:A	A:A
PKAM0326	CC_TOG900006_1	C/G	0.208579	CcLG02	85.52	C:C	C:C	C:C	C:C	C:C	C:C	C:C	C:C	C:C	C:C	C:C	C:C	C:C	C:C	C:C	C:C	C:C	C:C	C:C	C:C	C:C	C:C	C:C	C:C	C:C	C:C	C:C	C:C	C:C	C:C	C:C	C:C	C:C	C:C	C:C	C:C	C:C	C:C	C:C	C:C	C:C	C:C	C:C	C:C
PKAM0134	CC_TOG894862_1	T/C	0.251302	CcLG02	85.609	C:C	C:C	C:C	C:C	C:C	C:C	C:C	C:C	C:C	C:C	C:C	C:C	C:C	C:C	C:C	C:C	C:C	C:C	C:C	C:C	C:C	C:C	C:C	C:C	C:C	C:C	C:C	C:C	C:C	C:C	C:C	C:C	C:C	C:C	C:C	C:C	C:C	C:C	C:C	C:C	C:C	C:C	C:C	C:C
PKAM0187	CC_TOG895374_2_b	T/C	0.0823217	CcLG02	85.742	T:T	T:T	T:T	T:T	T:T	T:T	T:T	T:T	T:T	T:T	T:T	T:T	T:T	T:T	T:T	T:T	T:T	T:T	T:T	T:T	T:T	T:T	T:T	T:T	T:T	T:T	T:T	T:T	T:T	T:T	T:T	T:T	T:T	T:T	T:T	T:T	T:T	T:T	T:T	T:T	T:T	T:T	T:T	T:T
PKAM0172	CC_TOG913186_1	T/G	0.265928	CcLG02	85.893	T:T	T:T	T:T	T:T	T:T	T:T	T:T	T:T	T:T	T:T	T:T	T:T	T:T	T:T	T:T	T:T	T:T	T:T	T:T	T:T	T:T	T:T	T:T	T:T	T:T	T:T	T:T	T:T	T:T	T:T	T:T	T:T	T:T	T:T	T:T	T:T	T:T	T:T	T:T	T:T	T:T	T:T	T:T	T:T
PKAM0465	CC_TOG933879_1	T/G	0.238343	CcLG02	86.13	T:T	T:T	T:T	T:T	T:T	T:T	T:T	T:T	T:T	T:T	T:T	T:T	T:T	T:T	T:T	T:T	T:T	T:T	T:T	T:T	T:T	T:T	T:T	T:T	T:T	T:T	T:T	T:T	T:T	T:T	T:T	T:T	T:T	T:T	T:T	T:T	T:T	T:T	T:T	T:T	T:T	T:T	T:T	T:T
PKAM0063	CC_TOG908396_1	G/T	0.0814848	CcLG02	86.407	G:G	G:G	G:G	G:G	G:G	G:G	G:G	G:G	G:G	G:G	G:G	G:G	G:G	G:G	G:G	G:G	G:G	G:G	G:G	G:G	G:G	G:G	G:G	G:G	G:G	G:G	G:G	G:G	G:G	G:G	G:G	G:G	G:G	G:G	G:G	G:G	G:G	G:G	G:G	G:G	G:G	G:G	G:G	G:G
PKAM0028	CC_TOG922733_2	A/T	0.0823217	CcLG02	94.553	A:A	A:A	A:A	A:A	A:A	A:A	A:A	A:A	A:A	A:A	A:A	A:A	A:A	A:A	A:A	A:A	A:A	A:A	A:A	A:A	A:A	A:A	A:A	A:A	A:A	A:A	A:A	A:A	A:A	A:A	A:A	A:A	A:A	A:A	A:A	A:A	A:A	A:A	A:A	A:A	A:A	A:A	A:A	A:A
PKAM0324	CC_TOG894141_1_b	A/G	0.304688	CcLG02	97.836	A:A	A:A	A:A	A:A	A:A	A:A	A:A	A:A	A:A	A:A	A:A	A:A	A:A	A:A	A:A	A:A	A:A	A:A	A:A	A:A	A:A	A:A	A:A	A:A	A:A	A:A	A:A	A:A	A:A	A:A	A:A	A:A	A:A	A:A	A:A	A:A	A:A	A:A	A:A	A:A	A:A	A:A	A:A	A:A
PKAM0383	CC_TOG916702_1	A/T	0.238343	CcLG02	98.238	A:A	A:A	A:A	A:A	A:A	A:A	A:A	A:A	A:A	A:A	A:A	A:A	A:A	A:A	A:A	A:A	A:A	A:A	A:A	A:A	A:A	A:A	A:A	A:A	A:A	A:A	A:A	A:A	A:A	A:A	A:A	A:A	A:A	A:A	A:A	A:A	A:A	A:A	A:A	A:A	A:A	A:A	A:A	A:A
PKAM0140	CC_TOG895412_1_b	A/C	0	CcLG02	99.119	A:A	A:A	A:A	A:A	A:A	A:A	A:A	A:A	A:A	A:A	A:A	A:A	A:A	A:A	A:A	A:A	A:A	A:A	A:A	A:A	A:A	A:A	A:A	A:A	A:A	A:A	A:A	A:A	A:A	A:A	A:A	A:A	A:A	A:A	A:A	A:A	A:A	A:A	A:A	A:A	A:A	A:A	A:A	A:A
PKAM0448	CC_TOG915207_2	A/T	0.125742	CcLG02	101.618	A:A	A:A	A:A	A:A	A:A	A:A	A:A	A:A	A:A	A:A	A:A	A:A	A:A	A:A	A:A	A:A	A:A	A:A	A:A	A:A	A:A	A:A	A:A	A:A	A:A	A:A	A:A	A:A	A:A	A:A	A:A	A:A	A:A	A:A	A:A	A:A	A:A	A:A	A:A	A:A	A:A	A:A	A:A	A:A
PKAM0195	CC_TOG919333_2	T/C	0.0210502	CcLG02	102.799	C:C	C:C	C:C	C:C	C:C	C:C	C:C	C:C	C:C	C:C	C:C	C:C	C:C	C:C	C:C	C:C	C:C	C:C	C:C	C:C	C:C	C:C	C:C	C:C	C:C	C:C	C:C	C:C	C:C	C:C	C:C	C:C	C:C	C:C	C:C	C:C	C:C	C:C	C:C	C:C	C:C	C:C	C:C	C:C
PKAM0268	CC_TOG894022_2	A/G	0.0840478	CcLG02	103.382	G:G	G:G	G:G	G:G	G:G	G:G	G:G	G:G	G:G	G:G	G:G	G:G	G:G	G:G	G:G	G:G	G:G	G:G	G:G	G:G	G:G	G:G	N:N	G:G	G:G	G:G	G:G	G:G	G:G	G:G	G:G	G:G	G:G	G:G	G:G	G:G	G:G	G:G	G:G	G:G	G:G	G:G	G:G	G:G
PKAM0144	CC_TOG901731_1_b	A/G	0.155727	CcLG02	105.145	A:A	A:A	A:A	A:A	A:A	A:A	A:A	A:A	A:A	A:A	A:A	A:A	A:A	A:A	A:A	A:A	A:A	A:A	A:A	A:A	A:A	A:A	A:A	A:A	A:A	A:A	A:A	A:A	A:A	A:A	A:A	A:A	A:A	A:A	A:A	A:A	A:A	A:A	A:A	A:A	A:A	A:A	A:A	A:A
PKAM0463	CC_TOG929836_1	A/G	0.224766	CcLG02	114.955	A:A	A:A	A:A	A:A	A:A	A:A	A:A	A:A	A:A	A:A	A:A	A:A	A:A	A:A	A:A	A:A	A:A	A:A	A:A	A:A	A:A	A:A	A:A	A:A	A:A	A:A	A:A	A:A	A:A	A:A	A:A	A:A	A:A	A:A	A:A	A:A	A:A	A:A	A:A	A:A	A:A	A:A	A:A	A:A
PKAM0323	CC_TOG922889_2	A/G	0.0814848	CcLG02	121.222	G:G	G:G	G:G	G:G	G:G	G:G	G:G	G:G	G:G	G:G	G:G	G:G	G:G	G:G	G:G	G:G	G:G	G:G	G:G	G:G	G:G	G:G	G:G	G:G	G:G	G:G	G:G	G:G	G:G	G:G	G:G	G:G	G:G	G:G	G:G	G:G	G:G	G:G	G:G	G:G	G:G	G:G	G:G	G:G
PKAM0434	CC_TOG905669_2	A/G	0.268221	CcLG02	121.318	A:A	A:A	A:A	A:A	A:A	A:A	A:A	A:A	A:A	A:A	A:A	A:A	A:A	A:A	A:A	A:A	A:A	A:A	A:A	A:A	A:A	A:A	A:A	A:A	A:A	A:A	A:A	A:A	A:A	A:A	A:A	A:A	A:A	A:A	A:A	A:A	A:A	A:A	A:A	A:A	A:A	A:A	A:A	A:A
PKAM0216	CC_TOG906607_1	A/G	0.21875	CcLG02	121.667	A:A	A:A	A:A	A:A	A:A	A:A	A:A	A:A	A:A	A:A	A:A	A:A	A:A	A:A	A:A	A:A	A:A	A:A	A:A	A:A	A:A	A:A	A:A	A:A	A:A	A:A	A:A	A:A	A:A	A:A	N:N	A:A	A:A	A:A	A:A	A:A	A:A	A:A	A:A	A:A	A:A	A:A	A:A	A:A
PKAM0077	CC_TOG924874_1	T/G	0.0823217	CcLG02	123.433	G:G	G:G	G:G	G:G	G:G	G:G	G:G	G:G	G:G	N:N	G:G	G:G	G:G	G:G	G:G	G:G	G:G	G:G	G:G	G:G	G:G	G:G	G:G	G:G	G:G	G:G	G:G	G:G	G:G	G:G	G:G	G:G	G:G	G:G	G:G	G:G	G:G	G:G	G:G	G:G	G:G	G:G	G:G	G:G
PKAM0411	CC_TOG896725_1	T/C	0.284888	CcLG02	123.876	T:T	T:T	T:T	T:T	T:T	T:T	T:T	T:T	T:T	T:T	T:T	T:T	T:T	T:T	T:T	T:T	T:T	T:T	T:T	T:T	T:T	T:T	T:T	T:T	T:T	T:T	T:T	T:T	T:T	T:T	T:T	T:T	T:T	T:T	T:T	T:T	T:T	T:T	T:T	T:T	T:T	T:T	T:T	T:T
PKAM0436	CC_TOG937860_1	T/G	0.119511	CcLG02	127.45	G:G	G:G	G:G	G:G	G:G	G:G	G:G	G:G	G:G	G:G	G:G	G:G	G:G	G:G	G:G	G:G	G:G	G:G	G:G	G:G	G:G	G:G	G:G	G:G	G:G	G:G	G:G	G:G	G:G	G:G	G:G	G:G	G:G	G:G	G:G	G:G	G:G	G:G	G:G	G:G	G:G	G:G	G:G	G:G
PKAM0437	CC_TOG915613_1	A/C	0.119511	CcLG02	127.527	C:C	C:C	C:C	C:C	C:C	C:C	C:C	C:C	C:C	C:C	C:C	C:C	C:C	C:C	C:C	C:C	C:C	C:C	C:C	C:C	C:C	C:C	C:C	C:C	C:C	C:C	C:C	C:C	C:C	C:C	C:C	C:C	C:C	C:C	C:C	C:C	C:C	C:C	C:C	C:C	C:C	C:C	C:C	C:C
PKAM0124	CC_TOG897197_1	A/C	0.253508	CcLG02	139.628	A:A	A:A	A:A	A:A	A:A	A:A	A:A	A:A	A:A	A:A	A:A	A:A	A:A	A:A	A:A	A:A	A:A	A:A	A:A	A:A	A:A	A:A	A:A	A:A	A:A	A:A	A:A	A:A	A:A	A:A	A:A	A:A	A:A	A:A	A:A	A:A	A:A	A:A	A:A	A:A	A:A	A:A	A:A	A:A
PKAM0408	CC_TOG911043_1	T/C	0.101746	CcLG02	140.057	C:C	C:C	C:C	C:C	C:C	C:C	C:C	C:C	C:C	C:C	C:C	C:C	C:C	C:C	C:C	C:C	C:C	C:C	C:C	C:C	C:C	C:C	N:N	C:C	C:C	C:C	C:C	C:C	C:C	C:C	C:C	C:C	C:C	C:C	C:C	C:C	C:C	C:C	C:C	C:C	C:C	C:C	C:C	C:C
PKAM0616	CC_TOG895571_1	A/T	0.109519	CcLG02	144.509	A:A	A:A	A:A	A:A	A:A	A:A	A:A	A:A	A:A	A:A	A:A	A:A	A:A	A:A	A:A	A:A	A:A	A:A	A:A	A:A	A:A	A:A	A:A	A:A	A:A	A:A	A:A	A:A	A:A	A:A	A:A	A:A	A:A	A:A	A:A	A:A	A:A	A:A	A:A	A:A	A:A	A:A	A:A	A:A
PKAM0290	CC_TOG897062_2_b	C/G	0.265928	CcLG02	149.041	C:C	C:C	C:C	C:C	C:C	C:C	C:C	C:C	C:C	C:C	C:C	C:C	C:C	C:C	C:C	C:C	C:C	C:C	C:C	C:C	C:C	C:C	C:C	C:C	C:C	C:C	C:C	C:C	C:C	C:C	C:C	C:C	C:C	C:C	C:C	C:C	C:C	C:C	C:C	C:C	C:C	C:C	C:C	C:C
PKAM0672	Contig22064	T/C	0.154238	CcLG03	0	T:T	T:T	T:T	T:T	T:T	T:T	T:T	T:T	T:T	T:T	T:T	T:T	T:T	T:T	T:T	T:T	T:T	T:T	T:T	T:T	T:T	T:T	T:T	T:T	T:T	T:T	T:T	T:T	T:T	T:T	T:T	T:T	T:T	T:T	T:T	T:T	T:T	T:T	T:T	T:T	T:T	T:T	T:T	T:T
PKAM0536	CC_TOG905215_1	A/C	0.24049	CcLG03	7.323	C:C	C:C	C:C	C:C	C:C	C:C	C:C	C:C	C:C	C:C	C:C	C:C	C:C	C:C	C:C	C:C	C:C	C:C	C:C	C:C	C:C	C:C	C:C	C:C	C:C	C:C	C:C	C:C	C:C	C:C	C:C	C:C	C:C	C:C	C:C	C:C	C:C	C:C	C:C	C:C	C:C	C:C	C:C	C:C
PKAM0862	346907_2897_2660	A/G	0.242675	CcLG03	7.432	A:A	A:A	A:A	A:A	A:A	A:A	A:A	A:A	A:A	A:A	A:A	A:A	A:A	A:A	A:A	A:A	A:A	A:A	A:A	A:A	A:A	A:A	A:A	A:A	A:A	A:A	A:A	A:A	A:A	A:A	A:A	A:A	A:A	A:A	A:A	A:A	A:A	A:A	A:A	A:A	A:A	A:A	A:A	A:A
PKAM0683	Contig27018	T/A	0.0814848	CcLG03	7.505	T:T	T:T	T:T	T:T	T:T	T:T	T:T	T:T	T:T	T:T	T:T	T:T	T:T	T:T	T:T	T:T	T:T	T:T	T:T	T:T	T:T	T:T	T:T	T:T	T:T	T:T	T:T	T:T	T:T	T:T	T:T	T:T	T:T	T:T	T:T	T:T	T:T	T:T	T:T	T:T	T:T	T:T	T:T	T:T
PKAM0329	CC_TOG902462_2	A/G	0.101746	CcLG03	7.913	G:G	G:G	G:G	G:G	G:G	G:G	G:G	G:G	G:G	G:G	G:G	G:G	G:G	G:G	G:G	G:G	G:G	G:G	G:G	G:G	G:G	G:G	G:G	G:G	G:G	G:G	G:G	G:G	G:G	G:G	G:G	G:G	G:G	G:G	G:G	G:G	G:G	G:G	G:G	G:G	G:G	G:G	G:G	G:G
PKAM0533	CC_TOG906310_1	T/G	0.109519	CcLG03	8.612	T:T	T:T	T:T	T:T	T:T	T:T	T:T	T:T	T:T	T:T	T:T	T:T	T:T	T:T	T:T	T:T	T:T	T:T	T:T	T:T	N:N	T:T	T:T	T:T	T:T	T:T	T:T	T:T	T:T	T:T	T:T	T:T	T:T	T:T	T:T	T:T	T:T	T:T	T:T	T:T	T:T	T:T	T:T	T:T
PKAM0530	CC_TOG908862_2	A/T	0.0823217	CcLG03	8.648	T:T	T:T	T:T	T:T	T:T	T:T	T:T	T:T	T:T	T:T	T:T	T:T	T:T	T:T	T:T	T:T	T:T	T:T	T:T	T:T	T:T	T:T	T:T	T:T	T:T	T:T	T:T	T:T	T:T	T:T	T:T	T:T	N:N	T:T	T:T	T:T	T:T	T:T	T:T	T:T	T:T	T:T	T:T	T:T
PKAM0699	253571_3310_1242	G/A	0.111961	CcLG03	8.739	G:G	G:G	G:G	G:G	G:G	G:G	G:G	G:G	G:G	G:G	G:G	G:G	G:G	G:G	G:G	G:G	G:G	G:G	G:G	G:G	G:G	G:G	G:G	G:G	G:G	G:G	G:G	G:G	G:G	G:G	G:G	G:G	G:G	G:G	G:G	G:G	G:G	G:G	G:G	G:G	G:G	G:G	G:G	G:G
PKAM0749	301865_0198_3894	T/C	0.265928	CcLG03	11.83	T:T	T:T	T:T	T:T	T:T	T:T	T:T	T:T	T:T	T:T	T:T	T:T	T:T	T:T	T:T	T:T	T:T	T:T	T:T	T:T	T:T	T:T	T:T	T:T	T:T	T:T	T:T	T:T	T:T	T:T	T:T	T:T	T:T	T:T	T:T	T:T	T:T	T:T	T:T	T:T	T:T	T:T	T:T	T:T
PKAM1062	Contig948	A/G	0.193762	CcLG03	13.374	A:A	A:A	A:A	A:A	A:A	A:A	N:N	A:A	A:A	A:A	A:A	A:A	N:N	A:A	A:A	A:A	A:A	A:A	A:A	A:A	A:A	A:A	A:A	A:A	A:A	A:A	A:A	A:A	A:A	A:A	A:A	A:A	A:A	A:A	A:A	A:A	A:A	A:A	A:A	A:A	A:A	A:A	A:A	A:A
PKAM0176	CC_TOG895630_1	A/C	0.197531	CcLG03	14.793	A:A	A:A	A:A	A:A	A:A	A:A	A:A	A:A	A:A	A:A	A:A	A:A	A:A	A:A	A:A	A:A	A:A	A:A	A:A	A:A	A:C	A:A	A:A	A:A	A:A	A:A	A:A	A:A	A:A	A:A	A:A	A:A	A:A	A:A	A:A	A:A	N:N	A:A	A:A	A:A	A:A	A:A	A:A	A:A
PKAM0393	CC_TOG902476_1	A/G	0.0651433	CcLG03	15.046	G:G	G:G	G:G	N:N	G:G	G:G	G:G	G:G	G:G	G:G	G:G	G:G	G:G	G:G	G:G	G:G	G:G	G:G	G:G	G:G	G:G	G:G	G:G	G:G	G:G	G:G	G:G	G:G	N:N	N:N	N:N	G:G	G:G	G:G	G:G	G:G	G:G	G:G	G:G	G:G	G:G	G:G	G:G	G:G
PKAM0082	CC_TOG895666_1	A/G	0.190131	CcLG03	15.121	A:A	A:A	A:A	A:A	A:A	A:A	A:A	A:A	A:A	A:A	A:A	A:A	A:A	A:A	A:A	A:A	A:A	A:A	A:A	A:A	A:A	A:A	A:A	A:A	A:A	A:A	A:A	A:A	A:A	A:A	A:A	A:A	A:A	A:A	A:A	A:A	A:A	A:A	A:A	A:A	A:A	A:A	A:A	A:A
PKAM1352	Contig32046	A/C	0.385633	CcLG03	15.224	A:A	A:A	A:A	A:A	N:N	A:A	N:N	A:A	A:A	C:C	A:A	A:A	A:A	A:C	A:A	A:A	A:A	A:A	A:A	A:A	A:A	A:A	A:A	A:A	A:A	A:A	A:A	A:A	A:A	A:A	C:C	A:A	A:A	A:A	A:A	C:C	C:C	A:A	A:A	A:C	A:A	A:A	A:A	A:A
PKAM0334	CC_TOG920390_1	A/C	0.197531	CcLG03	15.323	A:A	A:A	A:A	N:N	A:A	A:A	A:A	A:A	A:A	A:A	A:A	A:A	A:A	A:A	A:A	A:A	A:A	A:A	A:A	A:A	A:A	A:A	A:A	A:A	A:A	A:A	A:A	A:A	A:A	A:A	A:A	A:A	A:A	A:A	A:A	A:A	A:A	A:A	A:A	A:A	A:A	A:A	A:A	A:A
PKAM0054	CC_TOG903691_2	G/T	0.0814848	CcLG03	16.495	G:G	G:G	G:G	G:G	G:G	G:G	G:G	G:G	G:G	G:G	G:G	G:G	G:G	G:G	G:G	G:G	G:G	G:G	G:G	G:G	G:G	G:G	G:G	G:G	G:G	G:G	G:G	G:G	G:G	G:G	G:G	G:G	G:G	G:G	G:G	G:G	G:G	G:G	G:G	G:G	G:G	G:G	G:G	G:G
PKAM0303	CC_TOG902883_1	A/G	0.28982	CcLG03	16.557	A:A	A:A	A:A	A:A	A:A	A:A	A:A	A:A	A:A	A:A	A:A	A:A	A:A	A:A	A:A	A:A	A:A	A:A	A:A	A:A	A:A	A:A	A:A	A:A	A:A	A:A	A:A	A:A	A:A	A:A	A:A	A:A	A:A	A:A	A:A	A:A	A:A	A:A	A:A	A:A	A:A	A:A	A:A	A:A
PKAM0145	CC_TOG894927_1_b	A/G	0.062435	CcLG03	16.894	A:A	A:A	A:A	A:A	A:A	A:A	A:A	A:A	A:A	N:N	A:A	A:A	A:A	A:A	A:A	A:A	A:A	A:A	A:A	A:A	A:A	A:A	A:A	A:A	A:A	A:A	A:A	A:A	A:A	A:A	A:A	A:A	A:A	A:A	A:A	A:A	A:A	A:A	A:A	A:A	A:A	A:A	A:A	A:A
PKAM0228	CC_TOG899071_1	A/G	0.0823217	CcLG03	16.965	G:G	G:G	G:G	G:G	G:G	G:G	G:G	G:G	G:G	G:G	G:G	G:G	G:G	G:G	G:G	G:G	G:G	G:G	G:G	G:G	G:G	G:G	G:G	G:G	G:G	G:G	G:G	G:G	G:G	G:G	G:G	G:G	G:G	G:G	G:G	G:G	G:G	G:G	G:G	G:G	G:G	G:G	G:G	G:G
PKAM0729	Contig12573	G/C	0.0886966	CcLG03	17.979	G:G	G:G	G:G	G:G	G:G	G:G	G:G	G:G	G:G	G:G	G:G	G:G	G:G	G:G	G:G	G:G	G:G	G:G	G:G	G:G	G:G	G:G	G:G	G:G	G:G	G:G	G:G	G:G	G:G	G:G	G:G	G:G	G:G	G:G	G:G	G:G	G:G	G:G	G:G	G:G	G:G	G:G	G:G	G:G
PKAM0178	CC_TOG915884_2	A/T	0.0840478	CcLG03	18.816	T:T	T:T	T:T	T:T	T:T	T:T	T:T	T:T	T:T	T:T	T:T	T:T	T:T	T:T	T:T	T:T	T:T	T:T	T:T	T:T	T:T	T:T	T:T	T:T	T:T	T:T	T:T	T:T	T:T	T:T	T:T	T:T	T:T	T:T	T:T	T:T	T:T	T:T	T:T	T:T	T:T	T:T	T:T	T:T
PKAM0350	CC_TOG894987_1	A/T	0.207612	CcLG03	20.349	A:A	A:A	A:A	A:A	A:A	A:A	N:N	A:A	A:A	A:A	A:A	A:A	A:A	A:A	A:A	A:A	A:A	A:A	A:A	A:A	A:T	A:A	A:A	A:A	A:A	A:A	A:A	A:A	A:A	A:A	A:A	A:A	A:A	A:A	A:A	A:A	A:A	A:A	A:A	A:A	A:A	A:A	A:A	N:N
PKAM0387	CC_TOG946813_1	A/G	0.147972	CcLG03	20.512	A:A	A:A	A:A	A:A	A:A	A:A	A:A	A:A	A:A	A:A	A:A	A:A	A:A	A:A	N:N	A:A	A:A	A:A	A:A	A:A	A:A	A:A	A:A	A:A	A:A	A:A	A:A	A:A	A:A	A:A	A:A	A:A	A:A	A:A	A:A	A:A	A:A	A:A	A:A	A:A	A:A	A:A	A:A	N:N
PKAM1578	Contig48644	G/A	0.0425331	CcLG03	24.934	G:G	G:G	G:G	G:G	G:G	G:G	G:G	G:G	G:G	G:G	G:G	G:G	G:G	G:G	G:G	G:G	G:G	G:G	G:G	G:G	G:G	G:G	G:G	G:G	G:G	G:G	G:G	G:G	G:G	G:G	G:G	G:G	G:G	G:G	G:G	G:G	G:G	G:G	G:G	G:G	G:G	G:G	G:G	G:G
PKAM0732	432055_2480_0667	G/A	0.24049	CcLG03	27.683	G:G	G:G	G:G	G:G	G:G	G:G	G:G	G:G	G:G	G:G	G:G	G:G	G:G	G:G	G:G	G:G	G:G	G:G	G:G	G:G	G:G	G:G	G:G	G:G	G:G	G:G	G:G	G:G	G:G	G:G	G:G	G:G	G:G	G:G	G:G	G:G	G:G	G:G	G:G	G:G	G:G	G:G	G:G	G:G
PKAM0199	CC_TOG908563_2	T/C	0.0896886	CcLG03	28.372	C:C	C:C	C:C	C:C	C:C	C:C	C:C	C:C	C:C	C:C	C:C	C:C	C:C	C:C	C:C	C:C	C:C	C:C	C:C	C:C	C:C	C:C	C:C	C:C	C:C	C:C	C:C	C:C	C:C	C:C	C:C	C:C	C:C	C:C	C:C	C:C	C:C	C:C	C:C	C:C	C:C	C:C	C:C	C:C
PKAM0514	CC_TOG897350_2_b	A/G	0.173155	CcLG03	29.434	G:G	G:G	G:G	G:G	G:G	G:G	G:G	G:G	G:G	G:G	G:G	G:G	G:G	G:G	G:G	G:G	G:G	G:G	G:G	G:G	G:G	G:G	G:G	G:G	G:G	G:G	G:G	G:G	G:G	G:G	G:G	G:G	G:G	G:G	G:G	G:G	G:G	G:G	G:G	G:G	G:G	G:G	G:G	G:G
PKAM0220	CC_TOG915278_1	A/T	0.0831758	CcLG03	30.372	T:T	T:T	T:T	T:T	T:T	T:T	N:N	T:T	T:T	T:T	T:T	T:T	T:T	T:T	T:T	T:T	T:T	T:T	T:T	T:T	T:T	T:T	N:N	T:T	T:T	T:T	T:T	T:T	T:T	T:T	T:T	T:T	T:T	T:T	T:T	T:T	T:T	T:T	T:T	T:T	T:T	T:T	T:T	T:T
PKAM1149	319048_0419_2295	C/T	0.220901	CcLG03	32.483	N:N	C:C	C:C	C:C	C:C	C:C	C:C	C:C	C:C	C:C	C:C	C:C	C:C	C:C	C:C	C:C	C:C	C:C	N:N	C:C	C:C	N:N	C:C	C:C	C:C	C:C	C:C	C:C	C:C	C:C	C:C	C:C	C:C	C:C	C:C	C:C	C:C	C:C	C:C	C:C	C:C	C:C	C:C	N:N
PKAM0472	CC_TOG915293_1	C/T	0.236233	CcLG03	33.062	C:C	C:C	C:C	C:C	C:C	C:C	C:C	C:C	C:C	C:C	C:C	C:C	C:C	C:C	C:C	C:C	C:C	C:C	C:C	C:C	C:C	C:C	C:C	C:C	C:C	C:C	C:C	C:C	C:C	C:C	C:C	C:C	C:C	C:C	C:C	C:C	C:C	C:C	C:C	C:C	C:C	C:C	C:C	C:C
PKAM0475	CC_TOG898816_1	A/G	0.210539	CcLG03	38.171	A:A	A:A	A:A	A:A	A:A	A:A	A:A	A:A	A:A	A:A	A:A	A:A	A:A	A:A	A:A	A:A	A:A	A:A	A:A	A:A	A:A	A:A	A:A	A:A	A:A	A:A	A:A	A:A	A:A	A:A	A:A	A:A	A:A	A:A	A:A	A:A	A:A	A:A	A:A	A:A	A:A	A:A	A:A	A:A
PKAM0071	CC_TOG897188_1_b	A/G	0.0840478	CcLG03	40.632	A:A	A:A	A:A	A:A	A:A	A:A	A:A	A:A	A:A	A:A	A:A	A:A	A:A	A:A	A:A	A:A	A:A	A:A	A:A	A:A	A:A	A:A	A:A	A:A	A:A	A:A	A:A	A:A	A:A	A:A	A:A	A:A	A:A	A:A	A:A	A:A	A:A	A:A	A:A	A:A	A:A	A:A	A:A	A:A
PKAM0745	174273_2217_3135	A/T	0.499792	CcLG03	41.476	T:T	T:T	A:A	A:A	A:A	T:T	A:A	A:A	A:A	A:A	A:T	T:T	A:A	T:T	A:T	A:A	A:A	T:T	A:T	A:A	T:T	T:T	A:T	T:T	A:A	T:T	T:T	A:A	A:A	A:A	A:A	T:T	A:A	A:A	A:A	A:A	A:A	A:A	A:A	A:A	T:T	A:A	A:A	A:A
PKAM1124	Contig21502	T/C	0.173155	CcLG03	41.547	T:T	T:T	T:T	T:T	T:T	T:T	T:T	T:T	T:T	T:T	T:T	T:T	T:T	T:T	T:T	T:T	T:T	T:T	T:T	T:T	T:T	T:T	T:T	T:T	T:T	T:T	T:T	T:T	T:T	T:T	T:T	T:T	T:T	T:T	T:T	T:T	T:T	T:T	T:T	T:T	T:T	T:T	T:T	T:T
PKAM0615	CC_TOG901933_2	C/G	0.0814848	CcLG03	42.512	G:G	G:G	G:G	G:G	G:G	G:G	G:G	G:G	G:G	G:G	G:G	G:G	G:G	G:G	G:G	G:G	G:G	G:G	G:G	G:G	G:G	G:G	G:G	G:G	G:G	G:G	G:G	G:G	G:G	G:G	G:G	G:G	G:G	G:G	G:G	G:G	G:G	G:G	G:G	G:G	G:G	G:G	G:G	G:G
PKAM0658	CC_TOG908804_2	A/G	0.238343	CcLG03	42.682	A:A	A:A	A:A	A:A	A:A	A:A	A:A	A:A	A:A	A:A	A:A	A:A	A:A	A:A	A:A	A:A	A:A	A:A	A:A	A:A	A:A	A:A	A:A	A:A	A:A	A:A	A:A	A:A	A:A	A:A	A:A	A:A	A:A	A:A	A:A	A:A	A:A	A:A	A:A	A:A	A:A	A:A	A:A	A:A
PKAM0136	CC_TOG894933_2	A/G	0.238343	CcLG03	46.775	A:A	A:A	A:A	A:A	A:A	A:A	A:A	A:A	A:A	A:A	A:A	A:A	A:A	A:A	A:A	A:A	A:A	A:A	A:A	A:A	A:A	A:A	A:A	A:A	A:A	A:A	A:A	A:A	A:A	A:A	A:A	A:A	A:A	A:A	A:A	A:A	A:A	A:A	A:A	A:A	A:A	A:A	A:A	A:A
PKAM0441	CC_TOG895505_1_b	A/C	0.242675	CcLG03	46.834	A:A	A:A	A:A	A:A	A:A	A:A	A:A	A:A	A:A	A:A	A:A	A:A	A:A	A:A	A:A	A:A	A:A	A:A	A:A	A:A	A:A	A:A	A:A	A:A	A:A	A:A	A:A	A:A	A:A	A:A	A:A	N:N	A:A	A:A	A:A	A:A	A:A	A:A	A:A	A:A	A:A	A:A	A:A	A:A
PKAM1357	Contig23121	C/T	0.0611634	CcLG03	46.899	C:C	C:C	C:C	C:C	C:C	C:C	C:C	C:C	C:C	C:C	C:C	C:C	C:C	C:C	C:C	C:C	C:C	C:C	C:C	C:C	C:C	C:C	C:C	C:C	C:C	C:C	C:C	C:C	C:C	C:C	C:C	C:C	C:C	C:C	C:C	C:C	C:C	C:C	C:C	C:C	C:C	C:C	C:C	C:C
PKAM1227	318708_1659_0648	G/A	0.155727	CcLG03	48.081	G:G	G:G	G:G	G:G	G:G	G:G	G:G	G:G	G:G	G:G	G:G	G:G	G:G	G:G	G:G	G:G	G:G	G:G	G:G	G:G	G:G	G:G	G:G	G:G	G:G	G:G	G:G	G:G	G:G	G:G	G:G	G:G	G:G	G:G	G:G	G:G	G:G	G:G	G:G	G:G	G:G	G:G	G:G	G:G
PKAM0926	328077_1262_2439	T/A	0.101746	CcLG03	48.579	T:T	T:T	T:T	T:T	T:T	T:T	T:T	T:T	T:T	T:T	T:T	T:T	T:T	T:T	T:T	T:T	T:T	T:T	T:T	T:T	T:T	T:T	T:T	T:T	T:T	T:T	T:T	T:T	T:T	T:T	T:T	T:T	T:T	T:T	T:T	T:T	N:N	T:T	T:T	T:T	T:T	T:T	T:T	T:T
PKAM0148	CC_TOG902563_1	A/G	0.0814848	CcLG03	50.911	A:A	A:A	A:A	A:A	A:A	A:A	A:A	A:A	A:A	A:A	A:A	A:A	A:A	A:A	A:A	A:A	A:A	A:A	A:A	A:A	A:A	A:A	A:A	A:A	A:A	A:A	A:A	A:A	A:A	A:A	A:A	A:A	A:A	A:A	A:A	A:A	A:A	A:A	A:A	A:A	A:A	A:A	A:A	A:A
PKAM1131	Contig11552	C/G	0.0831758	CcLG03	51.571	C:C	C:C	C:C	C:C	C:C	C:C	C:C	C:C	C:C	C:C	C:C	C:C	C:C	C:C	C:C	C:C	C:C	C:C	C:C	C:C	C:C	C:C	C:C	C:C	C:C	C:C	C:C	C:C	C:C	C:C	C:C	C:C	C:C	C:C	N:N	C:C	C:C	C:C	C:C	C:C	C:C	C:C	C:C	C:C
PKAM1245	054500_1545_3868	G/A	0.270552	CcLG03	51.577	G:G	G:G	G:G	G:G	G:G	G:G	G:G	G:G	G:G	A:A	G:G	G:G	G:G	G:G	G:G	G:G	G:G	G:G	G:G	G:G	G:G	G:G	G:G	G:G	A:A	G:G	G:G	G:G	G:G	G:G	G:G	G:G	G:G	G:G	G:G	G:G	G:G	G:G	G:G	G:G	G:G	G:G	G:G	G:G
PKAM0011	CC_TOG902034_2	A/C	0.165289	CcLG03	51.927	A:A	A:A	A:A	A:A	A:A	A:A	A:A	A:A	A:A	A:A	A:A	A:A	A:A	A:A	A:A	A:A	A:A	A:A	A:A	A:A	A:A	A:A	A:A	A:A	A:A	A:A	A:A	A:A	A:A	A:A	A:A	A:A	A:A	A:A	A:A	A:A	A:A	A:A	A:A	A:A	A:A	A:A	A:A	A:A
PKAM1569	Contig29906	C/T	0.0831758	CcLG03	52.424	C:C	C:C	C:C	C:C	C:C	C:C	C:C	C:C	C:C	C:C	C:C	C:C	C:C	C:C	C:C	C:C	C:C	C:C	C:C	C:C	C:C	C:C	C:C	C:C	C:C	C:C	C:C	C:C	C:C	C:C	C:C	C:C	C:C	C:C	C:C	C:C	C:C	C:C	C:C	C:C	C:C	C:C	C:C	C:C
PKAM0953	Contig36102	G/C	0.212535	CcLG03	52.627	G:G	G:G	G:G	N:N	G:G	G:G	G:G	G:G	G:G	G:G	G:G	G:G	G:G	G:G	G:G	G:G	G:G	G:G	G:G	G:G	G:G	G:G	G:G	G:G	G:G	G:G	G:G	G:G	G:G	G:G	G:G	G:G	G:G	G:G	G:G	G:G	G:G	G:G	G:G	G:G	G:G	G:G	G:G	G:G
PKAM0739	401116_2608_3973	A/T	0.24049	CcLG03	53.554	A:A	A:A	A:A	A:A	A:A	A:A	A:A	A:A	A:A	A:A	A:A	A:A	A:A	A:A	A:A	A:A	A:A	A:A	A:A	A:A	A:A	A:A	A:A	A:A	A:A	A:A	A:A	A:A	A:A	A:A	A:A	A:A	A:A	A:A	A:A	A:A	A:A	A:A	A:A	A:A	A:A	A:A	A:A	A:A
PKAM0032	CC_TOG900046_1	T/C	0.190131	CcLG03	56.16	C:C	C:C	C:C	C:C	C:C	C:C	C:C	C:C	C:C	C:C	C:C	C:C	C:C	C:C	C:C	C:C	C:C	C:C	C:C	C:C	C:C	C:C	C:C	C:C	C:C	C:C	C:C	C:C	C:C	C:C	C:C	C:C	C:C	C:C	C:C	C:C	C:C	C:C	C:C	C:C	C:C	C:C	C:C	C:C
PKAM0146	CC_TOG896602_1	T/C	0.163616	CcLG03	58.955	C:C	C:C	C:C	C:C	C:C	C:C	C:C	C:C	C:C	C:C	C:C	C:C	C:C	C:C	C:C	C:C	C:C	C:C	C:C	C:C	C:C	C:C	C:C	C:C	C:C	C:C	C:C	C:C	C:C	C:C	C:C	C:C	C:C	C:C	C:C	C:C	C:C	C:C	C:C	C:C	C:C	C:C	C:C	C:C
PKAM0973	Contig22906	C/T	0.195629	CcLG03	60.824	C:C	C:C	C:C	C:C	C:C	C:C	C:C	C:C	C:C	C:C	C:C	C:C	C:C	C:C	C:C	C:C	C:C	C:C	C:C	C:C	C:C	C:C	C:C	C:C	C:C	C:C	C:C	C:C	C:C	C:C	C:C	C:C	C:C	C:C	C:C	C:C	C:C	C:C	C:C	C:C	C:C	C:C	C:C	C:C
PKAM0305	CC_TOG923884_1	T/C	0.251302	CcLG03	60.937	C:C	C:C	C:C	C:C	C:C	C:C	C:C	C:C	C:C	C:C	C:C	C:C	C:C	C:C	C:C	C:C	C:C	C:C	C:C	C:C	C:C	C:C	C:C	C:C	C:C	C:C	C:C	C:C	C:C	C:C	C:C	C:C	C:C	C:C	C:C	C:C	C:C	C:C	C:C	C:C	C:C	C:C	C:C	C:C
PKAM1445	Contig525	T/C	0.165289	CcLG03	61.947	T:T	T:T	T:T	T:T	T:T	T:T	T:T	T:T	T:T	T:T	T:T	T:T	T:T	T:T	T:T	T:T	T:T	T:T	T:T	T:T	T:T	T:T	T:T	T:T	T:T	T:T	T:T	T:T	T:T	T:T	T:T	T:T	T:T	T:T	T:T	T:T	T:T	T:T	T:T	T:T	T:T	T:T	T:T	T:T
PKAM0287	CC_TOG894358_2	A/T	0.0831758	CcLG03	62.564	T:T	T:T	T:T	T:T	T:T	T:T	T:T	T:T	T:T	T:T	T:T	T:T	T:T	T:T	T:T	T:T	T:T	T:T	T:T	T:T	T:T	T:T	T:T	T:T	T:T	T:T	T:T	T:T	T:T	T:T	T:T	T:T	T:T	T:T	T:T	T:T	T:T	T:T	T:T	T:T	T:T	T:T	T:T	T:T
PKAM0466	CC_TOG908250_1	C/G	0.101746	CcLG03	62.955	G:G	G:G	G:G	G:G	G:G	G:G	G:G	G:G	G:G	G:G	G:G	G:G	G:G	G:G	G:G	G:G	G:G	G:G	G:G	G:G	G:G	G:G	G:G	G:G	G:G	G:G	G:G	G:G	G:G	G:G	G:G	G:G	G:G	G:G	G:G	G:G	G:G	G:G	G:G	G:G	G:G	G:G	G:G	G:G
PKAM0951	403190_3007_2294	G/A	0.0823217	CcLG03	63.082	G:G	G:G	G:G	G:G	G:G	G:G	G:G	G:G	G:G	G:G	G:G	G:G	G:G	G:G	G:G	G:G	G:G	G:G	G:G	G:G	G:G	G:G	G:G	G:G	G:G	G:G	G:G	G:G	G:G	G:G	G:G	G:G	G:G	G:G	G:G	G:G	G:G	G:G	G:G	G:G	G:G	G:G	G:G	G:G
PKAM0185	CC_TOG896875_2	A/T	0.109519	CcLG03	63.153	A:A	A:A	A:A	A:A	A:A	A:A	A:A	A:A	A:A	A:A	A:A	A:A	A:A	A:A	A:A	A:A	A:A	A:A	A:A	A:A	A:A	A:A	A:A	A:A	A:A	A:A	A:A	A:A	A:A	A:A	A:A	A:A	A:A	A:A	A:A	A:A	A:A	A:A	A:A	A:A	A:A	A:A	A:A	A:A
PKAM0283	CC_TOG895900_1_b	T/G	0.121928	CcLG03	63.25	T:T	T:T	T:T	T:T	T:T	T:T	T:T	T:T	T:T	T:T	T:T	T:T	T:T	T:T	T:T	T:T	T:T	T:T	T:T	T:T	T:T	T:T	T:T	T:T	T:T	T:T	T:T	T:T	T:T	T:T	T:T	T:T	T:T	T:T	T:T	T:T	T:T	T:T	T:T	T:T	T:T	T:T	T:T	T:T
PKAM0244	CC_TOG896702_2	A/C	0.0831758	CcLG03	63.384	C:C	C:C	C:C	C:C	C:C	C:C	C:C	C:C	C:C	C:C	C:C	C:C	C:C	C:C	C:C	C:C	C:C	C:C	C:C	C:C	C:C	C:C	C:C	C:C	C:C	C:C	C:C	C:C	C:C	C:C	C:C	C:C	C:C	C:C	C:C	C:C	C:C	C:C	C:C	C:C	C:C	C:C	C:C	C:C
PKAM0314	CC_TOG902031_1	T/G	0.0867769	CcLG03	63.471	T:T	T:T	T:T	T:T	T:T	T:T	T:T	T:T	T:T	T:T	T:T	T:T	T:T	N:N	T:T	T:T	T:T	T:T	T:T	T:T	T:T	T:T	T:T	T:T	T:T	T:T	T:T	T:T	T:T	T:T	T:T	T:T	T:T	T:T	T:T	T:T	T:T	T:T	N:N	T:T	T:T	T:T	T:T	T:T
PKAM1417	Contig36302	A/G	0.238343	CcLG03	63.78	A:A	A:A	A:A	A:A	A:A	A:A	A:A	A:A	A:A	A:A	A:A	A:A	A:A	A:A	A:A	A:A	A:A	A:A	A:A	A:A	A:A	A:A	A:A	A:A	A:A	A:A	A:A	A:A	A:A	A:A	A:A	A:A	A:A	A:A	A:A	A:A	A:A	A:A	A:A	A:A	A:A	A:A	A:A	A:A
PKAM0519	CC_TOG897887_1	C/G	0.216639	CcLG03	63.933	G:G	G:G	G:G	G:G	G:G	G:G	G:G	G:G	G:G	G:G	G:G	G:G	G:G	G:G	G:G	G:G	G:G	G:G	G:G	G:G	G:G	G:G	G:G	G:G	G:G	G:G	G:G	G:G	G:G	G:G	G:G	G:G	G:G	G:G	G:G	G:G	G:G	G:G	G:G	G:G	G:G	G:G	G:G	G:G
PKAM0691	159971_1087_0638	C/G	0.18	CcLG03	63.962	C:C	C:C	C:C	C:C	C:C	C:C	C:C	C:C	C:C	C:C	C:C	C:C	C:C	C:C	C:C	C:C	C:C	C:C	C:C	C:C	C:C	C:C	C:C	C:C	C:C	C:C	C:C	C:C	C:C	C:C	C:C	C:C	C:C	C:C	C:C	C:C	C:C	C:C	C:C	C:C	C:C	C:C	C:C	C:C
PKAM0237	CC_TOG899751_1_b	T/C	0.102788	CcLG03	64.044	T:T	T:T	T:T	N:N	T:T	T:T	T:T	T:T	T:T	T:T	T:T	T:T	T:T	T:T	T:T	T:T	T:T	T:T	T:T	T:T	T:T	T:T	T:T	T:T	T:T	T:T	T:T	T:T	T:T	T:T	T:T	T:T	T:T	T:T	T:T	T:T	T:T	T:T	T:T	T:T	T:T	T:T	T:T	T:T
PKAM0075	CC_TOG900269_1	A/G	0.0886966	CcLG03	64.236	A:A	A:A	A:A	A:A	A:A	A:A	A:A	A:A	A:A	A:A	A:A	A:A	A:A	A:A	A:A	A:A	A:A	A:A	A:A	A:A	A:A	A:A	A:A	A:A	A:A	A:A	A:A	A:A	A:A	A:A	N:N	A:A	A:A	A:A	A:A	A:A	A:A	A:A	A:A	A:A	A:A	A:A	A:A	A:A
PKAM0705	189711_2558_0340	A/T	0.193762	CcLG03	64.632	A:A	A:A	A:A	A:A	A:A	A:A	A:A	A:A	A:A	A:A	A:A	A:A	A:A	A:A	A:A	A:A	A:A	A:A	A:A	A:A	A:A	A:A	A:A	A:A	A:A	A:A	A:A	A:A	A:A	A:A	A:A	A:A	A:A	A:A	A:A	A:A	A:A	A:A	A:A	A:A	A:A	A:A	A:A	A:A
PKAM0170	CC_TOG897369_1	A/T	0.0858477	CcLG03	64.739	T:T	T:T	T:T	T:T	T:T	T:T	T:T	T:T	T:T	T:T	T:T	T:T	T:T	T:T	T:T	T:T	T:T	T:T	T:T	T:T	T:T	T:T	T:T	T:T	T:T	T:T	T:T	T:T	T:T	T:T	T:T	T:T	T:T	T:T	T:T	T:T	T:T	T:T	T:T	T:T	T:T	T:T	T:T	T:T
PKAM0138	CC_TOG894965_2	A/G	0.212535	CcLG03	66.637	A:A	A:A	A:A	A:A	A:A	A:A	A:A	A:A	A:A	A:A	A:A	A:A	A:A	A:A	A:A	A:A	A:A	A:A	A:A	A:A	A:A	A:A	A:A	A:A	A:A	A:A	A:A	A:A	A:A	A:A	A:A	A:A	A:A	A:A	A:A	A:A	A:A	A:A	A:A	A:A	A:A	A:A	A:A	A:A
PKAM0094	CC_TOG908646_2	A/G	0.238343	CcLG03	69.232	G:G	G:G	G:G	G:G	G:G	G:G	G:G	G:G	G:G	G:G	G:G	G:G	G:G	G:G	G:G	G:G	G:G	G:G	G:G	G:G	G:G	G:G	G:G	G:G	G:G	G:G	G:G	G:G	G:G	G:G	G:G	G:G	G:G	G:G	G:G	G:G	G:G	G:G	G:G	G:G	G:G	G:G	G:G	G:G
PKAM0235	CC_TOG894775_2	A/G	0.132653	CcLG03	69.436	G:G	G:G	G:G	G:G	G:G	G:G	G:G	G:G	G:G	G:G	G:G	G:G	G:G	G:G	G:G	G:G	G:G	G:G	G:G	G:G	G:G	G:G	G:G	G:G	G:G	G:G	G:G	G:G	G:G	G:G	G:G	G:G	G:G	G:G	G:G	G:G	G:G	G:G	G:G	G:G	G:G	G:G	G:G	N:N
PKAM1172	380458_3891_3380	G/C	0.124444	CcLG03	73.905	G:G	G:G	G:G	G:G	G:G	G:G	G:G	G:G	G:G	G:G	G:G	G:G	G:G	G:G	G:G	G:G	G:G	G:G	G:G	G:G	G:G	G:G	G:G	G:G	G:G	G:G	G:G	G:G	G:G	G:G	G:G	G:G	G:G	G:G	G:G	G:G	G:G	G:G	G:G	G:G	G:G	G:G	G:G	G:G
PKAM1007	147982_1885_2864	C/T	0.251302	CcLG03	73.927	C:C	C:C	C:C	C:C	C:C	C:C	C:C	C:C	C:C	C:C	C:C	C:C	C:C	C:C	C:C	C:C	C:C	C:C	C:C	C:C	C:C	C:C	C:C	C:C	C:C	C:C	C:C	C:C	C:C	C:C	C:C	C:C	C:C	C:C	C:C	C:C	C:C	C:C	C:C	C:C	C:C	C:C	C:C	C:C
PKAM1064	Contig11436	T/C	0.104938	CcLG03	73.97	T:T	T:T	N:N	T:T	T:T	T:T	T:T	T:T	T:T	T:T	T:T	T:T	T:T	T:T	T:T	T:T	T:T	T:T	T:T	T:T	T:T	T:T	T:T	T:T	T:T	T:T	T:T	T:T	T:T	T:T	T:T	T:T	T:T	T:T	T:T	T:T	T:T	T:T	T:T	T:T	T:T	T:T	T:T	T:T
PKAM0026	CC_TOG896050_1_b	A/T	0.0867769	CcLG03	74.07	T:T	T:T	T:T	T:T	T:T	T:T	T:T	T:T	T:T	T:T	T:T	T:T	T:T	T:T	T:T	T:T	T:T	T:T	T:T	T:T	N:N	T:T	T:T	T:T	T:T	T:T	T:T	T:T	T:T	T:T	T:T	T:T	T:T	T:T	T:T	T:T	T:T	T:T	T:T	T:T	T:T	T:T	T:T	T:T
PKAM0399	CC_TOG946905_2	A/G	0.0814848	CcLG03	74.927	G:G	G:G	G:G	G:G	G:G	G:G	G:G	G:G	G:G	G:G	G:G	G:G	G:G	G:G	G:G	G:G	G:G	G:G	G:G	G:G	G:G	G:G	G:G	G:G	G:G	G:G	G:G	G:G	G:G	G:G	G:G	G:G	G:G	G:G	G:G	G:G	G:G	G:G	G:G	G:G	G:G	G:G	G:G	G:G
PKAM1363	Contig12432	C/T	0.0831758	CcLG03	76.529	C:C	C:C	C:C	C:C	C:C	C:C	C:C	C:C	C:C	C:C	C:C	C:C	C:C	C:C	C:C	C:C	C:C	C:C	C:C	C:C	C:C	C:C	C:C	C:C	C:C	C:C	C:C	C:C	C:C	C:C	C:C	C:C	C:C	C:C	C:C	C:C	C:C	C:C	C:C	C:C	C:C	C:C	C:C	C:C
PKAM1414	Contig44968	T/A	0.263672	CcLG03	76.728	T:T	T:T	T:T	T:T	T:T	T:T	T:T	T:T	T:T	T:T	T:T	T:T	T:T	T:T	T:T	T:T	T:T	T:T	T:T	T:T	T:T	T:T	T:T	T:T	T:T	T:T	T:T	T:T	T:T	T:T	T:T	T:T	T:T	T:T	T:T	T:T	T:T	T:T	T:T	T:T	T:T	T:T	T:T	T:T
PKAM0169	CC_TOG904995_1	C/G	0.0849383	CcLG03	76.813	G:G	G:G	G:G	G:G	G:G	G:G	G:G	G:G	G:G	G:G	G:G	G:G	G:G	G:G	G:G	G:G	G:G	G:G	G:G	G:G	G:G	G:G	G:G	G:G	G:G	G:G	G:G	G:G	G:G	G:G	G:G	G:G	G:G	G:G	G:G	G:G	G:G	G:G	G:G	G:G	G:G	G:G	G:G	G:G
PKAM0099	CC_TOG907978_1	A/G	0.183626	CcLG03	77.213	A:A	A:A	A:A	A:A	A:A	A:A	A:A	A:A	A:A	A:A	A:A	A:A	A:A	A:A	A:A	A:A	A:A	A:A	A:A	A:A	A:A	A:A	A:A	A:A	A:A	A:A	A:A	A:A	A:A	A:A	A:A	A:A	A:A	A:A	A:A	A:A	A:A	A:A	N:N	N:N	A:A	A:A	A:A	A:A
PKAM0679	340371_3307_3075	G/C	0.127604	CcLG03	78.271	G:G	G:G	G:G	G:G	G:G	G:G	G:G	G:G	G:G	G:G	G:G	G:G	G:G	G:G	G:G	G:G	G:G	G:G	G:G	G:G	G:G	G:G	G:G	G:G	G:G	G:G	G:G	N:N	G:G	G:G	N:N	G:G	G:G	G:G	G:G	G:G	N:N	G:G	G:G	G:G	G:G	G:G	G:G	N:N
PKAM0960	Contig33124	G/A	0.0858477	CcLG03	79.914	G:G	G:G	G:G	G:G	G:G	G:G	G:G	G:G	G:G	G:G	G:G	G:G	G:G	G:G	G:G	G:G	G:G	G:G	G:G	G:G	G:G	G:G	G:G	G:G	G:G	G:G	G:G	G:G	G:G	G:G	N:N	G:G	G:G	G:G	N:N	G:G	G:G	G:G	G:G	G:G	G:G	G:G	G:G	G:G
PKAM1494	Contig13968	T/C	0.253508	CcLG03	80.599	T:T	T:T	T:T	T:T	T:T	T:T	T:T	T:T	T:T	T:T	T:T	T:T	T:T	T:T	T:T	T:T	T:T	T:T	T:T	T:T	T:T	T:T	T:T	T:T	T:T	T:T	T:T	T:T	T:T	T:T	T:T	T:T	T:T	T:T	T:T	T:T	T:T	T:T	T:T	T:T	T:T	T:T	T:T	T:T
PKAM0847	Contig7346	C/T	0.062435	CcLG03	83.125	C:C	C:C	C:C	C:C	C:C	C:C	C:C	C:C	C:C	C:C	C:C	C:C	C:C	C:C	C:C	C:C	C:C	C:C	C:C	C:C	C:C	C:C	C:C	C:C	C:C	C:C	C:C	C:C	C:C	C:C	C:C	C:C	C:C	C:C	C:C	C:C	C:C	C:C	C:C	C:C	C:C	C:C	C:C	C:C
PKAM1396	Contig17442	C/T	0.251302	CcLG03	88.227	C:C	C:C	C:C	C:C	C:C	C:C	C:C	C:C	C:C	C:C	C:C	C:C	C:C	C:C	C:C	C:C	C:C	C:C	C:C	C:C	C:C	C:C	C:C	C:C	C:C	C:C	C:C	C:C	C:C	C:C	C:C	C:C	C:C	C:C	C:C	C:C	C:C	C:C	C:C	C:C	C:C	C:C	C:C	C:C
PKAM0219	CC_TOG897009_2	A/C	0.0814848	CcLG03	89.494	C:C	C:C	C:C	C:C	C:C	C:C	C:C	C:C	C:C	C:C	C:C	C:C	C:C	C:C	C:C	C:C	C:C	C:C	C:C	C:C	C:C	C:C	C:C	C:C	C:C	C:C	C:C	C:C	C:C	C:C	C:C	C:C	C:C	C:C	C:C	C:C	C:C	C:C	C:C	C:C	C:C	C:C	C:C	C:C
PKAM0021	CC_TOG896202_2	C/G	0.0858477	CcLG03	90.268	G:G	G:G	G:G	G:G	G:G	G:G	G:G	G:G	G:G	G:G	G:G	G:G	G:G	G:G	G:G	G:G	G:G	G:G	G:G	G:G	G:G	G:G	G:G	G:G	G:G	G:G	G:G	G:G	G:G	G:G	G:G	G:G	G:G	G:G	G:G	G:G	G:G	G:G	G:G	G:G	G:G	G:G	G:G	G:G
PKAM1060	Contig31770	T/C	0.272921	CcLG03	90.477	T:T	T:T	T:T	T:T	T:T	T:T	T:T	T:T	T:T	T:T	T:T	T:T	T:T	T:T	T:T	T:T	T:T	T:T	T:T	T:T	T:T	T:T	T:T	T:T	T:T	T:T	T:T	T:T	T:T	T:T	T:T	T:T	T:T	T:T	T:T	T:T	T:T	T:T	T:T	T:T	T:T	T:T	T:T	N:N
PKAM0052	CC_TOG897724_1	A/G	0.251302	CcLG03	90.727	A:A	A:A	A:A	A:A	A:A	A:A	A:A	A:A	A:A	A:A	A:A	A:A	A:A	A:A	A:A	A:A	A:A	A:A	A:A	A:A	A:A	A:A	A:A	A:A	A:A	A:A	A:A	A:A	A:A	A:A	A:A	A:A	A:A	A:A	A:A	A:A	A:A	A:A	A:A	A:A	A:A	A:A	A:A	A:A
PKAM0183	CC_TOG898832_1_b	A/G	0.287335	CcLG03	90.915	G:G	G:G	G:G	G:G	G:G	G:G	G:G	G:G	G:G	G:G	G:G	G:G	G:G	G:G	G:G	G:G	G:G	G:G	G:G	G:G	G:G	G:G	G:G	G:G	G:G	G:G	G:G	G:G	G:G	G:G	G:G	G:G	G:G	G:G	G:G	G:G	G:G	G:G	G:G	G:G	G:G	G:G	G:G	G:G
PKAM0065	CC_TOG897293_1	C/T	0.106047	CcLG03	92.8	C:C	C:C	C:C	C:C	C:C	C:C	C:C	C:C	C:C	C:C	C:C	C:C	N:N	C:C	C:C	C:C	C:C	C:C	C:C	C:C	C:C	C:C	C:C	C:C	C:C	C:C	C:C	C:C	C:C	C:C	C:C	C:C	C:C	C:C	C:C	C:C	C:C	C:C	C:C	C:C	C:C	C:C	C:C	C:C
PKAM0435	CC_TOG920240_1	C/G	0.0814848	CcLG03	93.891	G:G	G:G	G:G	G:G	G:G	G:G	G:G	G:G	G:G	G:G	G:G	G:G	G:G	G:G	G:G	G:G	G:G	G:G	G:G	G:G	G:G	G:G	G:G	G:G	G:G	G:G	G:G	G:G	G:G	G:G	G:G	G:G	G:G	G:G	G:G	G:G	G:G	G:G	G:G	G:G	G:G	G:G	G:G	G:G
PKAM1163	Contig1258	C/T	0.0814848	CcLG03	94.524	C:C	C:C	C:C	C:C	C:C	C:C	C:C	C:C	C:C	C:C	C:C	C:C	C:C	C:C	C:C	C:C	C:C	C:C	C:C	C:C	C:C	C:C	C:C	C:C	C:C	C:C	C:C	C:C	C:C	C:C	C:C	C:C	C:C	C:C	C:C	C:C	C:C	C:C	C:C	C:C	C:C	C:C	C:C	C:C
PKAM1003	418828_3502_3540	T/C	0.238343	CcLG03	97.196	T:T	T:T	T:T	T:T	T:T	T:T	T:T	T:T	T:T	T:T	T:T	T:T	T:T	T:T	T:T	T:T	T:T	T:T	T:T	T:T	T:T	T:T	T:T	T:T	T:T	T:T	T:T	T:T	T:T	T:T	T:T	T:T	T:T	T:T	T:T	T:T	T:T	T:T	T:T	T:T	T:T	T:T	T:T	T:T
PKAM0132	CC_TOG918991_1	C/G	0.0823217	CcLG03	98.71	G:G	G:G	G:G	G:G	G:G	G:G	G:G	G:G	G:G	G:G	G:G	G:G	G:G	G:G	G:G	G:G	G:G	G:G	G:G	G:G	G:G	G:G	G:G	G:G	G:G	G:G	G:G	G:G	G:G	G:G	G:G	G:G	G:G	G:G	G:G	G:G	G:G	G:G	G:G	G:G	G:G	G:G	G:G	G:G
PKAM0035	CC_TOG924240_1	A/G	0.0617927	CcLG03	98.746	A:A	A:A	A:A	A:A	A:A	A:A	A:A	A:A	A:A	A:A	A:A	A:A	A:A	A:A	A:A	A:A	A:A	A:A	A:A	A:A	A:A	A:A	A:A	A:A	A:A	A:A	A:A	A:A	A:A	A:A	A:A	A:A	A:A	A:A	A:A	A:A	A:A	A:A	A:A	A:A	A:A	A:A	A:A	A:A
PKAM1565	251745257GR470882_1	T/A	0.214568	CcLG03	98.947	T:T	T:T	T:T	T:T	T:T	T:T	T:T	T:T	T:T	N:N	T:T	T:T	T:T	T:T	T:T	T:T	T:T	T:T	T:T	T:T	T:T	T:T	T:T	T:T	T:T	T:T	T:T	T:T	T:T	T:T	T:T	T:T	T:T	T:T	T:T	T:T	T:T	T:T	T:T	T:T	N:N	T:T	T:T	T:T
PKAM1120	290969_1371_1359	C/T	0.284888	CcLG03	99.453	C:C	C:C	C:C	C:C	C:C	C:C	C:C	C:C	C:C	C:C	C:C	C:C	C:C	C:C	C:C	C:C	C:C	C:C	N:N	C:C	C:C	C:C	C:C	C:C	C:C	C:C	C:C	C:C	C:C	C:C	C:C	C:C	C:C	C:C	C:C	C:C	C:C	C:C	C:C	C:C	C:C	C:C	C:C	C:C
PKAM0935	Contig44815	A/C	0.0637604	CcLG03	99.828	A:A	A:A	A:A	A:A	A:A	A:A	A:A	A:A	A:A	A:A	A:A	A:A	A:A	A:A	A:A	A:A	A:A	A:A	A:A	A:A	A:A	A:A	A:A	A:A	A:A	A:A	A:A	A:A	A:A	A:A	A:A	A:A	A:A	A:A	A:A	A:A	A:A	A:A	A:A	A:A	A:A	A:A	A:A	N:N
PKAM1608	Contig2135	G/T	0.0823217	CcLG03	99.869	G:G	G:G	G:G	G:G	G:G	G:G	G:G	G:G	G:G	G:G	G:G	G:G	G:G	G:G	G:G	G:G	G:G	G:G	G:G	G:G	G:G	G:G	G:G	G:G	G:G	G:G	G:G	G:G	G:G	G:G	G:G	G:G	G:G	G:G	G:G	G:G	G:G	N:N	G:G	G:G	G:G	G:G	G:G	G:G
PKAM1083	376272_2955_0895	C/T	0.0611634	CcLG03	99.886	C:C	C:C	C:C	C:C	C:C	C:C	C:C	C:C	C:C	C:C	C:C	C:C	C:C	C:C	C:C	C:C	C:C	C:C	C:C	C:C	C:C	C:C	C:C	C:C	C:C	C:C	C:C	C:C	C:C	C:C	C:C	C:C	C:C	C:C	C:C	C:C	C:C	C:C	C:C	C:C	C:C	C:C	C:C	C:C
PKAM0529	CC_TOG901180_1	T/C	0.137845	CcLG03	99.894	C:C	C:C	C:C	C:C	C:C	C:C	C:C	C:C	C:C	C:C	C:C	C:C	C:C	C:C	C:C	C:C	C:C	C:C	C:C	C:C	C:C	C:C	C:C	C:C	C:C	C:C	C:C	C:C	C:C	C:C	C:C	C:C	C:C	C:C	C:C	C:C	C:C	C:C	C:C	C:C	C:C	C:C	C:C	C:C
PKAM1606	Contig47748	C/T	0.253508	CcLG03	99.899	C:C	C:C	C:C	C:C	C:C	C:C	C:C	C:C	C:C	C:C	C:C	C:C	C:C	C:C	C:C	C:C	C:C	C:C	C:C	C:C	C:C	C:C	C:C	C:C	C:C	C:C	C:C	C:C	C:C	C:C	C:C	C:C	C:C	C:C	C:C	C:C	C:C	C:C	C:C	C:C	C:C	C:C	C:C	C:C
PKAM0249	CC_TOG924394_2	A/G	0.0630907	CcLG03	99.917	A:A	A:A	A:A	A:A	A:A	A:A	A:A	A:A	A:A	A:A	A:A	A:A	A:A	A:A	A:A	A:A	A:A	A:A	A:A	A:A	A:A	A:A	A:A	A:A	A:A	A:A	A:A	A:A	A:A	A:A	A:A	A:A	A:A	A:A	A:A	A:A	A:A	A:A	A:A	A:A	A:A	A:A	A:A	A:A
PKAM0180	CC_TOG901928_2	T/G	0.0823217	CcLG03	100.295	T:T	T:T	T:T	T:T	T:T	T:T	T:T	T:T	T:T	T:T	T:T	T:T	T:T	T:T	T:T	T:T	T:T	T:T	T:T	T:T	T:T	T:T	T:T	T:T	T:T	T:T	T:T	T:T	T:T	T:T	T:T	T:T	T:T	T:T	T:T	T:T	T:T	T:T	T:T	T:T	T:T	T:T	T:T	T:T
PKAM0459	CC_TOG895458_1	A/C	0.178239	CcLG03	100.496	C:C	C:C	C:C	C:C	C:C	C:C	C:C	C:C	C:C	C:C	C:C	C:C	C:C	N:N	C:C	C:C	C:C	C:C	C:C	C:C	C:C	C:C	C:C	C:C	C:C	C:C	C:C	C:C	C:C	C:C	C:C	C:C	C:C	C:C	C:C	C:C	N:N	C:C	C:C	C:C	C:C	C:C	C:C	C:C
PKAM0073	CC_TOG963076_1_b	T/G	0.224766	CcLG03	100.515	T:T	T:T	T:T	T:T	T:T	T:T	T:T	T:T	T:T	T:T	T:T	T:T	T:T	T:T	T:T	T:T	T:T	T:T	T:T	T:T	T:T	T:T	T:T	T:T	T:T	T:T	T:T	T:T	T:T	T:T	T:T	T:T	T:T	T:T	T:T	T:T	T:T	T:T	T:T	T:T	T:T	T:T	T:T	T:T
PKAM0209	CC_TOG894224_1_b	A/C	0.210539	CcLG03	100.523	C:C	C:C	C:C	C:C	C:C	C:C	C:C	C:C	C:C	C:C	C:C	C:C	C:C	C:C	C:C	C:C	C:C	C:C	C:C	C:C	C:C	C:C	C:C	C:C	C:C	C:C	C:C	C:C	C:C	C:C	C:C	C:C	C:C	C:C	C:C	C:C	C:C	C:C	C:C	C:C	C:C	C:C	C:C	C:C
PKAM0848	113075457EE604564_1	A/T	0.0849383	CcLG03	100.879	A:A	A:A	A:A	A:A	A:A	A:A	A:A	A:A	A:A	A:A	A:A	A:A	A:A	A:A	A:A	A:A	A:A	A:A	A:A	A:A	A:A	A:A	A:A	A:A	A:A	A:A	A:A	A:A	A:A	A:A	A:A	A:A	A:A	A:A	A:A	A:A	A:A	A:A	A:A	A:A	A:A	A:A	A:A	A:A
PKAM0109	CC_TOG910860_1_b	A/G	0.022469	CcLG03	101.024	G:G	G:G	G:G	G:G	G:G	G:G	G:G	G:G	G:G	G:G	G:G	G:G	G:G	G:G	G:G	G:G	G:G	G:G	G:G	G:G	G:G	G:G	G:G	G:G	G:G	G:G	G:G	G:G	G:G	G:G	N:N	G:G	G:G	G:G	G:G	G:G	G:G	G:G	G:G	G:G	G:G	G:G	G:G	G:G
PKAM0318	CC_TOG900053_2	A/G	0.0814848	CcLG03	101.274	G:G	G:G	G:G	G:G	G:G	G:G	G:G	G:G	G:G	G:G	G:G	G:G	G:G	G:G	G:G	G:G	G:G	G:G	G:G	G:G	G:G	G:G	G:G	G:G	G:G	G:G	G:G	G:G	G:G	G:G	G:G	G:G	G:G	G:G	G:G	G:G	G:G	G:G	G:G	G:G	G:G	G:G	G:G	G:G
PKAM1196	039974_3259_2185	C/G	0.253508	CcLG03	103.97	C:C	C:C	C:C	C:C	C:C	C:C	C:C	C:C	C:C	C:C	C:C	C:C	C:C	C:C	C:C	C:C	C:C	C:C	C:C	C:C	C:C	C:C	C:C	C:C	C:C	C:C	C:C	C:C	C:C	C:C	C:C	C:C	C:C	C:C	C:C	C:C	C:C	C:C	C:C	C:C	C:C	C:C	C:C	C:C
PKAM0042	CC_TOG897486_1	A/G	0.103852	CcLG03	104.963	G:G	G:G	G:G	G:G	G:G	G:G	G:G	G:G	G:G	G:G	G:G	G:G	G:G	G:G	G:G	G:G	G:G	G:G	G:G	G:G	G:G	G:G	G:G	G:G	G:G	G:G	G:G	N:N	G:G	G:G	G:G	G:G	G:G	G:G	G:G	G:G	G:G	G:G	G:G	G:G	G:G	G:G	G:G	G:G
PKAM0194	CC_TOG901700_1	T/C	0.208579	CcLG03	105.095	C:C	C:C	C:C	C:C	C:C	C:C	C:C	C:C	C:C	C:C	C:C	C:C	C:C	C:C	C:C	C:C	C:C	C:C	C:C	C:C	C:C	C:C	C:C	C:C	C:C	C:C	C:C	C:C	C:C	C:C	C:C	C:C	C:C	C:C	C:C	C:C	C:C	C:C	C:C	C:C	C:C	C:C	C:C	C:C
PKAM0427	CC_TOG894060_2	A/T	0.238343	CcLG03	107.144	T:T	T:T	T:T	T:T	T:T	T:T	T:T	T:T	T:T	T:T	T:T	T:T	T:T	T:T	T:T	T:T	T:T	T:T	T:T	T:T	T:T	T:T	T:T	T:T	T:T	T:T	T:T	T:T	T:T	T:T	T:T	T:T	T:T	T:T	T:T	T:T	T:T	T:T	T:T	T:T	T:T	T:T	T:T	T:T
PKAM0354	CC_TOG895917_2	T/C	0.0814848	CcLG03	107.533	T:T	T:T	T:T	T:T	T:T	T:T	T:T	T:T	T:T	T:T	T:T	T:T	T:T	T:T	T:T	T:T	T:T	T:T	T:T	T:T	T:T	T:T	T:T	T:T	T:T	T:T	T:T	T:T	T:T	T:T	T:T	T:T	T:T	T:T	T:T	T:T	T:T	T:T	T:T	T:T	T:T	T:T	T:T	T:T
PKAM0017	CC_TOG902798_1	T/C	0.0840478	CcLG03	107.653	C:C	C:C	C:C	C:C	C:C	C:C	C:C	C:C	C:C	C:C	C:C	C:C	C:C	C:C	C:C	C:C	C:C	C:C	C:C	C:C	C:C	C:C	C:C	C:C	C:C	C:C	C:C	C:C	C:C	C:C	C:C	C:C	C:C	C:C	C:C	C:C	C:C	C:C	C:C	C:C	C:C	C:C	C:C	C:C
PKAM0665	238130_0945_2742	T/C	0.19947	CcLG03	107.85	T:T	T:T	T:T	T:T	T:T	T:T	T:T	T:T	T:T	T:T	T:T	T:T	T:T	T:T	T:T	T:T	T:T	T:T	T:T	T:T	T:T	T:T	T:T	T:T	T:T	T:T	T:T	T:T	T:T	T:T	T:T	T:T	T:T	T:T	T:T	T:T	T:T	T:T	T:T	T:T	T:T	T:T	T:T	T:T
PKAM0488	CC_TOG908917_2	T/G	0.119511	CcLG04	0	G:G	G:G	G:G	G:G	G:G	G:G	G:G	G:G	G:G	G:G	G:G	G:G	G:G	G:G	G:G	G:G	G:G	G:G	G:G	G:G	G:G	G:G	G:G	G:G	G:G	G:G	G:G	G:G	G:G	G:G	G:G	G:G	G:G	G:G	G:G	G:G	G:G	G:G	G:G	G:G	G:G	G:G	G:G	G:G
PKAM1284	168877_3352_3816	G/C	0.0877263	CcLG04	0.434	G:G	G:G	G:G	G:G	G:G	G:G	G:G	G:G	G:G	G:G	G:G	G:G	G:G	G:G	G:G	G:G	G:G	G:G	G:G	G:G	G:G	G:G	G:G	G:G	G:G	G:G	G:G	G:G	G:G	G:G	G:G	G:G	G:G	G:G	G:G	G:G	G:G	G:G	G:G	G:G	G:G	G:G	G:G	G:G
PKAM0296	CC_TOG897956_2	T/G	0.201446	CcLG04	0.842	G:G	G:G	G:G	G:G	G:G	G:G	G:G	G:G	N:N	G:G	G:G	G:G	G:G	G:G	G:G	G:G	G:G	G:G	G:G	G:G	G:G	G:G	G:G	G:G	G:G	G:G	G:G	G:G	G:G	G:G	G:G	G:G	G:G	G:G	G:G	G:G	G:G	G:G	G:G	G:G	G:G	G:G	G:G	G:G
PKAM0428	CC_TOG943610_1	T/C	0.0637604	CcLG04	0.951	C:C	C:C	C:C	C:C	C:C	C:C	C:C	C:C	C:C	C:C	C:C	C:C	C:C	C:C	C:C	C:C	C:C	C:C	C:C	C:C	C:C	C:C	C:C	C:C	C:C	C:C	C:C	C:C	C:C	C:C	C:C	C:C	C:C	C:C	C:C	C:C	C:C	C:C	C:C	C:C	C:C	C:C	C:C	C:C
PKAM0113	CC_TOG916151_1	A/G	0.101746	CcLG04	1.524	A:A	A:A	A:A	A:A	A:A	A:A	A:A	A:A	A:A	A:A	A:A	A:A	A:A	A:A	A:A	A:A	A:A	A:A	A:A	A:A	A:A	A:A	A:A	A:A	A:A	A:A	A:A	A:A	A:A	A:A	A:A	A:A	A:A	A:A	A:A	A:A	A:A	A:A	A:A	A:A	A:A	A:A	A:A	A:A
PKAM0014	CC_TOG908354_2	C/G	0.161975	CcLG04	1.535	G:G	G:G	G:G	G:G	G:G	G:G	G:G	G:G	G:G	G:G	G:G	G:G	G:G	G:G	G:G	G:G	G:G	G:G	G:G	G:G	G:G	G:G	G:G	G:G	G:G	G:G	G:G	G:G	G:G	G:G	G:G	G:G	G:G	G:G	G:G	G:G	G:G	G:G	G:G	G:G	G:G	G:G	G:G	G:G
PKAM1218	Contig47898	G/A	0.101746	CcLG04	1.968	G:G	G:G	G:G	G:G	G:G	G:G	G:G	G:G	G:G	G:G	G:G	G:G	G:G	G:G	G:G	G:G	G:G	G:G	G:G	G:G	G:G	G:G	G:G	G:G	G:G	G:G	G:G	G:G	G:G	G:G	G:G	G:G	G:G	G:G	G:G	G:G	G:G	G:G	G:G	G:G	G:G	G:G	G:G	G:G
PKAM0081	CC_TOG924872_2	A/G	0.100724	CcLG04	2.713	A:A	A:A	A:A	A:A	A:A	A:A	A:A	A:A	A:A	A:A	A:A	A:A	A:A	A:A	A:A	A:A	A:A	A:A	A:A	A:A	A:A	A:A	A:A	A:A	A:A	A:A	A:A	A:A	A:A	A:A	A:A	A:A	A:A	A:A	A:A	A:A	A:A	A:A	A:A	A:A	A:A	A:A	A:A	A:A
PKAM1292	171311_3063_0489	T/C	0.205516	CcLG04	2.724	T:T	T:T	T:T	N:N	T:T	T:T	T:T	T:T	T:T	T:T	T:T	T:T	T:T	T:T	T:T	T:T	T:T	T:T	T:T	T:T	T:T	T:T	T:T	T:T	T:T	T:T	T:T	T:T	T:T	T:T	T:T	T:T	T:T	T:T	T:T	T:T	T:T	T:T	T:T	T:T	T:T	T:T	T:T	T:T
PKAM0197	CC_TOG897362_2	A/T	0.0823217	CcLG04	3.159	T:T	T:T	T:T	T:T	T:T	T:T	T:T	T:T	T:T	T:T	T:T	T:T	T:T	T:T	T:T	T:T	T:T	T:T	T:T	T:T	T:T	T:T	T:T	T:T	T:T	T:T	T:T	T:T	T:T	T:T	T:T	T:T	T:T	T:T	T:T	T:T	T:T	T:T	T:T	T:T	T:T	T:T	T:T	N:N
PKAM0359	CC_TOG916452_1	T/C	0.24049	CcLG04	4.149	T:T	T:T	T:T	T:T	T:T	T:T	T:T	T:T	T:T	T:T	T:T	T:T	T:T	T:T	T:T	T:T	T:T	T:T	T:T	T:T	T:T	T:T	T:T	T:T	T:T	T:T	T:T	T:T	T:T	T:T	T:T	T:T	T:T	T:T	T:T	T:T	T:T	T:T	T:T	T:T	T:T	T:T	T:T	T:T
PKAM0251	CC_TOG906948_2	A/G	0.0849383	CcLG04	4.311	A:A	A:A	A:A	N:N	A:A	A:A	A:A	A:A	A:A	A:A	A:A	A:A	A:A	A:A	A:A	A:A	A:A	A:A	A:A	A:A	A:A	A:A	A:A	A:A	A:A	A:A	A:A	A:A	A:A	A:A	A:A	A:A	A:A	A:A	A:A	A:A	A:A	A:A	A:A	A:A	A:A	A:A	A:A	A:A
PKAM1298	Contig36328	A/G	0.0814848	CcLG04	4.465	A:A	A:A	A:A	A:A	A:A	A:A	A:A	A:A	A:A	A:A	A:A	A:A	A:A	A:A	A:A	A:A	A:A	A:A	A:A	A:A	A:A	A:A	A:A	A:A	A:A	A:A	A:A	A:A	A:A	A:A	A:A	A:A	A:A	A:A	A:A	A:A	A:A	A:A	A:A	A:A	A:A	A:A	A:A	A:A
PKAM0212	CC_TOG914210_1	A/T	0.24049	CcLG04	4.485	T:T	T:T	T:T	T:T	T:T	T:T	T:T	T:T	T:T	T:T	T:T	T:T	T:T	T:T	T:T	T:T	T:T	T:T	T:T	T:T	T:T	T:T	T:T	T:T	T:T	T:T	N:N	T:T	T:T	T:T	T:T	T:T	T:T	T:T	T:T	T:T	T:T	T:T	T:T	T:T	T:T	T:T	T:T	T:T
PKAM0358	CC_TOG906506_2	T/C	0.258034	CcLG04	4.508	T:T	T:T	T:T	T:T	T:T	T:T	T:T	T:T	T:T	T:T	T:T	T:T	T:T	T:T	T:T	T:T	T:T	T:T	T:T	T:T	T:T	T:T	T:T	T:T	T:T	T:T	T:T	T:T	T:T	T:T	T:T	T:T	T:T	T:T	T:T	T:T	T:T	T:T	T:T	T:T	T:T	T:T	T:T	T:T
PKAM0164	CC_TOG898465_1	A/T	0.260355	CcLG04	4.521	T:T	T:T	T:T	T:T	T:T	T:T	T:T	T:T	T:T	T:T	T:T	T:T	T:T	T:T	T:T	T:T	T:T	T:T	T:T	T:T	T:T	T:T	T:T	T:T	T:T	T:T	T:T	T:T	T:T	T:T	T:T	T:T	T:T	T:T	T:T	T:T	T:T	T:T	T:T	T:T	T:T	T:T	T:T	T:T
PKAM0157	CC_TOG896888_2	C/G	0.330395	CcLG04	4.633	C:C	C:C	N:N	C:C	C:C	C:C	C:C	C:C	C:C	C:C	C:C	C:C	C:C	C:C	C:C	C:C	C:C	C:C	C:C	C:C	C:C	C:C	C:C	C:C	C:C	C:C	C:C	C:C	C:C	G:G	C:C	C:C	C:C	G:G	C:C	C:C	C:C	C:C	C:C	C:C	C:C	C:C	C:C	C:C
PKAM0207	CC_TOG895575_1	T/G	0.238343	CcLG04	4.654	T:T	T:T	T:T	T:T	T:T	T:T	T:T	T:T	T:T	T:T	T:T	T:T	T:T	T:T	T:T	T:T	T:T	T:T	T:T	T:T	T:T	T:T	T:T	T:T	T:T	T:T	T:T	T:T	T:T	T:T	T:T	T:T	T:T	T:T	T:T	T:T	T:T	T:T	T:T	T:T	T:T	T:T	T:T	T:T
PKAM0550	CC_TOG910612_2	T/G	0.0630907	CcLG04	5.866	G:G	G:G	G:G	N:N	G:G	G:G	G:G	G:G	G:G	G:G	G:G	G:G	G:G	G:G	G:G	G:G	G:G	G:G	G:G	G:G	G:G	G:G	G:G	G:G	G:G	G:G	G:G	G:G	G:G	G:G	G:G	G:G	G:G	G:G	G:G	G:G	G:G	G:G	G:G	G:G	G:G	G:G	G:G	G:G
PKAM1574	Contig9820	G/C	0.265928	CcLG04	5.874	G:G	G:G	G:G	G:G	G:G	G:G	G:G	G:G	G:G	G:G	G:G	G:G	G:G	G:G	G:G	G:G	G:G	G:G	G:G	G:G	G:G	G:G	G:G	G:G	G:G	G:G	G:G	G:G	G:G	G:G	G:G	G:G	G:G	G:G	G:G	G:G	G:G	G:G	G:G	G:G	G:G	G:G	G:G	G:G
PKAM0788	Contig3039	G/A	0.253508	CcLG04	6.089	G:G	G:G	G:G	G:G	G:G	G:G	G:G	G:G	G:G	G:G	G:G	G:G	G:G	G:G	G:G	G:G	G:G	G:G	G:G	G:G	G:G	G:G	G:G	G:G	G:G	G:G	G:G	G:G	G:G	G:G	G:G	G:G	G:G	G:G	G:G	N:N	G:G	G:G	G:G	G:G	G:G	G:G	G:G	G:G
PKAM1176	Contig10596	T/C	0.24049	CcLG04	6.259	T:T	T:T	T:T	T:T	T:T	T:T	T:T	T:T	T:T	T:T	T:T	T:T	T:T	T:T	T:T	T:T	T:T	T:T	T:T	T:T	T:T	T:T	T:T	T:T	T:T	T:T	T:T	T:T	T:T	T:T	T:T	T:T	T:T	T:T	T:T	T:T	T:T	T:T	T:T	T:T	T:T	T:T	T:T	T:T
PKAM0008	CC_TOG917794_2	A/G	0.154238	CcLG04	6.294	G:G	G:G	G:G	G:G	G:G	G:G	G:G	G:G	G:G	G:G	G:G	G:G	G:G	G:G	G:G	G:G	G:G	G:G	G:G	G:G	G:G	G:G	G:G	G:G	G:G	G:G	G:G	G:G	G:G	G:G	G:G	G:G	G:G	G:G	G:G	G:G	G:G	G:G	G:G	G:G	G:G	G:G	G:G	G:G
PKAM0092	CC_TOG895820_1	T/G	0.102788	CcLG04	6.441	T:T	T:T	T:T	T:T	T:T	T:T	T:T	T:T	T:T	T:T	T:T	T:T	T:T	T:T	T:T	T:T	T:T	T:T	T:T	T:T	T:T	T:T	T:T	T:T	T:T	T:T	T:T	T:T	T:T	T:T	T:T	T:T	T:T	T:T	T:T	T:T	T:T	T:T	T:T	T:T	T:T	T:T	T:T	T:T
PKAM0425	CC_TOG946804_2	A/G	0.155727	CcLG04	8.203	G:G	G:G	G:G	G:G	G:G	G:G	G:G	G:G	G:G	G:G	G:G	G:G	G:G	G:G	G:G	G:G	G:G	G:G	G:G	G:G	G:G	G:G	G:G	G:G	G:G	G:G	G:G	G:G	G:G	G:G	G:G	G:G	G:G	G:G	G:G	G:G	G:G	G:G	G:G	G:G	G:G	G:G	G:G	G:G
PKAM0190	CC_TOG903590_2	A/G	0.255752	CcLG04	9.77	A:A	A:A	A:A	A:A	A:A	A:A	A:A	A:A	A:A	A:A	A:A	A:A	A:A	A:A	A:A	A:A	A:A	A:A	A:A	A:A	A:A	A:A	A:A	A:A	A:A	A:A	A:A	A:A	A:A	A:A	A:A	A:A	A:A	A:A	A:A	A:A	A:A	A:A	A:A	A:A	A:A	A:A	A:A	A:A
PKAM0734	215502_1855_2461	C/T	0.312175	CcLG04	9.8	C:C	C:C	C:C	C:C	C:C	C:C	C:C	C:C	C:C	C:C	T:T	C:C	C:T	C:T	C:C	C:T	C:C	C:C	C:C	C:C	C:C	C:C	C:C	C:C	T:T	C:C	T:T	C:C	C:C	C:C	N:N	C:C	C:T	C:C	C:C	C:C	C:C	C:C	C:C	C:C	C:C	C:C	C:C	C:C
PKAM0709	199051_3633_1117	G/T	0.16874	CcLG04	9.807	G:G	G:G	G:G	G:G	G:G	G:G	G:G	G:G	G:G	G:G	G:G	G:G	G:G	G:G	G:G	G:G	G:G	G:G	G:G	G:G	G:G	N:N	G:G	G:G	G:G	G:G	G:G	G:G	G:G	G:G	G:G	G:G	G:G	G:G	G:G	G:G	G:G	G:G	G:G	G:G	G:G	G:G	G:G	N:N
PKAM0516	CC_TOG899728_1	A/T	0.120708	CcLG04	9.923	A:A	A:A	A:A	A:A	A:A	A:A	A:A	A:A	A:A	A:A	A:A	A:A	A:A	A:A	A:A	A:A	A:A	A:A	A:A	A:A	A:A	A:A	A:A	A:A	A:A	A:A	A:A	A:A	A:A	A:A	A:A	A:A	A:A	A:A	A:A	A:A	A:A	A:A	A:A	A:A	A:A	A:A	A:A	A:A
PKAM0407	CC_TOG896251_1	A/G	0.172336	CcLG04	10.15	N:N	A:A	A:A	A:A	A:A	A:A	A:A	A:A	A:A	A:A	A:A	A:A	A:A	A:A	A:A	A:A	A:A	A:A	A:A	A:A	N:N	A:A	A:A	A:A	A:A	A:A	N:N	A:A	A:A	A:A	A:A	A:A	A:A	A:A	A:A	A:A	A:A	A:A	A:A	A:A	A:A	A:A	A:A	A:A
PKAM0487	CC_TOG916363_1	T/C	0.236233	CcLG04	10.655	T:T	T:T	T:T	T:T	T:T	T:T	T:T	T:T	T:T	T:T	T:T	T:T	T:T	T:T	T:T	T:T	T:T	T:T	T:T	T:T	T:T	T:T	T:T	T:T	T:T	T:T	T:T	T:T	T:T	T:T	T:T	T:T	T:T	T:T	T:T	T:T	T:T	T:T	T:T	T:T	T:T	T:T	T:T	T:T
PKAM0776	Contig25097	C/T	0.24049	CcLG04	10.98	C:C	C:C	C:C	C:C	C:C	C:C	C:C	C:C	C:C	C:C	C:C	C:C	C:C	C:C	C:C	C:C	C:C	C:C	C:C	C:C	C:C	C:C	C:C	C:C	C:C	C:C	C:C	C:C	C:C	C:C	C:C	C:C	C:C	C:C	C:C	C:C	C:C	C:C	C:C	C:C	C:C	C:C	C:C	C:C
PKAM0143	CC_TOG906599_2	T/G	0.100724	CcLG04	11.361	G:G	G:G	G:G	G:G	G:G	G:G	G:G	G:G	G:G	G:G	G:G	G:G	G:G	G:G	G:G	G:G	G:G	G:G	G:G	G:G	G:G	G:G	G:G	G:G	G:G	G:G	G:G	G:G	G:G	G:G	G:G	G:G	G:G	G:G	G:G	G:G	G:G	G:G	G:G	G:G	G:G	G:G	G:G	G:G
PKAM1059	447355_3072_1724	C/T	0.0814848	CcLG04	11.408	C:C	C:C	C:C	C:C	C:C	C:C	C:C	C:C	C:C	C:C	C:C	C:C	C:C	C:C	C:C	C:C	C:C	C:C	C:C	C:C	C:C	C:C	C:C	C:C	C:C	C:C	C:C	C:C	C:C	C:C	C:C	C:C	C:C	C:C	C:C	C:C	C:C	C:C	C:C	C:C	C:C	C:C	C:C	C:C
PKAM1410	Contig6406	G/A	0.0814848	CcLG04	11.42	G:G	G:G	G:G	G:G	G:G	G:G	G:G	G:G	G:G	G:G	G:G	G:G	G:G	G:G	G:G	G:G	G:G	G:G	G:G	G:G	G:G	G:G	G:G	G:G	G:G	G:G	G:G	G:G	G:G	G:G	G:G	G:G	G:G	G:G	G:G	G:G	G:G	G:G	G:G	G:G	G:G	G:G	G:G	G:G
PKAM0775	Contig16330	A/G	0.216639	CcLG04	11.545	A:A	A:A	A:A	A:A	A:A	A:A	A:A	A:A	A:A	A:A	A:A	A:A	A:A	A:A	A:A	A:A	A:A	A:A	A:A	A:A	A:A	A:A	A:A	N:N	A:A	A:A	A:A	A:A	A:A	A:A	A:A	A:A	A:A	A:A	A:A	A:A	N:N	A:A	A:A	A:A	A:A	A:A	A:A	A:A
PKAM0125	CC_TOG909974_1	A/G	0.298763	CcLG04	12.97	G:G	G:G	G:G	G:G	G:G	G:G	G:G	G:G	G:G	G:G	G:G	G:G	G:G	G:G	G:G	G:G	G:G	G:G	G:G	G:G	G:G	G:G	G:G	G:G	G:G	G:G	G:G	G:G	G:G	G:G	N:N	G:G	G:G	G:G	G:G	G:G	G:G	G:G	G:G	G:G	G:G	G:G	G:G	G:G
PKAM0165	CC_TOG894415_2_b	A/G	0.0831758	CcLG04	13.244	G:G	G:G	G:G	G:G	G:G	G:G	G:G	G:G	G:G	G:G	G:G	G:G	G:G	G:G	G:G	G:G	G:G	G:G	G:G	G:G	G:G	G:G	G:G	G:G	G:G	G:G	G:G	G:G	G:G	G:G	G:G	G:G	G:G	G:G	G:G	G:G	G:G	G:G	G:G	G:G	G:G	G:G	G:G	G:G
PKAM0171	CC_TOG899744_1	T/G	0.103852	CcLG04	13.759	G:G	G:G	G:G	G:G	G:G	G:G	G:G	G:G	G:G	G:G	G:G	G:G	G:G	G:G	G:G	G:G	G:G	G:G	G:G	G:G	G:G	G:G	G:G	G:G	G:G	G:G	G:G	G:G	G:G	G:G	G:G	G:G	G:G	G:G	G:G	G:G	G:G	G:G	G:G	G:G	G:G	G:G	G:G	G:G
PKAM1005	242055_1082_0211	C/T	0.231111	CcLG04	13.788	C:C	C:C	C:C	C:C	C:C	C:C	C:C	C:C	C:C	N:N	C:C	C:C	C:C	C:C	C:C	C:C	C:C	N:N	C:C	C:C	C:C	C:C	C:C	C:C	C:C	C:C	C:C	C:C	C:C	C:C	C:C	C:C	C:C	C:C	C:C	C:C	C:C	C:C	C:C	C:C	C:C	C:C	C:C	C:C
PKAM0129	CC_TOG919767_1	A/G	0.0831758	CcLG04	14.004	G:G	G:G	G:G	G:G	G:G	G:G	G:G	G:G	G:G	G:G	G:G	G:G	G:G	G:G	G:G	G:G	G:G	G:G	G:G	G:G	G:G	G:G	G:G	G:G	G:G	G:G	G:G	G:G	G:G	G:G	G:G	G:G	G:G	G:G	G:G	G:G	G:G	G:G	G:G	G:G	G:G	G:G	G:G	G:G
PKAM0515	CC_TOG894314_1_b	T/C	0.0814848	CcLG04	14.254	C:C	C:C	C:C	C:C	C:C	C:C	C:C	C:C	C:C	C:C	C:C	C:C	C:C	C:C	C:C	C:C	C:C	C:C	C:C	C:C	C:C	C:C	C:C	C:C	C:C	C:C	C:C	C:C	C:C	C:C	C:C	C:C	C:C	C:C	C:C	C:C	C:C	C:C	C:C	C:C	C:C	C:C	C:C	C:C
PKAM0205	CC_TOG919211_1	A/C	0.102788	CcLG04	14.683	C:C	C:C	C:C	C:C	C:C	C:C	C:C	C:C	C:C	C:C	C:C	C:C	C:C	C:C	C:C	C:C	C:C	C:C	C:C	C:C	C:C	C:C	C:C	C:C	C:C	C:C	C:C	C:C	C:C	C:C	C:C	C:C	C:C	C:C	C:C	C:C	C:C	C:C	C:C	C:C	C:C	C:C	C:C	C:C
PKAM0254	CC_TOG902919_1	T/C	0.0688776	CcLG04	15.654	C:C	C:C	C:C	C:C	C:C	C:C	C:C	C:C	C:C	C:C	C:C	C:C	C:C	C:C	C:C	C:C	C:C	C:C	C:C	C:C	C:C	C:C	C:C	C:C	C:C	C:C	C:C	C:C	C:C	C:C	C:C	C:C	C:C	C:C	C:C	C:C	C:C	C:C	C:C	C:C	C:C	C:C	C:C	C:C
PKAM1571	Contig48554	T/A	0.04299	CcLG04	17.413	T:T	T:T	T:T	T:T	T:T	T:T	T:T	T:T	T:T	T:T	T:T	T:T	T:T	T:T	N:N	T:T	T:T	T:T	T:T	T:T	T:T	T:T	T:T	T:T	T:T	T:T	T:T	T:T	A:T	T:T	T:T	T:T	T:T	T:T	T:T	T:T	T:T	T:T	T:T	T:T	T:T	T:T	T:T	T:T
PKAM1359	Contig42584	A/C	0.24049	CcLG04	20.964	A:A	A:A	A:A	A:A	A:A	A:A	A:A	A:A	A:A	A:A	A:A	A:A	A:A	A:A	A:A	A:A	A:A	A:A	A:A	A:A	A:A	A:A	A:A	A:A	A:A	A:A	A:A	A:A	A:A	A:A	N:N	A:A	A:A	A:A	A:A	A:A	A:A	A:A	A:A	A:A	A:A	A:A	A:A	A:A
PKAM1393	358439_2127_3214	G/C	0.253508	CcLG04	21.676	G:G	G:G	G:G	G:G	G:G	G:G	G:G	G:G	G:G	G:G	G:G	G:G	G:G	G:G	G:G	G:G	G:G	G:G	G:G	G:G	G:G	G:G	G:G	G:G	G:G	G:G	G:G	G:G	G:G	G:G	G:G	G:G	G:G	G:G	G:G	G:G	G:G	G:G	G:G	G:G	G:G	G:G	G:G	G:G
PKAM0506	CC_TOG907934_2_b	A/G	0.0896886	CcLG04	25.861	A:A	A:A	A:A	A:A	N:N	A:A	A:A	A:A	A:A	A:A	A:A	A:A	A:A	A:A	A:A	A:A	A:A	N:N	A:A	A:A	A:A	A:A	A:A	A:A	A:A	A:A	A:A	A:A	A:A	A:A	A:A	A:A	A:A	A:A	A:A	A:A	A:A	A:A	A:A	A:A	A:A	A:A	A:A	A:A
PKAM1234	Contig6141	A/T	0.172336	CcLG04	26.363	A:A	A:A	A:A	N:N	A:A	A:A	A:A	A:A	A:A	A:A	A:A	A:A	A:A	A:A	A:A	A:A	A:A	A:A	A:A	A:A	N:N	A:A	A:A	A:A	A:A	A:A	N:N	A:A	A:A	A:A	A:A	A:A	A:A	A:A	A:A	A:A	A:A	A:A	A:A	A:A	A:A	A:A	A:A	A:A
PKAM0485	CC_TOG923519_2	C/G	0.24049	CcLG04	26.399	C:C	C:C	C:C	C:C	C:C	C:C	C:C	C:C	C:C	C:C	C:C	C:C	C:C	C:C	C:C	C:C	C:C	C:C	C:C	C:C	C:C	C:C	C:C	C:C	C:C	C:C	C:C	C:C	C:C	C:C	C:C	C:C	C:C	C:C	C:C	C:C	C:C	C:C	C:C	C:C	C:C	C:C	C:C	C:C
PKAM0777	189825_1337_2182	G/A	0.102788	CcLG04	26.821	G:G	G:G	G:G	G:G	G:G	G:G	G:G	G:G	G:G	G:G	G:G	G:G	G:G	G:G	G:G	G:G	G:G	G:G	G:G	G:G	G:G	G:G	G:G	G:G	G:G	G:G	G:G	G:G	G:G	G:G	G:G	G:G	G:G	G:G	G:G	G:G	G:G	G:G	G:G	G:G	G:G	G:G	G:G	G:G
PKAM0405	CC_TOG897561_1	T/C	0.0886966	CcLG04	27.014	C:C	C:C	C:C	C:C	C:C	C:C	C:C	C:C	C:C	C:C	C:C	C:C	C:C	C:C	C:C	C:C	C:C	C:C	C:C	C:C	C:C	C:C	C:C	C:C	C:C	C:C	C:C	C:C	C:C	C:C	C:C	C:C	C:C	C:C	C:C	C:C	C:C	C:C	C:C	C:C	C:C	C:C	C:C	C:C
PKAM1092	Contig7966	T/C	0.0823217	CcLG04	27.31	T:T	T:T	T:T	T:T	T:T	T:T	T:T	T:T	T:T	T:T	T:T	T:T	T:T	T:T	T:T	T:T	T:T	T:T	T:T	T:T	T:T	T:T	T:T	T:T	T:T	T:T	T:T	T:T	T:T	T:T	T:T	T:T	T:T	T:T	T:T	T:T	T:T	T:T	T:T	T:T	T:T	T:T	T:T	T:T
PKAM0286	CC_TOG900075_1	T/C	0.100724	CcLG04	28.036	C:C	C:C	C:C	C:C	C:C	C:C	C:C	C:C	C:C	C:C	C:C	C:C	C:C	C:C	C:C	C:C	C:C	C:C	C:C	C:C	C:C	C:C	C:C	C:C	C:C	C:C	C:C	C:C	C:C	C:C	C:C	C:C	C:C	C:C	C:C	C:C	T:T	C:C	C:C	C:C	C:C	C:C	C:C	C:C
PKAM0200	CC_TOG900220_1	T/C	0.408163	CcLG04	34.299	C:C	C:C	N:N	C:C	C:C	C:C	T:T	C:C	C:C	C:C	C:T	C:C	C:T	C:C	T:T	C:C	C:C	C:C	C:C	C:T	C:C	C:C	C:C	T:T	C:C	C:C	T:T	T:T	T:T	T:T	N:N	C:C	C:T	T:T	T:T	C:C	C:C	C:C	T:T	C:C	C:C	C:C	T:T	T:T
PKAM0663	143015_2257_1572	T/A	0.214568	CcLG04	41.447	T:T	N:N	T:T	T:T	T:T	T:T	T:T	T:T	T:T	T:T	T:T	T:T	T:T	T:T	T:T	T:T	T:T	T:T	T:T	T:T	T:T	T:T	T:T	T:T	T:T	T:T	T:T	T:T	T:T	T:T	T:T	T:T	T:T	T:T	T:T	T:T	T:T	T:T	T:T	T:T	T:T	T:T	T:T	T:T
PKAM1171	Contig35617	A/G	0.100724	CcLG04	43.201	A:A	A:A	A:A	A:A	A:A	A:A	A:A	A:A	A:A	A:A	A:A	A:A	A:A	A:A	A:A	A:A	A:A	A:A	A:A	A:A	A:A	A:A	A:A	A:A	A:A	A:A	A:A	A:A	A:A	A:A	A:A	A:A	A:A	A:A	A:A	A:A	A:A	A:A	A:A	A:A	A:A	A:A	A:A	A:A
PKAM0856	205567_2279_3474	T/A	0.0858477	CcLG04	46.3	T:T	T:T	T:T	T:T	T:T	T:T	T:T	T:T	T:T	T:T	T:T	T:T	T:T	T:T	T:T	T:T	T:T	T:T	T:T	T:T	T:T	T:T	T:T	T:T	T:T	T:T	T:T	T:T	T:T	T:T	T:T	T:T	T:T	T:T	T:T	T:T	T:T	T:T	T:T	T:T	T:T	T:T	T:T	T:T
PKAM0836	184827_1298_2389	T/C	0.499688	CcLG04	47.545	C:C	C:C	N:N	T:T	T:T	C:C	T:T	T:T	C:C	C:C	T:T	T:T	T:T	T:T	T:T	T:T	T:T	T:T	C:C	C:C	C:C	C:C	T:T	C:C	C:C	C:C	C:C	T:T	T:T	T:T	C:C	T:T	C:C	C:C	T:T	T:T	C:C	T:T	C:C	C:C	C:C	C:C	T:T	C:C
PKAM0520	CC_TOG900991_2	C/G	0.114515	CcLG04	51.452	C:C	C:C	C:C	C:C	C:C	C:C	C:C	C:C	C:C	C:C	C:C	C:C	C:C	C:C	C:C	C:C	C:C	C:C	C:C	C:C	C:C	C:C	C:C	C:C	C:C	C:C	C:C	C:C	N:N	C:C	C:C	C:C	C:C	C:C	C:C	C:C	C:C	C:C	C:C	C:C	C:C	C:C	C:C	C:C
PKAM0481	CC_TOG896372_1_b	A/G	0.0896886	CcLG04	53.472	A:A	A:A	A:A	A:A	A:A	A:A	A:A	A:A	A:A	A:A	A:A	A:A	A:A	A:A	A:A	A:A	A:A	A:A	A:A	A:A	A:A	A:A	A:A	A:A	A:A	A:A	A:A	A:A	A:A	A:A	A:A	A:A	A:A	A:A	A:A	A:A	A:A	A:A	A:A	A:A	A:A	A:A	A:A	A:A
PKAM0762	Contig35678	A/G	0.0823217	CcLG04	56.273	A:A	A:A	A:A	A:A	A:A	A:A	A:A	A:A	A:A	A:A	A:A	A:A	A:A	A:A	A:A	A:A	A:A	A:A	A:A	A:A	A:A	A:A	A:A	A:A	A:A	A:A	A:A	A:A	A:A	A:A	A:A	A:A	A:A	A:A	A:A	A:A	A:A	A:A	A:A	A:A	A:A	A:A	A:A	A:A
PKAM0431	CC_TOG899692_1	T/C	0.0219753	CcLG04	56.477	T:T	T:T	T:T	T:T	T:T	T:T	T:T	T:T	T:T	T:T	T:T	T:T	T:T	T:T	T:T	T:T	T:T	T:T	T:T	T:T	T:T	T:T	T:T	T:T	T:T	T:T	T:T	T:T	T:T	T:T	T:T	T:T	T:T	T:T	T:T	T:T	T:T	T:T	T:T	T:T	T:T	T:T	T:T	T:T
PKAM0456	CC_TOG938507_2	A/C	0.0470315	CcLG04	62.511	C:C	C:C	C:C	C:C	C:C	C:C	C:C	C:C	C:C	C:C	C:C	C:C	C:C	C:C	C:C	C:C	C:C	C:C	C:C	C:C	C:C	C:C	C:C	C:C	C:C	C:C	C:C	C:C	C:C	C:C	N:N	C:C	C:C	C:C	C:C	C:C	C:C	C:C	C:C	C:C	C:C	C:C	C:C	C:C
PKAM1104	025911_2895_0167	T/A	0.119511	CcLG04	70.288	T:T	T:T	T:T	T:T	T:T	T:T	T:T	T:T	T:T	T:T	T:T	T:T	T:T	T:T	T:T	T:T	T:T	T:T	T:T	T:T	T:T	T:T	T:T	T:T	T:T	T:T	T:T	T:T	T:T	T:T	T:T	T:T	T:T	T:T	T:T	T:T	T:T	T:T	T:T	T:T	T:T	T:T	T:T	T:T
PKAM0331	CC_TOG897528_1	A/C	0.10718	CcLG05	0	A:A	A:A	N:N	A:A	A:A	A:A	A:A	A:A	A:A	A:A	A:A	A:A	A:A	A:A	A:A	A:A	A:A	A:A	A:A	A:A	A:A	A:A	A:A	A:A	A:A	A:A	A:A	A:A	A:A	A:A	A:A	A:A	A:A	A:A	A:A	A:A	A:A	A:A	A:A	A:A	A:A	A:A	A:A	A:A
PKAM0248	CC_TOG894257_1	C/G	0.195629	CcLG05	0.173	G:G	G:G	G:G	G:G	G:G	G:G	G:G	G:G	G:G	G:G	G:G	G:G	G:G	G:G	G:G	G:G	G:G	G:G	G:G	G:G	G:G	G:G	G:G	G:G	G:G	G:G	G:G	G:G	G:G	G:G	G:G	G:G	G:G	G:G	G:G	G:G	G:G	G:G	G:G	G:G	G:G	G:G	G:G	G:G
PKAM0507	CC_TOG906822_1	T/C	0.0823217	CcLG05	0.529	T:T	T:T	T:T	T:T	T:T	T:T	T:T	T:T	T:T	T:T	T:T	T:T	T:T	T:T	T:T	T:T	T:T	T:T	T:T	T:T	T:T	T:T	T:T	T:T	T:T	T:T	T:T	T:T	T:T	T:T	T:T	T:T	T:T	T:T	T:T	T:T	T:T	T:T	T:T	T:T	T:T	T:T	T:T	T:T
PKAM0159	CC_TOG906764_2	T/G	0.238343	CcLG05	0.797	G:G	G:G	G:G	G:G	G:G	G:G	G:G	G:G	G:G	G:G	G:G	G:G	G:G	G:G	G:G	G:G	G:G	G:G	G:G	G:G	G:G	G:G	G:G	G:G	G:G	G:G	G:G	G:G	G:G	G:G	G:G	G:G	G:G	G:G	G:G	G:G	G:G	G:G	G:G	G:G	G:G	G:G	G:G	G:G
PKAM0634	CC_TOG898284_2	T/C	0.0814848	CcLG05	0.89	T:T	T:T	T:T	T:T	T:T	T:T	T:T	T:T	T:T	T:T	T:T	T:T	T:T	T:T	T:T	T:T	T:T	T:T	T:T	T:T	T:T	T:T	T:T	T:T	T:T	T:T	T:T	T:T	T:T	T:T	T:T	T:T	T:T	T:T	T:T	T:T	T:T	T:T	T:T	T:T	T:T	T:T	T:T	T:T
PKAM0336	CC_TOG961744_1	A/G	0.253508	CcLG05	1.233	A:A	A:A	A:A	A:A	A:A	A:A	A:A	A:A	A:A	A:A	A:A	A:A	A:A	A:A	A:A	A:A	A:A	A:A	A:A	A:A	A:A	A:A	A:A	A:A	A:A	A:A	A:A	A:A	A:A	A:A	A:A	A:A	A:A	A:A	A:A	A:A	A:A	A:A	A:A	A:A	A:A	A:A	A:A	A:A
PKAM0423	CC_TOG896164_1	T/G	0.0823217	CcLG05	2.311	G:G	G:G	G:G	G:G	G:G	G:G	G:G	G:G	G:G	G:G	G:G	G:G	G:G	G:G	G:G	G:G	G:G	G:G	G:G	G:G	G:G	G:G	G:G	G:G	N:N	G:G	G:G	G:G	G:G	G:G	G:G	G:G	G:G	G:G	G:G	G:G	G:G	G:G	G:G	G:G	G:G	G:G	G:G	G:G
PKAM0245	CC_TOG900129_1	T/C	0.0831758	CcLG05	5.265	C:C	C:C	C:C	C:C	C:C	C:C	C:C	C:C	C:C	C:C	C:C	C:C	C:C	C:C	C:C	C:C	C:C	C:C	C:C	C:C	C:C	C:C	C:C	C:C	C:C	C:C	C:C	C:C	C:C	C:C	C:C	C:C	C:C	C:C	C:C	C:C	C:C	C:C	C:C	C:C	C:C	C:C	C:C	C:C
PKAM0524	CC_TOG908966_1	A/T	0.0831758	CcLG05	5.588	A:A	A:A	A:A	A:A	A:A	A:A	A:A	A:A	A:A	A:A	A:A	A:A	A:A	A:A	A:A	A:A	A:A	A:A	A:A	A:A	A:A	A:A	A:A	A:A	A:A	A:A	A:A	A:A	A:A	A:A	A:A	A:A	A:A	A:A	A:A	A:A	A:A	A:A	A:A	A:A	A:A	A:A	A:A	A:A
PKAM0158	CC_TOG905343_1	T/C	0.101746	CcLG05	5.601	T:T	T:T	T:T	T:T	T:T	T:T	T:T	T:T	T:T	T:T	T:T	T:T	T:T	T:T	T:T	T:T	T:T	T:T	T:T	T:T	T:T	T:T	T:T	T:T	T:T	T:T	T:T	T:T	T:T	T:T	T:T	T:T	T:T	T:T	T:T	T:T	T:T	T:T	T:T	T:T	T:T	T:T	T:T	T:T
PKAM0309	CC_TOG928916_1	A/G	0.238343	CcLG05	7.545	A:A	A:A	A:A	A:A	A:A	A:A	A:A	A:A	A:A	A:A	A:A	A:A	A:A	A:A	A:A	A:A	A:A	A:A	A:A	A:A	A:A	A:A	A:A	A:A	A:A	A:A	A:A	A:A	A:A	A:A	A:A	A:A	A:A	A:A	A:A	A:A	A:A	A:A	A:A	A:A	A:A	A:A	A:A	A:A
PKAM0126	CC_TOG902984_2	T/C	0.372297	CcLG05	7.752	C:C	C:C	N:N	C:C	C:C	C:C	C:C	T:T	C:C	T:T	C:C	C:C	C:C	C:C	C:C	C:C	C:C	C:C	C:C	C:C	C:C	C:C	C:C	C:C	C:C	C:C	C:C	C:C	C:C	C:C	T:T	C:C	C:C	C:C	T:T	C:C	T:T	C:C	C:C	C:C	C:C	C:C	C:C	C:C
PKAM0229	CC_TOG896361_1_b	T/G	0	CcLG05	10.096	T:T	T:T	T:T	T:T	T:T	T:T	T:T	T:T	T:T	T:T	T:T	T:T	T:T	T:T	T:T	T:T	T:T	T:T	T:T	T:T	T:T	T:T	T:T	T:T	T:T	T:T	T:T	T:T	T:T	T:T	T:T	T:T	T:T	T:T	T:T	T:T	T:T	T:T	T:T	T:T	T:T	T:T	T:T	T:T
PKAM0312	CC_TOG916436_2	A/G	0.100724	CcLG05	10.81	A:A	A:A	A:A	A:A	A:A	A:A	A:A	A:A	A:A	A:A	A:A	A:A	A:A	A:A	A:G	A:A	A:A	A:A	A:A	A:A	A:A	A:A	A:A	A:A	A:A	A:A	A:A	A:A	A:A	A:A	A:A	A:A	A:A	A:A	A:A	A:A	A:A	A:A	A:A	A:A	A:A	A:A	A:A	A:A
PKAM0555	CC_TOG897172_1	A/C	0.0420858	CcLG05	11.303	A:A	A:A	A:A	A:A	A:A	A:A	A:A	A:A	A:A	A:A	A:A	A:A	A:A	A:A	A:A	A:A	A:A	A:A	A:A	A:A	A:A	A:A	A:A	A:A	A:A	A:A	A:A	A:A	A:A	A:A	A:A	A:A	A:A	A:A	A:A	A:A	A:A	A:A	A:A	A:A	A:A	A:A	A:A	A:A
PKAM0430	CC_TOG900136_1	A/G	0.181795	CcLG05	15.106	A:A	A:A	A:A	A:A	A:A	A:A	A:A	A:A	A:A	A:A	A:A	A:A	A:A	A:A	A:A	A:A	A:A	A:A	A:A	A:A	A:A	A:A	A:A	A:A	A:A	A:A	A:A	A:A	A:A	A:A	A:A	A:A	A:A	A:A	A:A	A:A	A:A	A:A	A:A	A:A	A:A	A:A	A:A	A:A
PKAM0018	CC_TOG901960_1	C/G	0.155727	CcLG05	15.779	G:G	G:G	G:G	G:G	G:G	G:G	G:G	G:G	G:G	G:G	G:G	G:G	G:G	G:G	G:G	G:G	G:G	G:G	G:G	G:G	G:G	G:G	G:G	G:G	G:G	G:G	G:G	G:G	G:G	G:G	G:G	G:G	G:G	G:G	G:G	G:G	G:G	G:G	G:G	G:G	G:G	G:G	G:G	G:G
PKAM0292	CC_TOG940538_1	T/C	0.176512	CcLG05	16.441	T:T	T:T	T:T	T:T	T:T	T:T	T:T	T:T	T:T	T:T	T:T	N:N	T:T	T:T	T:T	T:T	T:T	T:T	T:T	T:T	T:T	T:T	T:T	T:T	T:T	T:T	T:T	T:T	T:T	T:T	T:T	T:T	T:T	T:T	T:T	T:T	T:T	T:T	T:T	T:T	T:T	T:T	T:T	T:T
PKAM0566	CC_TOG896235_1	A/T	0.0840478	CcLG05	16.79	T:T	T:T	T:T	T:T	T:T	T:T	T:T	T:T	T:T	T:T	T:T	T:T	T:T	T:T	T:T	T:T	T:T	T:T	T:T	T:T	T:T	T:T	T:T	T:T	T:T	T:T	T:T	T:T	T:T	T:T	T:T	T:T	T:T	T:T	T:T	T:T	T:T	T:T	T:T	T:T	T:T	T:T	T:T	T:T
PKAM0353	CC_TOG897609_2	A/G	0.102788	CcLG05	17.178	G:G	G:G	G:G	G:G	G:G	G:G	G:G	G:G	G:G	G:G	G:G	G:G	G:G	G:G	G:G	G:G	G:G	N:N	G:G	G:G	G:G	G:G	G:G	G:G	G:G	G:G	G:G	G:G	G:G	G:G	G:G	G:G	G:G	G:G	G:G	G:G	G:G	G:G	G:G	G:G	G:G	G:G	G:G	G:G
PKAM0335	CC_TOG894755_2	C/G	0.251302	CcLG05	20.591	G:G	G:G	G:G	G:G	G:G	G:G	G:G	G:G	G:G	G:G	G:G	G:G	G:G	G:G	G:G	G:G	G:G	G:G	G:G	G:G	G:G	G:G	G:G	G:G	G:G	G:G	G:G	G:G	G:G	G:G	G:G	G:G	G:G	G:G	G:G	G:G	G:G	G:G	G:G	G:G	G:G	G:G	G:G	G:G
PKAM0037	CC_TOG900308_1	A/T	0.0814848	CcLG05	21.367	A:A	A:A	A:A	A:A	A:A	A:A	A:A	A:A	A:A	A:A	A:A	A:A	A:A	A:A	A:A	A:A	A:A	A:A	A:A	A:A	A:A	A:A	A:A	A:A	A:A	A:A	A:A	A:A	A:A	A:A	A:A	A:A	A:A	A:A	A:A	A:A	A:A	A:A	A:A	A:A	A:A	A:A	A:A	A:A
PKAM0182	CC_TOG907074_1	A/T	0.0877263	CcLG05	22.063	T:T	T:T	T:T	T:T	T:T	T:T	T:T	T:T	T:T	T:T	T:T	T:T	T:T	T:T	T:T	T:T	T:T	T:T	T:T	T:T	T:T	T:T	T:T	T:T	T:T	T:T	T:T	T:T	T:T	T:T	T:T	T:T	T:T	T:T	T:T	T:T	T:T	T:T	T:T	T:T	T:T	T:T	T:T	T:T
PKAM0328	CC_TOG902520_2	A/G	0.0823217	CcLG05	25.011	A:A	A:A	A:A	A:A	A:A	A:A	A:A	A:A	A:A	A:A	A:A	A:A	A:A	A:A	A:A	A:A	A:A	A:A	A:A	A:A	A:A	A:A	A:A	A:A	A:A	A:A	A:A	A:A	A:A	A:A	A:A	A:A	A:A	A:A	A:A	A:A	A:A	A:A	A:A	A:A	A:A	A:A	A:A	A:A
PKAM0367	CC_TOG900881_1	A/G	0.0470315	CcLG05	25.703	G:G	G:G	G:G	G:G	G:G	G:G	G:G	G:G	G:G	G:G	G:G	G:G	G:G	G:G	G:G	G:G	G:G	G:G	G:G	G:G	G:G	G:G	G:G	G:G	G:G	G:G	G:G	G:G	G:G	G:G	G:G	G:G	G:G	G:G	G:G	G:G	G:G	G:G	G:G	N:N	G:G	G:G	G:G	N:N
PKAM0493	CC_TOG899127_1	A/G	0.0849383	CcLG06	0	A:A	A:A	A:A	A:A	A:A	A:A	A:A	A:A	A:A	A:A	A:A	A:A	A:A	A:A	A:A	A:A	A:A	A:A	A:A	A:A	A:A	A:A	A:A	A:A	A:A	A:A	A:A	A:A	A:A	A:A	A:A	A:A	A:A	A:A	A:A	A:A	A:A	A:A	A:A	A:A	A:A	A:A	A:A	A:A
PKAM0988	Contig19777	T/C	0.0840478	CcLG06	2.731	T:T	T:T	T:T	T:T	T:T	T:T	T:T	T:T	T:T	T:T	T:T	T:T	T:T	T:T	T:T	T:T	T:T	T:T	T:T	T:T	T:T	T:T	T:T	T:T	T:T	T:T	T:T	T:T	T:T	T:T	T:T	T:T	T:T	T:T	T:T	T:T	T:T	T:T	T:T	T:T	T:T	T:T	T:T	T:T
PKAM1288	Contig41612	C/T	0.216639	CcLG06	3.31	C:C	C:C	C:C	C:C	C:C	C:C	C:C	C:C	C:C	C:C	C:C	C:C	C:C	C:C	C:C	C:C	C:C	C:C	C:C	C:C	C:C	C:C	C:C	C:C	C:C	C:C	C:C	C:C	C:C	C:C	C:C	C:C	C:C	C:C	C:C	C:C	C:C	C:C	C:C	C:C	C:C	C:C	C:C	C:C
PKAM0261	CC_TOG898608_1_b	A/T	0.258034	CcLG06	3.459	T:T	T:T	T:T	T:T	T:T	T:T	T:T	T:T	T:T	T:T	T:T	T:T	T:T	T:T	T:T	T:T	T:T	T:T	T:T	T:T	T:T	T:T	T:T	T:T	T:T	T:T	T:T	T:T	T:T	T:T	T:T	T:T	T:T	T:T	T:T	T:T	T:T	T:T	T:T	T:T	T:T	T:T	T:T	T:T
PKAM0416	CC_TOG899078_1	T/G	0.197531	CcLG06	3.553	T:T	T:T	T:T	T:T	T:T	T:T	T:T	T:T	T:T	T:T	T:T	T:T	T:T	T:T	T:T	T:T	T:T	T:T	T:T	T:T	T:T	T:T	T:T	T:T	T:T	T:T	T:T	T:T	T:T	T:T	T:T	T:T	T:T	T:T	T:T	T:T	T:T	T:T	T:T	T:T	T:T	T:T	T:T	T:T
PKAM0304	CC_TOG915802_1	A/T	0.178239	CcLG06	3.58	T:T	T:T	T:T	T:T	T:T	T:T	T:T	T:T	T:T	T:T	T:T	T:T	T:T	T:T	T:T	T:T	T:T	T:T	T:T	T:T	T:T	T:T	T:T	T:T	T:T	T:T	T:T	T:T	T:T	T:T	T:T	T:T	T:T	T:T	T:T	T:T	T:T	T:T	T:T	T:T	T:T	T:T	T:T	T:T
PKAM1024	200044_1799_2167	A/G	0.206655	CcLG06	3.6	A:A	A:A	A:A	A:A	A:A	A:A	A:A	A:A	A:A	A:A	A:A	A:A	A:A	A:A	A:A	A:A	A:A	A:A	A:A	A:A	A:A	A:A	A:A	A:A	A:A	A:A	A:A	A:A	A:A	N:N	A:A	A:A	A:A	A:A	A:A	A:A	A:A	A:A	A:A	A:A	A:A	A:A	A:A	A:A
PKAM1328	Contig34301	C/A	0.157244	CcLG06	3.749	C:C	C:C	C:C	C:C	C:C	C:C	C:C	C:C	C:C	C:C	C:C	C:C	C:C	C:C	C:C	C:C	C:C	C:C	C:C	C:C	C:C	C:C	C:C	C:C	C:C	C:C	C:C	C:C	C:C	C:C	C:C	C:C	C:C	C:C	C:C	C:C	C:C	C:C	C:C	C:C	C:C	C:C	C:C	C:C
PKAM0480	CC_TOG902802_2	A/G	0.242675	CcLG06	3.771	A:A	A:A	A:A	N:N	A:A	A:A	A:A	A:A	A:A	A:A	A:A	A:A	A:A	A:A	A:A	A:A	A:A	A:A	A:A	A:A	A:A	A:A	A:A	A:A	A:A	A:A	N:N	A:A	A:A	A:A	A:A	A:A	A:A	A:A	A:A	A:A	A:A	A:A	A:A	A:A	A:A	A:A	A:A	A:A
PKAM1554	Contig43824	C/G	0.0823217	CcLG06	6.157	C:C	C:C	C:C	C:C	C:C	C:C	C:C	C:C	C:C	C:C	C:C	C:C	C:C	C:C	C:C	C:C	C:C	C:C	C:C	C:C	C:C	C:C	C:C	C:C	C:C	C:C	C:C	C:C	C:C	C:C	C:C	C:C	C:C	C:C	C:C	C:C	C:C	C:C	C:C	C:C	C:C	C:C	C:C	C:C
PKAM1375	Contig2033	G/A	0.249132	CcLG06	6.265	G:G	G:G	G:G	G:G	G:G	G:G	G:G	G:G	G:G	G:G	G:G	G:G	G:G	G:G	G:G	G:G	G:G	G:G	G:G	G:G	G:G	G:G	G:G	G:G	G:G	G:G	G:G	G:G	G:G	G:G	G:G	G:G	G:G	G:G	G:G	G:G	G:G	G:G	G:G	G:G	G:G	G:G	G:G	G:G
PKAM0490	CC_TOG918275_1_b	T/C	0.0831758	CcLG06	7.714	C:C	C:C	C:C	C:C	C:C	C:C	C:C	C:C	C:C	C:C	C:C	C:C	C:C	C:C	C:C	C:C	C:C	C:C	C:C	C:C	C:C	C:C	C:C	C:C	C:C	C:C	C:C	C:C	C:C	C:C	C:C	C:C	C:C	C:C	C:C	C:C	C:C	C:C	C:C	C:C	C:C	C:C	C:C	C:C
PKAM0307	CC_TOG897346_1_b	T/C	0.0840478	CcLG06	7.863	C:C	C:C	C:C	C:C	C:C	C:C	C:C	C:C	C:C	C:C	C:C	C:C	C:C	C:C	C:C	C:C	C:C	C:C	C:C	C:C	C:C	C:C	C:C	C:C	C:C	C:C	C:C	C:C	C:C	C:C	C:C	C:C	C:C	C:C	C:C	C:C	C:C	C:C	C:C	C:C	C:C	C:C	C:C	C:C
PKAM0523	CC_TOG915900_1	A/T	0.111961	CcLG06	7.965	A:A	A:A	A:A	A:A	A:A	A:A	A:A	A:A	A:A	A:A	A:A	A:A	A:A	A:A	A:A	A:A	A:A	A:A	A:A	A:A	A:A	A:A	A:A	A:A	A:A	A:A	A:A	A:A	A:A	A:A	A:A	A:A	A:A	A:A	A:A	A:A	A:A	A:A	A:A	A:A	A:A	A:A	A:A	A:A
PKAM0492	CC_TOG894427_1	A/G	0.104938	CcLG06	10.357	A:A	A:A	A:A	A:A	A:A	A:A	A:A	A:A	A:A	A:A	A:A	A:A	A:A	A:A	A:A	A:A	A:A	A:A	A:A	A:A	A:A	A:A	A:A	A:A	A:A	A:A	A:A	A:A	A:A	A:A	A:A	A:A	A:A	A:A	A:A	A:A	A:A	A:A	A:A	A:A	A:A	A:A	A:A	A:A
PKAM0029	CC_TOG901840_1	A/G	0.212535	CcLG06	11.734	G:G	G:G	G:G	G:G	G:G	G:G	G:G	G:G	G:G	G:G	G:G	G:G	G:G	G:G	G:G	G:G	G:G	G:G	G:G	G:G	G:G	G:G	G:G	G:G	G:G	G:G	G:G	G:G	G:G	G:G	G:G	G:G	G:G	G:G	G:G	G:G	G:G	G:G	G:G	G:G	G:G	G:G	G:G	G:G
PKAM0853	107236_0040_2296	G/A	0.0831758	CcLG06	12.682	G:G	G:G	G:G	G:G	G:G	G:G	G:G	G:G	G:G	G:G	G:G	G:G	N:N	G:G	G:G	G:G	G:G	G:G	G:G	G:G	G:G	G:G	G:G	G:G	G:G	G:G	G:G	G:G	G:G	G:G	N:N	G:G	G:G	G:G	G:G	G:G	G:G	G:G	G:G	G:G	G:G	G:G	G:G	G:G
PKAM0047	CC_TOG896190_1_b	A/T	0.15879	CcLG06	12.862	A:A	A:A	A:A	A:A	A:A	A:A	A:A	A:A	A:A	A:A	A:A	A:A	A:A	A:A	A:A	A:A	A:A	A:A	A:A	A:A	A:A	A:A	A:A	A:A	A:A	A:A	A:A	A:A	A:A	A:A	A:A	A:A	A:A	A:A	A:A	A:A	A:A	A:A	A:A	A:A	A:A	A:A	A:A	A:A
PKAM0461	CC_TOG961222_1	A/G	0.272921	CcLG06	13.281	A:A	A:A	A:A	A:A	A:A	A:A	A:A	A:A	A:A	A:A	A:A	A:A	A:A	A:A	A:A	A:A	A:A	A:A	A:A	A:A	A:A	A:A	A:A	A:A	A:A	A:A	A:A	A:A	A:A	A:A	A:A	A:A	A:A	N:N	A:A	A:A	A:A	A:A	A:A	A:A	A:A	A:A	A:A	A:A
PKAM1068	Contig27039	C/T	0.0849383	CcLG06	14.297	C:C	C:C	C:C	C:C	C:C	C:C	C:C	C:C	C:C	C:C	C:C	C:C	C:C	C:C	C:C	C:C	C:C	C:C	C:C	C:C	C:C	C:C	C:C	C:C	C:C	C:C	C:C	C:C	C:C	C:C	C:C	C:C	C:C	C:C	C:C	C:C	C:C	C:C	C:C	C:C	C:C	C:C	C:C	C:C
PKAM1522	Contig48486	C/T	0.121928	CcLG06	14.763	C:C	C:C	C:C	C:C	C:C	C:C	C:C	C:C	C:C	C:C	C:C	C:C	C:C	C:C	C:C	C:C	C:C	C:C	C:C	C:C	C:C	C:C	C:C	C:C	C:C	C:C	C:C	C:C	C:C	C:C	C:C	C:C	C:C	C:C	C:C	C:C	C:C	C:C	C:C	C:C	C:C	C:C	C:C	C:C
PKAM1269	420386_3453_0842	G/A	0.0831758	CcLG06	15.861	G:G	G:G	G:G	G:G	G:G	G:G	G:G	G:G	G:G	G:G	G:G	G:G	G:G	G:G	G:G	G:G	G:G	G:G	G:G	G:G	G:G	G:G	G:G	G:G	G:G	G:G	G:G	G:G	G:G	G:G	N:N	G:G	G:G	G:G	G:G	G:G	G:G	G:G	G:G	G:G	G:G	G:G	G:G	G:G
PKAM0330	CC_TOG896622_2	T/C	0.204765	CcLG06	16.605	T:T	T:T	T:T	T:T	T:T	T:T	T:T	T:T	T:T	T:T	T:T	T:T	T:T	T:T	T:T	T:T	T:T	T:T	T:T	T:T	T:T	T:T	T:T	T:T	T:T	T:T	T:T	T:T	T:T	T:T	T:T	T:T	T:T	T:T	T:T	T:T	T:T	T:T	T:T	T:T	T:T	T:T	T:T	T:T
PKAM0478	CC_TOG894063_1	A/G	0.0831758	CcLG06	16.677	A:A	A:A	A:A	A:A	A:A	A:A	A:A	A:A	A:A	A:A	A:A	A:A	A:A	A:A	A:A	A:A	A:A	A:A	A:A	A:A	A:A	A:A	A:A	A:A	A:A	A:A	A:A	A:A	A:A	A:A	A:A	A:A	A:A	A:A	A:A	A:A	A:A	A:A	A:A	A:A	A:A	A:A	A:A	A:A
PKAM1050	Contig27137	C/T	0.268221	CcLG06	16.955	C:C	C:C	C:C	C:C	C:C	N:N	C:C	C:C	C:C	C:C	C:C	C:C	C:C	C:T	C:C	C:C	C:C	C:C	C:C	C:C	C:C	C:C	C:C	C:C	C:C	C:C	C:C	C:C	C:C	C:C	C:C	C:C	C:C	C:C	C:C	C:C	C:C	C:C	C:C	C:C	C:C	C:C	C:C	C:C
PKAM0838	275405_3560_2343	A/G	0.251302	CcLG06	17.134	A:A	A:A	A:A	A:A	A:A	A:A	A:A	A:A	A:A	A:A	A:A	A:A	A:A	A:A	A:A	A:A	A:A	A:A	A:A	A:A	A:A	A:A	A:A	A:A	A:A	A:A	A:A	A:A	A:A	A:A	A:A	A:A	A:A	A:A	A:A	A:A	A:A	A:A	A:A	A:A	A:A	A:A	A:A	A:A
PKAM0783	Contig21004	C/T	0.226843	CcLG06	18.147	C:C	C:C	C:C	C:C	C:C	C:C	C:C	C:C	C:C	C:C	C:C	C:C	C:C	C:C	C:C	C:C	C:C	C:C	C:C	C:C	C:C	C:C	C:C	C:C	C:C	C:C	C:C	C:C	C:C	C:C	C:C	C:C	C:C	C:C	C:C	C:C	C:C	C:C	C:C	C:C	C:C	C:C	C:C	C:C
PKAM1547	Contig43106	A/G	0.206655	CcLG06	19.135	A:A	A:A	A:A	A:A	A:A	A:A	A:A	A:A	A:A	A:A	A:A	A:A	A:A	A:A	A:A	A:A	A:A	A:A	A:A	A:A	A:A	A:A	A:A	A:A	A:A	A:A	A:A	A:A	A:A	A:A	A:A	A:A	A:A	A:A	A:A	A:A	A:A	A:A	A:A	A:A	A:A	A:A	A:A	A:A
PKAM0467	CC_TOG906941_1	T/C	0.238343	CcLG06	20.449	C:C	C:C	C:C	C:C	C:C	C:C	C:C	C:C	C:C	C:C	C:C	C:C	C:C	C:C	C:C	C:C	C:C	C:C	C:C	C:C	C:C	C:C	C:C	C:C	C:C	C:C	C:C	C:C	C:C	C:C	C:C	C:C	C:C	C:C	C:C	C:C	C:C	C:C	C:C	C:C	C:C	C:C	C:C	C:C
PKAM1254	177748_0723_2392	G/C	0.236233	CcLG06	20.93	G:G	G:G	G:G	G:G	G:G	G:G	G:G	G:G	G:G	G:G	G:G	G:G	G:G	G:G	G:G	G:G	G:G	G:G	G:G	G:G	G:G	G:G	G:G	G:G	G:G	G:G	G:G	G:G	G:G	G:G	G:G	G:G	G:G	G:G	G:G	G:G	G:G	G:G	G:G	G:G	G:G	G:G	G:G	G:G
PKAM1559	Contig31037	G/A	0.102788	CcLG06	21.006	G:G	G:G	G:G	G:G	G:G	G:G	G:G	G:G	G:G	G:G	G:G	G:G	G:G	G:G	G:G	G:G	G:G	G:G	G:G	G:G	G:G	G:G	G:G	G:G	G:G	G:G	G:G	G:G	G:G	G:G	N:N	G:G	G:G	G:G	G:G	G:G	G:G	G:G	G:G	G:G	G:G	G:G	G:G	G:G
PKAM0750	Contig33181	A/G	0.204765	CcLG06	21.183	A:A	A:A	A:A	A:A	A:A	A:A	A:A	A:A	A:A	A:A	A:A	A:A	A:A	A:A	A:A	A:A	A:A	A:A	A:A	A:A	A:A	A:A	A:A	A:A	A:A	A:A	A:A	A:A	A:A	A:A	A:A	A:A	A:A	A:A	A:A	A:A	A:A	A:A	A:A	A:A	A:A	A:A	A:A	A:A
PKAM1486	Contig7174	G/C	0.238343	CcLG06	21.191	G:G	G:G	G:G	G:G	G:G	G:G	G:G	G:G	G:G	G:G	G:G	G:G	G:G	G:G	G:G	G:G	G:G	G:G	G:G	G:G	G:G	G:G	G:G	G:G	G:G	G:G	G:G	N:N	G:G	G:G	G:G	G:G	G:G	G:G	G:G	G:G	G:G	G:G	G:G	G:G	G:G	G:G	G:G	G:G
PKAM0315	CC_TOG895871_2_b	T/C	0.0823217	CcLG06	21.591	C:C	C:C	C:C	C:C	C:C	C:C	C:C	C:C	C:C	C:C	C:C	C:C	C:C	C:C	C:C	C:C	C:C	C:C	C:C	C:C	C:C	C:C	C:C	C:C	C:C	C:C	C:C	C:C	C:C	C:C	N:N	C:C	C:C	C:C	C:C	C:C	C:C	C:C	C:C	C:C	C:C	C:C	C:C	C:C
PKAM0078	CC_TOG896930_2_b	A/C	0.0814848	CcLG06	22.935	C:C	C:C	C:C	C:C	C:C	C:C	C:C	C:C	C:C	C:C	C:C	C:C	C:C	C:C	C:C	C:C	C:C	C:C	C:C	C:C	C:C	C:C	C:C	C:C	C:C	C:C	C:C	C:C	C:C	C:C	C:C	C:C	C:C	C:C	C:C	C:C	C:C	C:C	C:C	C:C	C:C	C:C	C:C	C:C
PKAM1509	Contig46573	T/C	0.143457	CcLG06	24.985	T:T	T:T	T:T	T:T	T:T	T:T	T:T	T:T	T:T	T:T	T:T	T:T	T:T	T:T	T:T	T:T	T:T	T:T	T:T	T:T	T:T	T:T	T:T	T:T	T:T	T:T	T:T	T:T	T:T	T:T	T:T	T:T	T:T	T:T	T:T	T:T	T:T	T:T	T:T	T:T	T:T	T:T	T:T	T:T
PKAM1490	Contig6850	A/G	0.244898	CcLG06	25.026	A:A	A:A	A:A	A:A	A:A	A:A	A:A	A:A	A:A	A:A	A:A	A:A	A:A	A:A	A:A	A:A	A:A	A:A	A:A	A:A	N:N	A:A	A:A	A:A	A:A	A:A	A:A	A:A	A:A	A:A	N:N	A:A	A:A	A:A	A:A	A:A	A:A	A:A	A:A	A:A	A:A	A:A	A:A	A:A
PKAM1452	113075007EE604712_1	T/C	0.24049	CcLG06	25.289	T:T	T:T	T:T	N:N	T:T	T:T	T:T	T:T	T:T	T:T	T:T	T:T	T:T	T:T	T:T	T:T	T:T	T:T	T:T	T:T	T:T	T:T	T:T	T:T	T:T	T:T	T:T	T:T	T:T	T:T	T:T	T:T	T:T	T:T	T:T	T:T	T:T	T:T	T:T	T:T	T:T	T:T	T:T	T:T
PKAM1193	Contig47816	T/C	0.0840478	CcLG06	27.567	T:T	T:T	T:T	N:N	T:T	T:T	T:T	T:T	T:T	T:T	T:T	T:T	T:T	T:T	T:T	T:T	T:T	T:T	T:T	T:T	T:T	T:T	T:T	T:T	T:T	T:T	T:T	N:N	T:T	T:T	T:T	T:T	T:T	T:T	T:T	T:T	T:T	T:T	T:T	T:T	T:T	T:T	T:T	T:T
PKAM1259	320001_0228_0629	C/G	0.121928	CcLG06	29.06	C:C	C:C	C:C	C:C	C:C	C:C	C:C	C:C	C:C	C:C	C:C	C:C	C:C	C:C	C:C	C:C	C:C	C:C	C:C	C:C	C:C	C:C	C:C	C:C	C:C	C:C	C:C	C:C	C:C	C:C	C:C	C:C	C:C	C:C	C:C	C:C	C:C	C:C	C:C	C:C	C:C	C:C	C:C	C:C
PKAM0499	CC_TOG915674_2	A/G	0.0449201	CcLG06	29.26	G:G	G:G	G:G	G:G	G:G	G:G	G:G	G:G	G:G	G:G	G:G	G:G	G:G	G:G	G:G	G:G	G:G	G:G	G:G	G:G	G:G	G:G	G:G	G:G	G:G	G:G	G:G	G:G	G:G	G:G	G:G	G:G	G:G	G:G	G:G	G:G	G:G	G:G	G:G	G:G	G:G	G:G	G:G	G:G
PKAM0433	CC_TOG924039_2	A/C	0.102788	CcLG06	29.393	C:C	C:C	C:C	C:C	C:C	C:C	C:C	C:C	C:C	C:C	C:C	C:C	C:C	C:C	C:C	C:C	C:C	C:C	C:C	C:C	C:C	C:C	C:C	C:C	C:C	C:C	C:C	C:C	C:C	C:C	N:N	C:C	C:C	C:C	C:C	C:C	C:C	C:C	C:C	C:C	C:C	C:C	C:C	C:C
PKAM0271	CC_TOG906701_1	T/G	0.0831758	CcLG06	29.796	G:G	G:G	G:G	G:G	G:G	G:G	G:G	G:G	G:G	G:G	G:G	G:G	G:G	G:G	G:G	G:G	G:G	G:G	G:G	G:G	G:G	G:G	G:G	G:G	G:G	G:G	G:G	G:G	G:G	G:G	G:G	G:G	G:G	G:G	G:G	G:G	G:G	G:G	G:G	G:G	G:G	G:G	G:G	G:G
PKAM0804	267688_2236_1245	C/T	0.0823217	CcLG06	29.816	T:T	T:T	T:T	T:T	T:T	T:T	T:T	T:T	T:T	T:T	T:T	T:T	T:T	T:T	T:T	T:T	T:T	T:T	T:T	T:T	T:T	T:T	T:T	T:T	T:T	T:T	T:T	T:T	T:T	T:T	N:N	T:T	T:T	T:T	T:T	T:T	T:T	T:T	T:T	T:T	T:T	T:T	T:T	T:T
PKAM0564	CC_TOG906886_2	A/T	0.174818	CcLG06	30.36	A:A	A:A	A:A	A:A	A:A	A:A	A:A	A:A	A:A	A:A	A:A	A:A	A:A	A:A	A:A	A:A	A:A	A:A	A:A	A:A	A:A	A:A	A:A	A:A	A:A	A:A	A:A	A:A	A:A	A:A	A:A	A:A	A:A	A:A	A:A	A:A	A:A	A:A	A:A	A:A	A:A	A:A	A:A	A:A
PKAM0565	CC_TOG924194_2	A/T	0.174818	CcLG06	30.403	T:T	T:T	T:T	T:T	T:T	T:T	T:T	T:T	T:T	T:T	T:T	T:T	T:T	T:T	T:T	T:T	T:T	T:T	T:T	T:T	T:T	T:T	T:T	T:T	T:T	T:T	T:T	T:T	T:T	T:T	T:T	T:T	T:T	T:T	T:T	T:T	T:T	T:T	T:T	T:T	T:T	T:T	T:T	T:T
PKAM0717	319668_1209_1355	C/T	0.0858477	CcLG06	31.747	C:C	C:C	C:C	C:C	C:C	C:C	C:C	C:C	C:C	C:C	C:C	N:N	C:C	C:C	C:C	C:C	C:C	C:C	C:C	C:C	C:C	C:C	C:C	C:C	C:C	C:C	C:C	C:C	C:C	C:C	C:C	C:C	C:C	C:C	C:C	C:C	C:C	C:C	C:C	C:C	C:C	C:C	C:C	C:C
PKAM0908	Contig35305	C/T	0.0840478	CcLG06	31.954	C:C	C:C	C:C	C:C	C:C	C:C	C:C	C:C	C:C	C:C	C:C	C:C	C:C	C:C	C:C	C:C	C:C	C:C	C:C	C:C	C:C	C:C	C:C	C:C	C:C	C:C	C:C	C:C	N:N	C:C	N:N	C:C	C:C	C:C	C:C	C:C	C:C	C:C	C:C	C:C	C:C	C:C	C:C	C:C
PKAM1055	278348_1402_3066	G/A	0.165289	CcLG06	32.097	G:G	N:N	G:G	G:G	G:G	G:G	N:N	G:G	G:G	G:G	G:G	G:G	G:G	G:G	G:G	G:G	G:G	G:G	G:G	G:G	G:G	G:G	G:G	G:G	G:G	G:G	G:G	G:G	G:G	G:G	G:G	G:G	G:G	G:G	G:G	G:G	G:G	G:G	G:G	G:G	G:G	G:G	G:G	G:G
PKAM0541	CC_TOG929271_1	C/G	0.19193	CcLG06	33.613	G:G	G:G	G:G	G:G	G:G	G:G	G:G	G:G	G:G	G:G	G:G	G:G	G:G	G:G	G:G	G:G	G:G	G:G	G:G	G:G	G:G	G:G	G:G	G:G	G:G	G:G	G:G	G:G	G:G	G:G	G:G	G:G	G:G	G:G	G:G	G:G	G:G	G:G	G:G	G:G	G:G	G:G	G:G	G:G
PKAM1301	187982_1524_0747	C/T	0.120708	CcLG06	33.701	C:C	C:C	C:C	C:C	C:C	C:C	C:C	C:C	C:C	C:C	C:C	C:C	C:C	C:C	C:C	C:C	C:C	C:C	C:C	C:C	C:C	C:C	C:C	C:C	C:C	C:C	C:C	C:C	C:C	C:C	C:C	C:C	C:C	C:C	C:C	C:C	C:C	C:C	C:C	C:C	C:C	C:C	C:C	C:C
PKAM0588	CC_TOG894885_1	T/G	0.128419	CcLG06	37.158	G:G	G:G	G:G	G:G	G:G	G:G	G:G	G:G	G:G	G:G	G:G	G:G	G:G	G:G	G:G	G:G	G:G	G:G	G:G	G:G	G:G	G:G	G:G	G:G	G:G	G:G	G:G	G:G	G:G	G:G	G:G	G:G	G:G	G:G	G:G	G:G	G:G	G:G	G:G	G:G	G:G	G:G	G:G	G:G
PKAM0225	CC_TOG898302_1	C/G	0.0217365	CcLG06	37.43	C:C	C:C	C:C	C:C	C:C	C:C	C:C	C:C	C:C	C:C	C:C	C:C	C:C	C:C	C:C	C:C	C:C	C:C	C:C	C:C	C:C	C:C	C:C	C:C	C:C	C:C	C:C	C:C	C:C	C:C	C:C	C:C	C:C	C:C	C:C	C:C	C:C	C:C	C:C	C:C	C:C	C:C	C:C	C:C
PKAM0300	CC_TOG913027_1	A/G	0.101746	CcLG06	37.625	A:A	A:A	A:A	A:A	A:A	A:A	A:A	A:A	A:A	A:A	A:A	A:A	A:A	A:A	A:A	A:A	A:A	A:A	A:A	A:A	A:A	A:A	A:A	A:A	A:A	A:A	A:A	A:A	A:A	A:A	A:A	A:A	A:A	A:A	A:A	A:A	A:A	A:A	A:A	A:A	A:A	A:A	A:A	A:A
PKAM1074	Contig48300	G/A	0.161975	CcLG06	40.597	G:G	G:G	G:G	G:G	G:G	G:G	G:G	G:G	G:G	G:G	G:G	G:G	G:G	G:G	N:N	G:G	G:G	G:G	G:G	G:G	G:G	G:G	G:G	N:N	G:G	G:G	G:G	G:G	G:G	G:G	G:G	G:G	G:G	G:G	G:G	G:G	G:G	G:G	G:G	G:G	G:G	G:G	G:G	G:G
PKAM0100	CC_TOG897516_2	T/G	0.139207	CcLG06	42.789	G:G	G:G	G:G	G:G	G:G	G:G	G:G	G:G	G:G	G:G	G:G	G:G	G:G	G:G	G:G	G:G	G:G	G:G	G:G	G:G	G:G	G:G	G:G	G:G	G:G	G:G	G:G	G:G	G:G	G:G	G:G	G:G	G:G	G:G	G:G	G:G	G:G	G:G	G:G	G:G	G:G	G:G	G:G	G:G
PKAM0531	CC_TOG900261_1	T/G	0.238343	CcLG06	43.12	T:T	T:T	T:T	T:T	T:T	T:T	T:T	T:T	T:T	T:T	T:T	T:T	T:T	T:T	T:T	T:T	T:T	T:T	T:T	T:T	T:T	T:T	T:T	T:T	T:T	T:T	T:T	T:T	T:T	T:T	T:T	T:T	T:T	T:T	T:T	T:T	T:T	T:T	T:T	T:T	T:T	T:T	T:T	T:T
PKAM0317	CC_TOG902019_2	A/G	0.253508	CcLG06	44.495	G:G	G:G	G:G	G:G	G:G	G:G	G:G	G:G	G:G	G:G	G:G	G:G	G:G	G:G	G:G	G:G	G:G	G:G	G:G	G:G	G:G	G:G	G:G	G:G	G:G	G:G	G:G	G:G	G:G	G:G	G:G	G:G	G:G	G:G	G:G	G:G	G:G	G:G	G:G	G:G	G:G	G:G	G:G	G:G
PKAM0348	CC_TOG906969_1	A/G	0.298763	CcLG06	44.922	G:G	G:G	G:G	N:N	G:G	G:G	G:G	G:G	G:G	G:G	G:G	G:G	G:G	G:G	G:G	G:G	G:G	G:G	G:G	G:G	G:G	G:G	G:G	G:G	G:G	G:G	G:G	G:G	G:G	G:G	G:G	G:G	G:G	G:G	G:G	G:G	G:G	G:G	G:G	G:G	G:G	G:G	G:G	G:G
PKAM0091	CC_TOG897619_1	A/G	0.190131	CcLG06	44.944	G:G	G:G	G:G	G:G	G:G	G:G	G:G	G:G	G:G	G:G	G:G	G:G	G:G	G:G	G:G	G:G	G:G	G:G	G:G	G:G	G:G	G:G	G:G	G:G	G:G	G:G	G:G	G:G	G:G	G:G	G:G	G:G	G:G	G:G	G:G	G:G	G:G	G:G	G:G	G:G	G:G	G:G	G:G	G:G
PKAM0680	141759_1326_0661	C/T	0.100724	CcLG06	45.748	C:C	C:C	C:C	C:C	C:C	C:C	C:C	C:C	C:C	C:C	C:C	C:C	C:C	C:C	C:C	C:C	C:C	C:C	C:C	C:C	C:C	C:C	C:C	C:C	C:C	C:C	C:C	C:C	C:C	C:C	C:C	C:C	C:C	C:C	C:C	C:C	C:C	C:C	C:C	C:C	C:C	C:C	C:C	C:C
PKAM0347	CC_TOG905078_1	C/G	0.0858477	CcLG06	46.8	G:G	G:G	G:G	G:G	G:G	G:G	G:G	G:G	G:G	G:G	G:G	G:G	G:G	G:G	G:G	G:G	G:G	G:G	G:G	G:G	G:G	G:G	G:G	G:G	G:G	G:G	G:G	G:G	G:G	G:G	G:G	G:G	G:G	G:G	G:G	G:G	G:G	G:G	G:G	G:G	G:G	G:G	G:G	G:G
PKAM1178	Contig48130	T/C	0.123174	CcLG06	47.424	T:T	T:T	T:T	T:T	T:T	T:T	T:T	T:T	T:T	T:T	T:T	T:T	T:T	T:T	T:T	T:T	T:T	T:T	T:T	T:T	T:T	T:T	T:T	T:T	T:T	T:T	T:T	T:T	T:T	T:T	T:T	T:T	T:T	T:T	T:T	T:T	T:T	T:T	T:T	T:T	T:T	T:T	T:T	T:T
PKAM0678	061199_1363_2198	C/T	0.0858477	CcLG06	47.476	C:C	C:C	C:C	C:C	C:C	C:C	C:C	C:C	C:C	C:C	C:C	N:N	C:C	C:C	C:C	C:C	C:C	C:C	C:C	C:C	C:C	C:C	C:C	C:C	C:C	C:C	C:C	C:C	C:C	C:C	C:C	C:C	C:C	C:C	C:C	C:C	C:C	C:C	C:C	C:C	C:C	C:C	C:C	C:C
PKAM1161	320714_3765_3994	A/G	0.0814848	CcLG06	47.588	A:A	A:A	A:A	A:A	A:A	A:A	A:A	A:A	A:A	A:A	A:A	A:A	A:A	A:A	A:A	A:A	A:A	A:A	A:A	A:A	A:A	A:A	A:A	A:A	A:A	A:A	A:A	A:A	A:A	A:A	A:A	A:A	A:A	A:A	A:A	A:A	A:A	A:A	A:A	A:A	A:A	A:A	A:A	A:A
PKAM0685	103848_0209_0186	C/A	0.21491	CcLG06	48.352	C:C	C:C	C:C	C:C	C:C	C:C	C:C	C:C	C:C	C:C	C:C	C:C	C:C	C:C	C:C	C:C	C:C	C:C	C:C	C:C	C:C	C:C	C:C	C:C	C:C	C:C	C:C	C:C	C:C	C:C	C:C	C:C	C:C	C:C	C:C	C:C	C:C	C:C	C:C	C:C	C:C	C:C	C:C	C:C
PKAM0356	CC_TOG919655_1	T/G	0.0849383	CcLG06	48.937	T:T	T:T	T:T	T:T	T:T	T:T	T:T	T:T	T:T	T:T	T:T	T:T	T:T	T:T	T:T	T:T	T:T	T:T	T:T	T:T	T:T	T:T	T:T	T:T	T:T	T:T	T:T	T:T	T:T	T:T	T:T	T:T	T:T	T:T	T:T	T:T	T:T	T:T	T:T	T:T	T:T	T:T	T:T	T:T
PKAM0160	CC_TOG897680_2	A/T	0.0790732	CcLG06	49.317	A:A	A:A	A:A	A:A	A:A	A:A	A:A	A:A	A:A	A:A	A:A	A:A	A:A	A:A	A:A	A:A	A:A	A:A	A:A	A:A	A:A	A:A	A:A	A:A	A:A	A:A	A:A	A:A	A:A	A:A	A:A	A:A	A:A	A:A	A:A	A:A	A:A	A:A	A:A	A:A	A:A	A:A	A:A	A:A
PKAM1135	Contig40187	G/A	0.242675	CcLG06	49.954	G:G	G:G	G:G	G:G	G:G	G:G	G:G	G:G	G:G	G:G	G:G	G:G	G:G	G:G	G:G	G:G	G:G	G:G	G:G	G:G	G:G	G:G	G:G	G:G	G:G	G:G	G:G	G:G	G:G	G:G	N:N	G:G	G:G	G:G	G:G	G:G	G:G	G:G	G:G	G:G	G:G	G:G	G:G	G:G
PKAM1413	Contig48117	G/C	0.238343	CcLG06	51.062	G:G	G:G	G:G	G:G	G:G	G:G	G:G	G:G	G:G	G:G	G:G	G:G	G:G	G:G	G:G	G:G	G:G	G:G	G:G	G:G	G:G	G:G	G:G	G:G	G:G	G:G	G:G	G:G	G:G	G:G	G:G	G:G	G:G	G:G	G:G	G:G	G:G	G:G	G:G	G:G	G:G	G:G	G:G	G:G
PKAM1348	Contig48025	T/C	0.253508	CcLG06	51.296	T:T	T:T	T:T	T:T	T:T	T:T	T:T	T:T	T:T	T:T	T:T	T:T	T:T	T:T	T:T	T:T	T:T	T:T	T:T	T:T	T:T	T:T	T:T	T:T	T:T	T:T	T:T	T:T	T:T	T:T	T:T	T:T	T:T	T:T	T:T	T:T	T:T	T:T	T:T	T:T	T:T	T:T	T:T	T:T
PKAM1458	Contig48503	G/C	0.190131	CcLG06	51.453	T:T	T:T	T:T	T:T	T:T	T:T	T:T	T:T	T:T	T:T	T:T	T:T	T:T	T:T	T:T	T:T	T:T	T:T	T:T	T:T	T:T	T:T	T:T	T:T	T:T	T:T	T:T	T:T	T:T	T:T	T:T	T:T	T:T	T:T	T:T	T:T	T:T	T:T	T:T	T:T	T:T	T:T	T:T	T:T
PKAM0504	CC_TOG899661_1_b	A/C	0.0814848	CcLG06	51.458	A:A	A:A	A:A	A:A	A:A	A:A	A:A	A:A	A:A	A:A	A:A	A:A	A:A	A:A	A:A	A:A	A:A	A:A	A:A	A:A	A:A	A:A	A:A	A:A	A:A	A:A	A:A	A:A	A:A	A:A	A:A	A:A	A:A	A:A	A:A	A:A	A:A	A:A	A:A	A:A	A:A	A:A	A:A	A:A
PKAM1122	Contig24771	T/C	0.253508	CcLG06	51.468	T:T	T:T	T:T	T:T	T:T	T:T	T:T	T:T	T:T	T:T	T:T	T:T	T:T	T:T	T:T	T:T	T:T	T:T	T:T	T:T	T:T	T:T	T:T	T:T	T:T	T:T	T:T	T:T	T:T	T:T	T:T	T:T	T:T	T:T	T:T	T:T	T:T	T:T	T:T	T:T	T:T	T:T	T:T	T:T
PKAM1531	Contig34234	C/T	0.222725	CcLG06	51.468	C:C	C:C	C:C	C:C	C:C	C:C	C:C	C:C	C:C	C:C	C:C	C:C	C:C	C:C	C:C	C:C	C:C	C:C	C:C	C:C	C:C	C:C	C:C	C:C	C:C	C:C	C:C	C:C	C:C	C:C	C:C	C:C	C:C	C:C	C:C	C:C	C:C	C:C	C:C	C:C	C:C	C:C	C:C	C:C
PKAM1362	251742781GR465380_1	G/C	0.255752	CcLG06	51.678	G:G	G:G	G:G	G:G	G:G	G:G	N:N	G:G	G:G	G:G	G:G	G:G	G:G	G:G	G:G	G:G	G:G	G:G	G:G	G:G	G:G	G:G	G:G	G:G	G:G	G:G	G:G	G:G	G:G	G:G	G:G	G:G	G:G	G:G	G:G	G:G	G:G	G:G	G:G	G:G	G:G	G:G	G:G	G:G
PKAM0963	326144_0263_2993	G/A	0.255752	CcLG06	51.699	G:G	G:G	G:G	G:G	G:G	G:G	G:G	G:G	G:G	G:G	G:G	G:G	G:G	G:G	G:G	G:G	G:G	G:G	G:G	G:G	G:G	G:G	G:G	G:G	G:G	G:G	G:G	G:G	G:G	G:G	G:G	G:G	G:G	G:G	G:G	G:G	G:G	G:G	G:G	G:G	G:G	G:G	G:G	G:G
PKAM1235	Contig9755	C/T	0.0210502	CcLG06	52.283	C:C	C:C	C:C	C:C	C:C	C:C	C:C	C:C	C:C	C:C	C:C	C:C	C:C	C:C	C:C	C:C	C:C	C:C	C:C	C:C	C:C	C:C	C:C	C:C	C:C	C:C	C:C	C:C	C:C	C:C	C:C	C:C	C:C	C:C	C:C	C:C	C:C	C:C	C:C	C:C	C:C	C:C	C:C	C:C
PKAM0851	Contig11745	C/T	0.0212741	CcLG06	52.324	C:C	C:C	C:C	C:C	C:C	C:C	C:C	C:C	C:C	C:C	C:C	C:C	C:C	C:C	C:C	C:C	C:C	C:C	C:C	C:C	C:C	C:C	C:C	C:C	C:C	C:C	C:C	C:C	C:C	C:C	C:C	C:C	C:C	C:C	C:C	C:C	C:C	C:C	C:C	C:C	C:C	C:C	C:C	C:C
PKAM1523	Contig24445	A/G	0.155727	CcLG06	52.329	A:A	A:A	A:A	A:A	A:A	A:A	A:A	A:A	A:A	A:A	A:A	A:A	A:A	A:A	A:A	A:A	A:A	A:A	A:A	A:A	A:A	A:A	A:A	A:A	A:A	A:A	A:A	A:A	A:A	A:A	A:A	A:A	A:A	A:A	A:A	A:A	A:A	A:A	A:A	A:A	A:A	A:A	A:A	A:A
PKAM0671	Contig15789	C/G	0.173155	CcLG06	52.434	C:C	C:C	C:C	C:C	C:C	N:N	C:C	C:C	C:C	C:C	C:C	C:C	C:C	C:C	C:C	C:C	C:C	C:C	C:C	C:C	C:C	C:C	C:C	C:C	C:C	C:C	C:C	C:C	C:C	C:C	C:C	C:C	C:C	C:C	C:C	C:C	C:C	C:C	C:C	C:C	C:C	C:C	C:C	C:C
PKAM0543	CC_TOG918895_2	T/C	0.0849383	CcLG06	81.284	T:T	T:T	T:T	T:T	T:T	T:T	T:T	T:T	T:T	T:T	T:T	T:T	T:T	T:T	T:T	T:T	T:T	T:T	T:T	T:T	T:T	T:T	T:T	T:T	T:T	T:T	T:T	T:T	T:T	T:T	T:T	T:T	T:T	T:T	T:T	T:T	T:T	T:T	T:T	T:T	T:T	T:T	T:T	T:T
PKAM0442	CC_TOG894226_1	A/T	0.0217365	CcLG07	0	A:A	A:A	A:A	A:A	A:A	A:A	A:A	A:A	A:A	A:A	A:A	A:A	A:A	A:A	A:A	A:A	A:A	A:A	A:A	A:A	A:A	A:A	A:A	A:A	A:A	A:A	A:A	A:A	A:A	A:A	A:A	A:A	A:A	A:A	A:A	A:A	A:A	A:A	A:A	A:A	A:A	A:A	A:A	A:A
PKAM0933	Contig23916	C/G	0.155727	CcLG07	2.406	C:C	C:C	C:C	C:C	C:C	C:C	C:C	C:C	C:C	C:C	C:C	C:C	C:C	C:C	C:C	C:C	C:C	C:C	C:C	C:C	C:C	C:C	C:C	C:C	C:C	C:C	C:C	C:C	C:C	C:C	C:C	C:C	C:C	C:C	C:C	C:C	C:C	C:C	C:C	C:C	C:C	C:C	C:C	C:C
PKAM0246	CC_TOG910656_2	T/C	0.100724	CcLG07	3.645	T:T	T:T	T:T	T:T	T:T	T:T	T:T	T:T	T:T	T:T	T:T	T:T	T:T	T:T	T:T	T:T	T:T	T:T	T:T	T:T	T:T	T:T	T:T	T:T	T:T	T:T	T:T	T:T	T:T	T:T	T:T	T:T	T:T	T:T	T:T	T:T	T:T	T:T	T:T	T:T	T:T	T:T	T:T	T:T
PKAM1165	141275_2630_1098	G/C	0.160367	CcLG07	5.237	G:G	G:G	G:G	G:G	G:G	G:G	G:G	G:G	G:G	G:G	G:G	G:G	G:G	G:G	G:G	G:G	G:G	G:G	G:G	G:G	G:G	G:G	G:G	G:G	G:G	G:G	G:G	G:G	G:G	G:G	G:G	G:G	G:G	G:G	G:G	G:G	G:G	G:G	G:G	G:G	G:G	G:G	G:G	G:G
PKAM1568	Contig47970	T/C	0.224766	CcLG07	5.256	T:T	T:T	T:T	T:T	T:T	T:T	T:T	T:T	T:T	T:T	T:T	T:T	T:T	T:T	T:T	T:T	T:T	T:T	T:T	N:N	T:T	T:T	T:T	T:T	T:T	T:T	T:T	T:T	T:T	T:T	T:T	T:T	T:T	T:T	T:T	T:T	T:T	T:T	T:T	T:T	T:T	T:T	T:T	T:T
PKAM1056	312591_3542_0947	C/A	0.119511	CcLG07	5.256	C:C	C:C	C:C	C:C	C:C	C:C	C:C	C:C	C:C	C:C	C:C	C:C	C:C	C:C	C:C	C:C	C:C	C:C	C:C	C:C	C:C	C:C	C:C	C:C	C:C	C:C	C:C	C:C	C:C	C:C	C:C	C:C	C:C	C:C	C:C	C:C	C:C	C:C	C:C	C:C	C:C	C:C	C:C	C:C
PKAM1148	Contig951	T/A	0.121928	CcLG07	5.303	G:G	G:G	G:G	G:G	G:G	G:G	G:G	G:G	G:G	G:G	G:G	G:G	G:G	G:G	G:G	G:G	G:G	G:G	G:G	G:G	G:G	G:G	G:G	G:G	G:G	G:G	G:G	G:G	G:G	G:G	N:N	G:G	G:G	G:G	G:G	G:G	G:G	G:G	G:G	G:G	G:G	G:G	G:G	G:G
PKAM0771	Contig155	C/G	0.155727	CcLG07	5.311	C:C	C:C	C:C	C:C	C:C	C:C	C:C	C:C	C:C	C:C	C:C	C:C	C:C	C:C	C:C	C:C	C:C	C:C	C:C	C:C	C:C	C:C	C:C	C:C	C:C	C:C	C:C	C:C	C:C	C:C	C:C	C:C	C:C	C:C	C:C	C:C	C:C	C:C	C:C	C:C	C:C	C:C	C:C	C:C
PKAM0922	Contig34313	G/C	0.0823217	CcLG07	5.936	G:G	G:G	G:G	G:G	G:G	G:G	G:G	G:G	G:G	G:G	G:G	G:G	G:G	G:G	G:G	G:G	G:G	G:G	G:G	G:G	G:G	G:G	G:G	G:G	G:G	G:G	G:G	G:G	G:G	G:G	G:G	G:G	G:G	G:G	G:G	G:G	G:G	G:G	G:G	G:G	G:G	G:G	G:G	G:G
PKAM0491	CC_TOG894320_2	A/G	0.163616	CcLG07	6.612	G:G	G:G	G:G	G:G	G:G	G:G	G:G	G:G	G:G	G:G	G:G	G:G	G:G	G:G	G:G	G:G	G:G	G:G	G:G	G:G	G:G	G:G	G:G	G:G	G:G	G:G	G:G	G:G	G:G	G:G	G:G	G:G	G:G	G:G	G:G	G:G	G:G	G:G	G:G	G:G	G:G	G:G	G:G	G:G
PKAM0166	CC_TOG902872_2	T/G	0.0823217	CcLG07	7.894	G:G	N:N	G:G	G:G	G:G	G:G	G:G	G:G	G:G	G:G	G:G	G:G	G:G	G:G	G:G	G:G	G:G	G:G	G:G	G:G	G:G	G:G	G:G	G:G	G:G	G:G	G:G	G:G	G:G	G:G	G:G	G:G	G:G	G:G	G:G	G:G	G:G	G:G	G:G	G:G	G:G	G:G	G:G	G:G
PKAM0874	271937_3919_1612	A/G	0.102788	CcLG07	8.929	G:G	G:G	G:G	G:G	G:G	G:G	G:G	G:G	G:G	G:G	G:G	G:G	G:G	G:G	G:G	G:G	G:G	G:G	G:G	G:G	G:G	G:G	G:G	G:G	G:G	G:G	G:G	G:G	G:G	G:G	G:G	G:G	G:G	G:G	G:G	G:G	G:G	G:G	G:G	G:G	G:G	G:G	G:G	G:G
PKAM1277	Contig43712	C/T	0.24716	CcLG07	9.6	C:C	C:C	C:C	C:C	C:C	C:C	C:C	C:C	C:C	C:C	C:C	C:C	C:C	C:C	C:C	C:C	C:C	C:C	C:C	C:C	C:C	C:C	C:C	C:C	C:C	C:C	C:C	C:C	C:C	C:C	C:C	C:C	C:C	C:C	C:C	C:C	C:C	C:C	C:C	C:C	C:C	C:C	C:C	C:C
PKAM1097	Contig36527	T/G	0.255752	CcLG07	9.646	T:T	T:T	T:T	T:T	T:T	T:T	T:T	T:T	T:T	T:T	T:T	T:T	T:T	T:T	T:T	T:T	T:T	T:T	T:T	T:T	T:T	T:T	T:T	T:T	T:T	T:T	T:T	T:T	T:T	T:T	N:N	T:T	T:T	T:T	T:T	T:T	T:T	T:T	T:T	T:T	T:T	T:T	T:T	T:T
PKAM1011	302113_1746_1944	A/C	0.265928	CcLG07	9.777	A:A	A:A	A:A	A:A	A:A	A:A	A:A	A:A	A:A	A:A	A:A	A:A	A:A	A:A	A:A	A:A	A:A	A:A	A:A	A:A	A:A	A:A	A:A	A:A	A:A	A:A	A:A	A:A	A:A	A:A	A:A	A:A	A:A	A:A	A:A	A:A	A:A	A:A	A:A	A:A	A:A	A:A	A:A	A:A
PKAM1421	Contig39406	A/G	0.212535	CcLG07	10.151	A:A	A:A	A:A	A:A	A:A	A:A	A:A	A:A	A:A	A:A	A:A	A:A	A:A	A:A	A:A	A:A	A:A	A:A	A:A	A:A	A:A	A:A	A:A	A:A	A:A	A:A	A:A	A:A	A:A	A:A	A:A	A:A	A:A	A:A	A:A	A:A	A:A	A:A	A:A	A:A	A:A	A:A	A:A	A:A
PKAM0497	CC_TOG899689_1	T/G	0.0215028	CcLG07	12.748	G:G	G:G	G:G	G:G	G:G	G:G	G:G	G:G	G:G	G:G	G:G	G:G	G:G	G:G	G:G	G:G	G:G	G:G	G:G	G:G	G:G	G:G	G:G	G:G	G:G	G:G	G:G	G:G	G:G	G:G	G:G	G:G	G:G	G:G	G:G	G:G	G:G	G:G	G:G	G:G	G:G	G:G	G:G	G:G
PKAM0154	CC_TOG894475_1	T/C	0.24049	CcLG07	13.873	C:C	C:C	C:C	C:C	C:C	C:C	C:C	C:C	C:C	C:C	C:C	C:C	C:C	C:C	C:C	C:C	C:C	C:C	C:C	C:C	C:C	C:C	C:C	C:C	C:C	C:C	C:C	C:C	C:C	C:C	C:C	C:C	C:C	C:C	C:C	C:C	C:C	C:C	C:C	C:C	C:C	C:C	C:C	C:C
PKAM0252	CC_TOG917730_1	A/C	0.226843	CcLG07	14.001	A:A	A:A	A:A	A:A	A:A	A:A	A:A	A:A	A:A	A:A	A:A	A:A	A:A	A:A	A:A	A:A	A:A	A:A	A:A	A:A	A:A	A:A	A:A	A:A	A:A	A:A	A:A	A:A	A:A	A:A	A:A	A:A	A:A	A:A	A:A	A:A	A:A	A:A	A:A	A:A	A:A	A:A	A:A	A:A
PKAM0024	CC_TOG902028_1	C/G	0.0814848	CcLG07	15.749	G:G	G:G	G:G	G:G	G:G	G:G	G:G	G:G	G:G	G:G	G:G	G:G	G:G	G:G	G:G	G:G	G:G	G:G	G:G	G:G	G:G	G:G	G:G	G:G	G:G	G:G	G:G	G:G	G:G	G:G	G:G	G:G	G:G	G:G	G:G	G:G	G:G	G:G	G:G	G:G	G:G	G:G	G:G	G:G
PKAM1361	Contig46865	T/C	0.499808	CcLG07	17.121	T:T	T:T	C:C	T:T	C:C	T:T	T:T	T:T	T:T	T:T	C:T	T:T	T:T	T:T	C:C	C:T	T:T	C:T	T:T	C:T	T:T	T:T	T:T	T:T	C:C	T:T	T:T	T:T	T:T	C:C	C:C	T:T	C:T	C:C	T:T	T:T	T:T	C:T	T:T	C:T	T:T	C:C	T:T	C:C
PKAM1077	339996_3029_0827	A/G	0.190131	CcLG07	18.171	A:A	A:A	A:A	A:A	A:A	A:A	A:A	A:A	A:A	A:A	A:A	A:A	A:A	A:A	A:A	A:A	A:A	A:A	A:A	A:A	A:A	A:A	A:A	A:A	A:A	A:A	A:A	A:A	A:A	A:A	A:A	A:A	A:A	A:A	A:A	A:A	A:A	A:A	A:A	A:A	A:A	A:A	A:A	A:A
PKAM0831	Contig44059	C/T	0.0814848	CcLG07	19.563	C:C	C:C	C:C	C:C	C:C	C:C	C:C	C:C	C:C	C:C	C:C	C:C	C:C	C:C	C:C	C:C	C:C	C:C	C:C	C:C	C:C	C:C	C:C	C:C	C:C	C:C	C:C	C:C	C:C	C:C	C:C	C:C	C:C	C:C	C:C	C:C	C:C	C:C	C:C	C:C	C:C	C:C	C:C	C:C
PKAM0929	210608_1001_0966	G/A	0.106047	CcLG07	20.178	G:G	G:G	G:G	G:G	G:G	G:G	G:G	G:G	G:G	G:G	G:G	G:G	G:G	G:G	G:G	G:G	G:G	G:G	G:G	G:G	G:G	G:G	G:G	G:G	G:G	G:G	G:G	G:G	G:G	G:G	G:G	G:G	G:G	G:G	G:G	G:G	G:G	G:G	G:G	G:G	G:G	G:G	G:G	G:G
PKAM0173	CC_TOG915291_1	T/G	0.253508	CcLG07	20.644	G:G	G:G	G:G	G:G	G:G	G:G	G:G	G:G	G:G	G:G	G:G	G:G	G:G	G:G	G:G	G:G	G:G	G:G	G:G	G:G	G:G	G:G	G:G	G:G	G:G	G:G	G:G	G:G	G:G	G:G	G:G	G:G	G:G	G:G	G:G	G:G	G:G	G:G	G:G	G:G	G:G	G:G	G:G	G:G
PKAM0060	CC_TOG897535_1	A/T	0.253508	CcLG07	21.259	A:A	A:A	A:A	A:A	A:A	A:A	A:A	A:A	A:A	A:A	A:A	A:A	A:A	A:A	A:A	A:A	A:A	A:A	A:A	A:A	A:A	A:A	A:A	A:A	A:A	A:A	A:A	A:A	A:A	A:A	A:A	A:A	A:A	A:A	A:A	A:A	A:A	A:A	A:A	A:A	A:A	A:A	A:A	A:A
PKAM1575	Contig42038	C/T	0.0814848	CcLG07	21.848	C:C	C:C	C:C	C:C	C:C	C:C	C:C	C:C	C:C	C:C	C:C	C:C	C:C	C:C	C:C	C:C	C:C	C:C	C:C	C:C	C:C	C:C	C:C	C:C	C:C	C:C	C:C	C:C	C:C	C:C	C:C	C:C	C:C	C:C	C:C	C:C	C:C	C:C	C:C	C:C	C:C	C:C	C:C	C:C
PKAM0551	CC_TOG910318_1	C/G	0.18	CcLG07	25.109	C:C	C:C	C:C	C:C	C:C	C:C	C:C	C:C	C:C	C:C	C:C	C:C	C:C	C:C	C:C	C:C	C:C	C:C	C:C	C:C	C:C	C:C	C:C	C:C	C:C	C:C	C:C	C:C	C:C	C:C	C:C	C:C	C:C	C:C	C:C	C:C	C:C	C:C	C:C	C:C	C:C	C:C	C:C	C:C
PKAM0443	CC_TOG895662_1	W	0.137845	CcLG07	25.233	C:C	C:C	C:C	C:C	C:C	C:C	C:C	C:C	C:C	C:C	C:C	C:C	C:C	C:C	C:C	C:C	C:C	C:C	C:C	C:C	C:C	C:C	C:C	C:C	C:C	C:C	C:C	C:C	C:C	C:C	C:C	C:C	C:C	C:C	C:C	C:C	C:C	C:C	C:C	C:C	C:C	C:C	C:C	C:C
PKAM0452	CC_TOG908192_1	T/C	0.253508	CcLG07	25.299	T:T	T:T	T:T	T:T	T:T	T:T	T:T	T:T	T:T	T:T	T:T	T:T	T:T	T:T	T:T	T:T	T:T	T:T	T:T	T:T	T:T	T:T	T:T	T:T	T:T	T:T	T:T	T:T	T:T	T:T	T:T	T:T	T:T	T:T	T:T	T:T	T:T	T:T	T:T	T:T	T:T	T:T	T:T	T:T
PKAM0150	CC_TOG917728_2	A/T	0.253508	CcLG07	25.419	T:T	T:T	T:T	T:T	T:T	T:T	T:T	T:T	T:T	T:T	T:T	T:T	T:T	T:T	T:T	T:T	T:T	T:T	T:T	T:T	T:T	T:T	T:T	T:T	T:T	T:T	T:T	T:T	T:T	T:T	T:T	T:T	T:T	T:T	T:T	T:T	T:T	T:T	T:T	T:T	T:T	T:T	T:T	T:T
PKAM0055	CC_TOG908776_1	T/G	0.19193	CcLG07	26.658	T:T	T:T	T:T	T:T	T:T	T:T	T:T	T:T	T:T	T:T	T:T	T:T	T:T	T:T	T:T	T:T	T:T	T:T	T:T	T:T	T:T	T:T	T:T	T:T	T:T	T:T	T:T	T:T	T:T	T:T	T:T	T:T	T:T	T:T	T:T	T:T	T:T	T:T	T:T	T:T	T:T	T:T	T:T	T:T
PKAM0361	CC_TOG894898_1_b	A/G	0.0823217	CcLG07	27.745	A:A	A:A	A:A	A:A	A:A	A:A	A:A	A:A	A:A	A:A	A:A	A:A	A:A	A:A	A:A	A:A	A:A	A:A	A:A	A:A	A:A	A:A	A:A	A:A	A:A	A:A	A:A	A:A	A:A	A:A	A:A	A:A	A:A	A:A	A:A	A:A	A:A	A:A	A:A	A:A	A:A	A:A	A:A	A:A
PKAM0316	CC_TOG896613_1_b	A/C	0.0814848	CcLG07	29.967	C:C	C:C	C:C	C:C	C:C	C:C	C:C	C:C	C:C	C:C	C:C	C:C	C:C	C:C	C:C	C:C	C:C	C:C	C:C	C:C	C:C	C:C	C:C	C:C	C:C	C:C	C:C	C:C	C:C	C:C	C:C	C:C	C:C	C:C	C:C	C:C	C:C	C:C	C:C	C:C	C:C	C:C	C:C	C:C
PKAM1599	Contig47984	A/C	0.0823217	CcLG07	31.72	A:A	A:A	A:A	A:A	A:A	A:A	A:A	A:A	A:A	A:A	A:A	A:A	A:A	A:A	A:A	A:A	A:A	A:A	A:A	A:A	A:A	A:A	A:A	A:A	A:A	A:A	A:A	A:A	A:A	A:A	A:A	N:N	A:A	A:A	A:A	A:A	A:A	A:A	A:A	A:A	A:A	A:A	A:A	A:A
PKAM0707	Contig30976	G/A	0.157244	CcLG07	32.268	G:G	G:G	G:G	G:G	G:G	G:G	G:G	G:G	G:G	G:G	G:G	G:G	G:G	G:G	G:G	G:G	G:G	G:G	G:G	G:G	G:G	G:G	G:G	G:G	G:G	G:G	G:G	G:G	G:G	G:G	G:G	G:G	G:G	G:G	G:G	G:G	G:G	G:G	G:G	G:G	G:G	G:G	G:G	G:G
PKAM0151	CC_TOG901166_1_b	T/G	0.19947	CcLG07	34.754	G:G	G:G	G:G	G:G	G:G	G:G	G:G	G:G	G:G	G:G	G:G	G:G	G:G	G:G	G:G	G:G	G:G	G:G	G:G	G:G	G:G	G:G	G:G	G:G	G:G	G:G	G:G	G:G	G:G	G:G	G:G	G:G	G:G	G:G	G:G	G:G	G:G	G:G	G:G	G:G	G:G	G:G	G:G	G:G
PKAM0274	CC_TOG960856_1_b	A/C	0.04299	CcLG07	38.339	C:C	C:C	C:C	N:N	C:C	C:C	C:C	C:C	C:C	C:C	C:C	C:C	C:C	C:C	C:C	C:C	C:C	C:C	C:C	C:C	C:C	C:C	C:C	C:C	C:C	C:C	C:C	C:C	C:C	C:C	C:C	C:C	C:C	C:C	C:C	C:C	C:C	C:C	C:C	C:C	C:C	C:C	C:C	C:C
PKAM0253	CC_TOG916065_1	A/C	0.102788	CcLG07	40.075	A:A	A:A	A:A	A:A	A:A	A:A	A:A	A:A	A:A	A:A	A:A	A:A	A:A	A:A	A:A	A:A	A:A	A:A	A:A	A:A	A:A	A:A	A:A	A:A	A:A	A:A	A:A	A:A	A:A	A:A	C:C	A:A	A:A	A:A	A:A	A:A	A:A	A:A	A:A	A:A	A:A	A:A	A:A	A:A
PKAM1347	Contig34543	C/T	0.253508	CcLG07	42.098	C:C	C:C	C:C	C:C	C:C	C:C	C:C	C:C	C:C	C:C	C:C	C:C	C:C	C:C	C:C	C:C	C:C	C:C	C:C	C:T	C:C	C:C	C:C	C:C	C:C	C:C	C:C	C:C	C:C	C:C	C:C	C:C	C:C	C:C	C:C	C:C	C:C	C:C	C:C	C:C	C:C	C:C	C:C	C:C
PKAM0907	315696_3444_1514	G/T	0.0814848	CcLG07	43.128	G:G	G:G	G:G	G:G	G:G	G:G	G:G	G:G	G:G	G:G	G:G	G:G	G:G	G:G	G:G	G:G	G:G	G:G	G:G	G:G	G:G	G:G	G:G	G:G	G:G	G:G	G:G	G:G	G:G	G:G	G:G	G:G	G:G	G:G	G:G	G:G	G:G	G:G	G:G	G:G	G:G	G:G	G:G	G:G
PKAM0193	CC_TOG895587_1	T/C	0.118338	CcLG07	44.11	T:T	T:T	T:T	T:T	T:T	T:T	T:T	T:T	T:T	T:T	T:T	T:T	T:T	T:T	T:T	T:T	T:T	T:T	T:T	T:T	T:T	T:T	T:T	T:T	T:T	T:T	T:T	T:T	T:T	T:T	T:T	T:T	T:T	T:T	T:T	T:T	T:T	T:T	T:T	T:T	T:T	T:T	T:T	T:T
PKAM1356	Contig43108	G/A	0.486415	CcLG07	45.107	A:A	A:A	G:G	G:G	G:G	A:A	G:G	G:G	A:A	A:A	A:A	A:A	G:G	A:G	A:A	A:G	G:G	G:G	A:A	G:G	A:A	A:A	A:A	A:A	A:A	G:G	G:G	G:G	G:G	G:G	G:G	A:A	A:A	G:G	G:G	G:G	G:G	G:G	G:G	N:N	G:G	A:A	G:G	G:G
PKAM0674	Contig15718	T/C	0.0849383	CcLG07	47.155	T:T	T:T	T:T	T:T	T:T	N:N	T:T	T:T	T:T	T:T	T:T	T:T	T:T	T:T	T:T	T:T	T:T	T:T	T:T	T:T	T:T	T:T	T:T	T:T	T:T	T:T	T:T	T:T	T:T	T:T	T:T	T:T	T:T	T:T	T:T	T:T	T:T	T:T	T:T	T:T	T:T	T:T	T:T	T:T
PKAM0502	CC_TOG907901_2	C/T	0.100724	CcLG07	51.805	C:C	C:C	C:C	C:C	C:C	C:C	C:C	C:C	C:C	C:C	C:C	C:C	C:C	C:C	C:C	C:C	C:C	C:C	C:C	C:C	C:C	C:C	C:C	C:C	C:C	C:C	C:C	C:C	C:C	C:C	C:C	C:C	C:C	C:C	C:C	C:C	C:C	C:C	C:C	C:C	C:C	C:C	C:C	C:C
PKAM1539	Contig19409	T/C	0.155727	CcLG07	54.076	T:T	T:T	T:T	T:T	T:T	T:T	T:T	T:T	T:T	T:T	T:T	T:T	T:T	T:T	T:T	T:T	T:T	T:T	T:T	T:T	T:T	T:T	T:T	T:T	T:T	T:T	T:T	T:T	T:T	T:T	T:T	T:T	T:T	T:T	T:T	T:T	T:T	T:T	T:T	T:T	T:T	T:T	T:T	T:T
PKAM0561	CC_TOG924092_1	T/G	0.0823217	CcLG07	54.647	T:T	T:T	T:T	T:T	T:T	T:T	T:T	T:T	T:T	T:T	T:T	T:T	T:T	T:T	T:T	T:T	T:T	T:T	T:T	T:T	T:T	T:T	T:T	T:T	T:T	T:T	T:T	T:T	T:T	T:T	T:T	T:T	T:T	T:T	T:T	T:T	T:T	T:T	T:T	T:T	T:T	T:T	T:T	T:T
PKAM1555	251744144GR472991_1	G/C	0.253508	CcLG07	54.9	G:G	G:G	G:G	G:G	G:G	G:G	G:G	G:G	G:G	G:G	G:G	G:G	G:G	G:G	G:G	G:G	G:G	G:G	G:G	G:G	G:G	G:G	G:G	G:G	G:G	G:G	G:G	G:G	G:G	G:G	G:G	G:G	G:G	G:G	G:G	G:G	G:G	G:G	G:G	G:G	G:G	G:G	G:G	G:G
PKAM0785	143286_2727_3678	C/G	0.270552	CcLG07	54.94	C:C	C:C	C:C	C:C	C:C	C:C	C:C	C:C	C:C	C:C	C:C	C:C	C:C	C:C	C:C	C:C	C:C	C:C	C:C	C:C	C:C	C:C	C:C	C:C	C:C	C:C	C:C	C:C	C:C	C:C	C:C	N:N	C:C	C:C	C:C	C:C	C:C	C:C	C:C	C:C	C:C	C:C	C:C	C:C
PKAM0689	393953_3408_2742	A/G	0.494341	CcLG07	54.974	G:G	A:A	A:A	A:A	G:G	A:A	N:N	A:A	A:A	G:G	A:A	A:A	A:A	A:A	A:A	G:G	G:G	A:A	A:A	A:A	A:A	A:A	A:A	A:A	G:G	A:A	A:A	A:A	A:A	A:A	G:G	A:A	A:A	A:A	A:A	G:G	G:G	G:G	A:A	A:A	A:A	A:A	A:A	A:A
PKAM1281	Contig29143	G/C	0.214568	CcLG07	55.021	G:G	G:G	G:G	G:G	G:G	G:G	G:G	G:G	G:G	G:G	G:G	G:G	G:G	G:G	G:G	G:G	G:G	G:G	G:G	G:G	G:G	G:G	G:G	G:G	G:G	G:G	G:G	G:G	G:G	G:G	G:G	G:G	G:G	G:G	G:G	G:G	G:G	G:G	G:G	G:G	G:G	G:G	G:G	G:G
PKAM0137	CC_TOG899406_1	T/C	0.101746	CcLG07	55.557	T:T	T:T	T:T	T:T	T:T	T:T	T:T	T:T	T:T	T:T	T:T	T:T	T:T	T:T	T:T	T:T	T:T	T:T	T:T	T:T	T:T	N:N	T:T	T:T	T:T	T:T	T:T	T:T	T:T	T:T	T:T	T:T	T:T	T:T	T:T	T:T	T:T	T:T	T:T	T:T	T:T	T:T	T:T	T:T
PKAM1321	Contig47766	C/T	0.137845	CcLG07	55.581	C:C	C:C	C:C	C:C	C:C	C:C	C:C	C:C	C:C	C:C	C:C	C:C	C:C	C:C	C:C	C:C	C:C	C:C	C:C	C:C	C:C	C:C	C:C	C:C	C:C	C:C	C:C	C:C	C:C	C:C	C:C	C:C	C:C	C:C	C:C	C:C	C:C	C:C	C:C	C:C	C:C	C:C	C:C	C:C
PKAM1280	208295_2506_1012	T/C	0.208579	CcLG07	56.707	T:T	T:T	T:T	T:T	T:T	T:T	T:T	T:T	T:T	T:T	T:T	T:T	T:T	T:T	T:T	T:T	T:T	T:T	T:T	T:T	T:T	T:T	T:T	T:T	T:T	T:T	T:T	T:T	T:T	T:T	T:T	T:T	T:T	T:T	T:T	T:T	T:T	T:T	T:T	T:T	T:T	T:T	T:T	T:T
PKAM1311	Contig16559	T/C	0.19193	CcLG07	58.835	T:T	T:T	T:T	T:T	T:T	T:T	T:T	T:T	T:T	T:T	T:T	T:T	T:T	T:T	T:T	T:T	T:T	T:T	T:T	T:T	T:T	T:T	T:T	T:T	T:T	T:T	T:T	T:T	T:T	T:T	T:T	T:T	T:T	T:T	T:T	T:T	T:T	T:T	T:T	T:T	T:T	T:T	T:T	T:T
PKAM0022	CC_TOG895329_1	T/C	0.0212741	CcLG07	60.853	T:T	T:T	T:T	T:T	T:T	T:T	T:T	T:T	T:T	T:T	T:T	T:T	T:T	T:T	T:T	T:T	T:T	T:T	T:T	T:T	T:T	T:T	T:T	T:T	T:T	T:T	T:T	T:T	T:T	T:T	T:T	T:T	T:T	T:T	T:T	T:T	T:T	T:T	T:T	T:T	T:T	T:T	T:T	T:T
PKAM0846	334414_1015_2187	C/G	0.0849383	CcLG07	62.02	C:C	C:C	C:C	C:C	C:C	C:C	C:C	C:C	C:C	C:C	C:C	C:C	C:C	C:C	C:C	C:C	C:C	C:C	C:C	C:C	C:C	C:C	C:C	C:C	C:C	C:C	C:C	C:C	C:C	C:C	C:C	C:C	C:C	C:C	C:C	C:C	C:C	C:C	C:C	C:C	C:C	C:C	C:C	C:C
PKAM0494	CC_TOG918733_1	T/C	0.18	CcLG07	64.395	C:C	C:C	C:C	C:C	C:C	C:C	C:C	C:C	C:C	C:C	C:C	C:C	C:C	C:C	C:C	C:C	C:C	C:C	C:C	C:C	C:C	C:C	C:C	C:C	C:C	C:C	C:C	C:C	C:C	C:C	C:C	C:C	C:C	C:C	C:C	C:C	C:C	C:C	C:C	C:C	C:C	C:C	C:C	C:C
PKAM1066	Contig2328	A/T	0.0420858	CcLG07	64.865	A:A	A:A	A:A	A:A	A:A	A:A	A:A	A:A	A:A	A:A	A:A	A:A	A:A	A:A	A:A	A:A	A:A	A:A	A:A	A:A	A:A	A:A	A:A	A:A	A:A	A:A	A:A	A:A	A:A	A:A	A:A	A:A	A:A	A:A	A:A	A:A	A:A	A:A	A:A	A:A	A:A	A:A	A:A	A:A
PKAM1053	331817_2426_1428	C/T	0.101746	CcLG07	65.14	C:C	C:C	C:C	C:C	C:C	C:C	C:C	C:C	C:C	C:C	C:C	C:C	C:C	C:C	C:C	C:C	C:C	C:C	C:C	C:C	C:C	C:C	C:C	C:C	C:C	C:C	C:C	C:C	C:C	C:C	C:C	C:C	C:C	C:C	C:C	C:C	C:C	C:C	C:C	C:C	C:C	C:C	C:C	C:C
PKAM1113	Contig48434	G/A	0.497622	CcLG07	66.824	R:R	A:G	A:G	A:G	A:G	A:G	A:G	A:G	A:G	A:G	A:G	A:G	A:G	A:G	A:G	A:G	A:G	A:G	A:G	A:G	A:G	A:G	A:G	A:G	A:G	A:G	A:G	A:G	A:G	A:G	A:G	A:G	A:G	A:G	A:G	A:G	A:G	A:G	A:G	A:G	A:G	A:G	A:G	A:G
PKAM0548	CC_TOG896261_2	A/G	0.253508	CcLG07	68.664	G:G	G:G	G:G	G:G	G:G	G:G	G:G	G:G	G:G	G:G	G:G	G:G	G:G	G:G	G:G	G:G	G:G	G:G	G:G	G:G	G:G	G:G	G:G	G:G	G:G	G:G	G:G	G:G	G:G	G:G	G:G	G:G	G:G	G:G	G:G	G:G	G:G	G:G	G:G	G:G	G:G	G:G	G:G	G:G
PKAM0181	CC_TOG914613_2	A/T	0.238343	CcLG07	71.925	A:A	A:A	A:A	A:A	A:A	A:A	A:A	A:A	A:A	A:A	A:A	A:A	A:A	A:A	A:A	A:A	A:A	A:A	A:A	A:A	A:A	A:A	A:A	A:A	A:A	A:A	A:A	A:A	A:A	A:A	A:A	A:A	A:A	A:A	A:A	A:A	A:A	A:A	A:A	A:A	A:A	A:A	A:A	A:A
PKAM0044	CC_TOG894351_1	C/G	0.284888	CcLG07	73.766	G:G	G:G	G:G	G:G	G:G	G:G	G:G	G:G	G:G	G:G	G:G	G:G	G:G	G:G	G:G	G:G	G:G	G:G	G:G	G:G	G:G	G:G	G:G	G:G	G:G	G:G	G:G	G:G	G:G	G:G	G:G	G:G	G:G	G:G	G:G	G:G	G:G	G:G	G:G	G:G	G:G	G:G	G:G	G:G
PKAM0482	CC_TOG895724_1_b	T/C	0.228958	CcLG07	75.171	C:C	C:C	C:C	C:C	C:C	C:C	C:C	C:C	C:C	C:C	C:C	C:C	C:C	C:C	C:C	C:C	C:C	C:C	C:C	C:C	C:C	C:C	C:C	C:C	C:C	C:C	C:C	C:C	C:C	C:C	C:C	C:C	C:C	C:C	C:C	C:C	C:C	C:C	C:C	C:C	C:C	C:C	C:C	C:C
PKAM0198	CC_TOG894920_1	A/G	0.183626	CcLG07	75.284	A:A	A:A	A:A	A:A	A:A	A:A	A:A	A:A	A:A	A:A	A:A	A:A	A:A	A:A	A:A	A:A	A:A	A:A	N:N	A:A	A:A	A:A	A:A	A:A	A:A	A:A	A:A	A:A	A:A	A:A	A:A	A:A	A:A	A:A	A:A	A:A	A:A	A:A	A:A	A:A	A:A	A:A	A:A	A:A
PKAM1222	Contig20544	A/G	0.206655	CcLG07	77.805	A:A	A:A	A:A	A:A	A:A	A:A	A:A	A:A	A:A	A:A	A:A	A:A	A:A	A:A	A:A	A:A	A:A	A:A	A:A	A:A	A:A	A:A	A:A	A:A	A:A	A:A	A:A	A:A	A:A	A:A	A:A	A:A	A:A	A:A	A:A	A:A	A:A	A:A	A:A	A:A	A:A	A:A	A:A	A:A
PKAM0116	CC_TOG908343_1	A/G	0.193352	CcLG07	78.006	A:A	A:A	A:A	A:A	A:A	A:A	A:A	A:A	A:A	A:A	A:A	N:N	A:A	A:A	A:A	A:A	A:A	A:A	A:A	N:N	A:A	A:A	A:A	A:A	A:A	A:A	A:A	A:A	A:A	A:A	A:A	A:A	A:A	A:A	A:A	A:A	A:A	A:A	A:A	A:A	A:A	A:A	A:A	N:N
PKAM0214	CC_TOG897933_1	A/T	0.19947	CcLG07	78.128	A:A	A:A	A:A	A:A	A:A	A:A	A:A	A:A	A:A	A:A	A:A	A:A	A:A	A:A	A:A	A:A	A:A	A:A	A:A	A:A	A:A	A:A	A:A	A:A	A:A	A:A	A:A	A:A	A:A	A:A	A:A	A:A	A:A	A:A	A:A	A:A	A:A	A:A	A:A	A:A	A:A	N:N	A:A	A:A
PKAM0510	CC_TOG901869_1	T/C	0.260355	CcLG07	80.144	C:C	C:C	C:C	N:N	C:C	C:C	C:C	C:C	C:C	C:C	C:C	C:C	C:C	C:C	C:C	C:C	C:C	C:C	C:C	C:C	C:C	C:C	C:C	C:C	C:C	C:C	C:C	C:C	C:C	C:C	C:C	C:C	C:C	C:C	N:N	C:C	C:C	C:C	C:C	C:C	C:C	C:C	C:C	N:N
PKAM0072	CC_TOG946792_2	T/C	0.253508	CcLG07	80.414	T:T	T:T	T:T	T:T	T:T	T:T	T:T	T:T	T:T	T:T	T:T	T:T	T:T	T:T	T:T	T:T	T:T	T:T	T:T	T:T	T:T	T:T	T:T	T:T	T:T	T:T	T:T	T:T	N:N	T:T	T:T	T:T	T:T	T:T	T:T	T:T	T:T	T:T	T:T	T:T	T:T	T:T	T:T	T:T
PKAM0371	CC_TOG896166_2	A/G	0.0814848	CcLG07	80.598	A:A	A:A	A:A	A:A	A:A	A:A	A:A	A:A	A:A	A:A	A:A	A:A	A:A	A:A	A:A	A:A	A:A	A:A	A:A	A:A	A:A	A:A	A:A	A:A	A:A	A:A	A:A	A:A	A:A	A:A	A:A	A:A	A:A	A:A	A:A	A:A	A:A	A:A	A:A	A:A	A:A	A:A	A:A	A:A
PKAM0460	CC_TOG922467_1	A/G	0.139207	CcLG07	80.769	G:G	G:G	G:G	G:G	G:G	G:G	G:G	G:G	G:G	G:G	G:G	G:G	G:G	G:G	G:G	G:G	G:G	G:G	G:G	G:G	G:G	G:G	G:G	G:G	G:G	G:G	G:G	G:G	G:G	G:G	G:G	G:G	G:G	G:G	G:G	G:G	G:G	G:G	G:G	G:G	G:G	G:G	G:G	G:G
PKAM0188	CC_TOG894169_1	C/G	0.0823217	CcLG07	81.536	G:G	G:G	G:G	G:G	G:G	G:G	G:G	G:G	G:G	G:G	G:G	G:G	G:G	G:G	G:G	G:G	G:G	G:G	G:G	G:G	G:G	G:G	G:G	G:G	G:G	G:G	G:G	G:G	G:G	G:G	G:G	G:G	G:G	G:G	G:G	G:G	G:G	G:G	G:G	G:G	G:G	G:G	G:G	G:G
PKAM0998	Contig36750	A/T	0.24049	CcLG07	85.172	A:A	A:A	A:A	A:A	A:A	A:A	A:A	A:A	A:A	A:A	A:A	A:A	A:A	A:A	A:A	A:A	A:A	A:A	A:A	A:A	A:A	A:A	A:A	A:A	A:A	A:A	A:A	A:A	A:A	A:A	A:A	A:A	A:A	A:A	A:A	A:A	A:A	A:A	A:A	A:A	A:A	A:A	A:A	A:A
PKAM0255	CC_TOG900374_2	T/G	0.110727	CcLG07	86.711	T:T	T:T	T:T	T:T	T:T	T:T	T:T	T:T	T:T	T:T	T:T	T:T	T:T	T:T	T:T	T:T	T:T	T:T	T:T	T:T	T:T	T:T	T:T	T:T	T:T	T:T	T:T	T:T	T:T	T:T	T:T	T:T	T:T	T:T	T:T	T:T	T:T	T:T	T:T	T:T	T:T	T:T	T:T	N:N
PKAM0191	CC_TOG894880_2_b	C/G	0	CcLG07	88.744	G:G	G:G	G:G	G:G	G:G	G:G	G:G	G:G	G:G	G:G	G:G	G:G	G:G	G:G	G:G	G:G	G:G	G:G	G:G	G:G	G:G	G:G	G:G	G:G	G:G	G:G	G:G	G:G	G:G	G:G	G:G	G:G	G:G	G:G	G:G	G:G	G:G	G:G	G:G	G:G	G:G	G:G	G:G	G:G
PKAM1501	Contig34175	A/G	0.102788	CcLG07	88.805	A:A	A:A	A:A	A:A	A:A	A:A	A:A	A:A	A:A	A:A	A:A	A:A	A:A	A:A	A:A	A:A	A:A	A:A	A:A	A:A	A:A	A:A	A:A	A:A	A:A	A:A	A:A	A:A	A:A	A:A	N:N	A:A	A:A	A:A	A:A	A:A	A:A	A:A	A:A	A:A	A:A	A:A	A:A	A:A
PKAM0062	CC_TOG913042_1_b	G/C	0.260355	CcLG07	89.102	G:G	G:G	G:G	G:G	G:G	G:G	G:G	G:G	G:G	G:G	G:G	G:G	G:G	G:G	G:G	G:G	G:G	G:G	G:G	G:G	G:G	G:G	G:G	G:G	G:G	G:G	G:G	G:G	G:G	G:G	G:G	G:G	G:G	G:G	G:G	G:G	G:G	G:G	G:G	G:G	G:G	G:G	G:G	G:G
PKAM0997	Contig42655	A/C	0.222725	CcLG07	90.227	A:A	A:A	A:A	A:A	A:A	A:A	A:A	A:A	A:A	A:A	A:A	A:A	A:A	A:A	A:A	A:A	A:A	A:A	A:A	A:A	A:A	A:A	A:A	A:A	A:A	A:A	A:A	A:A	A:A	A:A	A:A	A:A	A:A	A:A	A:A	A:A	A:A	A:A	A:A	A:A	A:A	A:A	A:A	A:A
PKAM1327	Contig41011	G/A	0.29385	CcLG07	90.649	G:G	G:G	G:G	G:G	G:G	G:G	G:G	G:G	G:G	G:G	G:G	G:G	G:G	G:G	G:G	G:G	G:G	G:G	G:G	G:G	G:G	G:G	G:G	G:G	G:G	G:G	G:G	G:G	G:G	G:G	G:G	G:G	G:G	G:G	G:G	G:G	G:G	G:G	G:G	G:G	G:G	G:G	G:G	G:G
PKAM0540	CC_TOG897973_2	T/C	0.222725	CcLG07	91.536	T:T	T:T	T:T	T:T	T:T	T:T	T:T	T:T	T:T	T:T	T:T	T:T	T:T	T:T	T:T	T:T	T:T	T:T	T:T	T:T	T:T	T:T	T:T	T:T	T:T	T:T	T:T	T:T	T:T	T:T	T:T	T:T	T:T	T:T	T:T	T:T	T:T	T:T	T:T	T:T	T:T	T:T	T:T	T:T
PKAM0067	CC_TOG895760_1_b	T/C	0.146436	CcLG07	92.128	C:C	C:C	C:C	N:N	C:C	C:C	C:C	C:C	C:C	C:C	C:C	C:C	C:C	C:C	C:C	C:C	C:C	C:C	C:C	C:C	C:C	C:C	C:C	C:C	C:C	C:C	C:C	C:C	C:C	C:C	C:C	C:C	C:C	C:C	C:C	C:C	C:C	C:C	C:C	C:C	C:C	C:C	C:C	C:C
PKAM1260	Contig10782	G/A	0.13651	CcLG07	93.218	A:A	A:A	A:A	A:A	A:A	A:A	A:A	A:A	A:A	A:A	A:A	A:A	A:A	A:A	A:A	A:A	A:A	A:A	A:A	A:A	A:A	A:A	A:A	A:A	A:A	A:A	A:A	A:A	A:A	A:A	A:A	A:A	A:A	A:A	A:A	A:A	A:A	A:A	A:A	A:A	A:A	A:A	A:A	A:A
PKAM0051	CC_TOG899297_2	G/A	0.0814848	CcLG08	0	G:G	G:G	G:G	G:G	G:G	G:G	G:G	G:G	G:G	G:G	G:G	G:G	G:G	G:G	G:G	G:G	G:G	G:G	G:G	G:G	G:G	G:G	G:G	G:G	G:G	G:G	G:G	G:G	G:G	G:G	G:G	G:G	G:G	G:G	G:G	G:G	G:G	G:G	G:G	G:G	G:G	G:G	G:G	G:G
PKAM0419	CC_TOG896385_1_b	A/G	0.208579	CcLG08	0.53	A:A	A:A	A:A	A:A	A:A	A:A	A:A	A:A	A:A	A:A	A:A	A:A	A:A	A:A	A:A	A:A	A:A	A:A	A:A	A:A	A:A	A:A	A:A	A:A	A:A	A:A	A:A	A:A	A:A	A:A	A:A	A:A	A:A	A:A	A:A	A:A	A:A	A:A	A:A	A:A	A:A	A:A	A:A	A:A
PKAM0204	CC_TOG901894_2	C/G	0.100724	CcLG08	0.573	C:C	C:C	C:C	C:C	C:C	C:C	C:C	C:C	C:C	C:C	C:C	C:C	C:C	C:C	C:C	C:C	C:C	C:C	C:C	C:C	C:C	C:C	C:C	C:C	C:C	C:C	C:C	C:C	C:C	C:C	C:C	C:C	C:C	C:C	C:C	C:C	C:C	C:C	C:C	C:C	C:C	C:C	C:C	C:C
PKAM0562	CC_TOG906873_1	A/T	0.0814848	CcLG08	1.02	T:T	T:T	T:T	T:T	T:T	T:T	T:T	T:T	T:T	T:T	T:T	T:T	T:T	T:T	T:T	T:T	T:T	T:T	T:T	T:T	T:T	T:T	T:T	T:T	T:T	T:T	T:T	T:T	T:T	T:T	T:T	T:T	T:T	T:T	T:T	T:T	T:T	T:T	T:T	T:T	T:T	T:T	T:T	T:T
PKAM0773	415483_3012_0987	G/A	0.284888	CcLG08	1.123	G:G	G:G	G:G	G:G	G:G	N:N	G:G	G:G	G:G	G:G	G:G	G:G	G:G	G:G	G:G	G:G	G:G	G:G	G:G	G:G	G:G	G:G	G:G	G:G	G:G	G:G	G:G	G:G	G:G	G:G	G:G	G:G	G:G	G:G	G:G	G:G	G:G	G:G	G:G	G:G	G:G	G:G	G:G	G:G
PKAM1453	Contig6942	C/G	0.214568	CcLG08	1.81	C:C	C:C	C:C	C:C	C:C	C:C	C:C	C:C	C:C	C:C	C:C	C:C	C:C	C:C	C:C	C:C	C:C	C:C	C:C	C:C	C:C	C:C	C:C	C:C	C:C	C:C	C:C	C:C	C:C	C:C	C:C	C:C	C:C	C:C	C:C	C:C	C:C	C:C	C:C	C:C	C:C	C:C	C:C	C:C
PKAM1350	Contig17875	C/A	0.120708	CcLG08	1.97	C:C	C:C	C:C	C:C	C:C	C:C	C:C	C:C	C:C	C:C	C:C	C:C	C:C	C:C	C:C	C:C	C:C	C:C	C:C	C:C	C:C	C:C	C:C	C:C	C:C	C:C	C:C	C:C	C:C	C:C	C:C	C:C	C:C	C:C	C:C	C:C	C:C	C:C	C:C	C:C	C:C	C:C	C:C	C:C
PKAM1563	Contig44872	T/G	0.24716	CcLG08	1.994	T:T	T:T	T:T	T:T	T:T	T:T	T:T	T:T	T:T	T:T	T:T	T:T	T:T	T:T	T:T	T:T	T:T	T:T	T:T	T:T	T:T	T:T	T:T	T:T	T:T	T:T	T:T	T:T	T:T	T:T	T:T	T:T	T:T	T:T	T:T	T:T	T:T	N:N	T:T	T:T	T:T	T:T	T:T	T:T
PKAM1224	343072_3992_3791	T/G	0.0858477	CcLG08	4.042	T:T	T:T	T:T	T:T	T:T	T:T	T:T	T:T	T:T	T:T	T:T	T:T	T:T	T:T	T:T	T:T	T:T	T:T	T:T	T:T	T:T	T:T	T:T	T:T	T:T	T:T	T:T	T:T	T:T	T:T	T:T	T:T	T:T	T:T	T:T	T:T	T:T	T:T	T:T	T:T	T:T	T:T	T:T	T:T
PKAM1434	Contig44125	A/C	0.099723	CcLG08	4.763	A:A	A:A	A:A	A:A	A:A	A:A	A:A	A:A	A:A	A:A	A:A	A:A	A:A	A:A	A:A	A:A	A:A	A:A	A:A	A:A	A:A	A:A	A:A	A:A	A:A	A:A	A:A	A:A	A:A	A:A	A:A	A:A	A:A	A:A	A:A	A:A	A:A	A:A	A:A	A:A	A:A	A:A	A:A	A:A
PKAM0817	146280_1709_0966	C/T	0.477365	CcLG08	4.837	T:T	T:T	C:C	C:C	C:C	T:T	N:N	C:C	T:T	C:C	C:C	T:T	C:C	C:C	C:C	C:C	C:C	C:C	C:C	C:T	C:C	C:C	C:C	C:C	C:C	T:T	C:C	C:C	C:C	C:C	N:N	C:C	C:C	C:C	C:C	T:T	C:C	C:C	C:C	C:C	T:T	C:C	C:C	C:C
PKAM0866	213305_3012_2505	C/T	0.165289	CcLG08	5.189	C:C	C:C	C:C	C:C	C:C	C:C	C:C	C:C	C:C	C:C	C:C	C:C	C:C	C:C	C:C	C:C	C:C	C:C	C:C	C:C	C:C	C:C	C:C	C:C	C:C	C:C	C:C	C:C	C:C	C:C	C:C	C:C	C:C	C:C	C:C	C:C	C:C	C:C	C:C	C:C	C:C	C:C	C:C	C:C
PKAM0670	317038_3130_2449	C/A	0.253508	CcLG08	5.787	C:C	C:C	C:C	N:N	C:C	C:C	C:C	C:C	C:C	C:C	C:C	C:C	C:C	C:C	C:C	C:C	C:C	C:C	C:C	C:C	C:C	C:C	C:C	C:C	C:C	C:C	C:C	C:C	C:C	C:C	C:C	C:C	C:C	C:C	C:C	C:C	C:C	C:C	C:C	C:C	C:C	C:C	C:C	C:C
PKAM1021	420077_3183_3667	T/C	0.101746	CcLG08	6.892	T:T	T:T	T:T	T:T	T:T	T:T	T:T	T:T	T:T	T:T	T:T	T:T	T:T	T:T	T:T	T:T	T:T	T:T	T:T	T:T	T:T	T:T	T:T	T:T	T:T	T:T	T:T	T:T	T:T	T:T	T:T	T:T	T:T	T:T	T:T	T:T	T:T	T:T	T:T	T:T	T:T	T:T	T:T	T:T
PKAM1121	311601_3435_0931	C/T	0.253508	CcLG08	9.391	C:C	C:C	C:C	C:C	C:C	C:C	C:C	C:C	C:C	C:C	C:C	C:C	C:C	C:C	C:C	C:C	C:C	C:C	C:C	C:C	C:C	C:C	C:C	C:C	C:C	C:C	C:C	C:C	C:C	C:C	C:C	C:C	C:C	C:C	C:C	C:C	C:C	C:C	C:C	C:C	C:C	C:C	C:C	C:C
PKAM0262	CC_TOG902800_1	A/G	0.222725	CcLG08	10.639	A:A	A:A	A:A	A:A	A:A	A:A	A:A	A:A	A:A	A:A	A:A	A:A	A:A	A:A	A:A	A:A	A:A	A:A	A:A	A:A	A:A	A:A	A:A	A:A	A:A	A:A	A:A	A:A	A:A	A:A	A:A	A:A	A:A	A:A	A:A	A:A	A:A	A:A	A:A	A:A	A:A	A:A	A:A	A:A
PKAM0652	CC_TOG899452_2_a	T/G	0.0867769	CcLG08	11	G:G	G:G	G:G	G:G	G:G	G:G	G:G	G:G	G:G	G:G	G:G	G:G	G:G	G:G	G:G	G:G	G:G	G:G	G:G	G:G	G:G	G:G	G:G	G:G	G:G	G:G	G:G	G:G	G:G	G:G	G:G	G:G	G:G	G:G	G:G	G:G	G:G	G:G	G:G	G:G	G:G	G:G	G:G	G:G
PKAM1192	Contig39717	C/T	0.212535	CcLG08	11.119	C:C	C:C	C:C	C:C	C:C	C:C	C:C	C:C	C:C	C:C	C:C	C:C	C:C	C:C	T:T	C:C	C:C	C:C	C:C	C:C	C:C	C:C	C:C	C:C	C:C	C:C	C:C	C:C	C:C	C:C	C:C	C:C	C:C	C:C	C:C	C:C	C:C	C:C	N:N	C:C	C:C	C:C	C:C	C:C
PKAM1407	Contig19531	G/A	0.238343	CcLG08	12.296	G:G	G:G	G:G	G:G	G:G	G:G	G:G	G:G	G:G	G:G	G:G	G:G	G:G	G:G	G:G	G:G	G:G	G:G	G:G	G:G	G:G	G:G	G:G	G:G	G:G	G:G	G:G	G:G	G:G	G:G	G:G	G:G	G:G	G:G	G:G	G:G	G:G	G:G	G:G	G:G	G:G	G:G	G:G	G:G
PKAM1479	Contig17660	A/C	0.0814848	CcLG08	12.523	A:A	A:A	A:A	A:A	A:A	A:A	A:A	A:A	A:A	A:A	A:A	A:A	A:A	A:A	A:A	A:A	A:A	A:A	A:A	A:A	A:A	A:A	A:A	A:A	A:A	A:A	A:A	A:A	A:A	A:A	A:A	A:A	A:A	A:A	A:A	A:A	A:A	A:A	A:A	A:A	A:A	A:A	A:A	A:A
PKAM0041	CC_TOG930652_1	A/T	0.176512	CcLG08	13.77	T:T	T:T	T:T	T:T	T:T	T:T	T:T	T:T	T:T	T:T	T:T	T:T	T:T	T:T	T:T	T:T	T:T	T:T	T:T	T:T	T:T	T:T	T:T	T:T	T:T	T:T	T:T	T:T	T:T	T:T	T:T	T:T	T:T	T:T	T:T	T:T	T:T	T:T	T:T	T:T	T:T	T:T	T:T	T:T
PKAM0240	CC_TOG948105_2	A/T	0.102788	CcLG08	16.705	T:T	T:T	T:T	T:T	T:T	T:T	T:T	T:T	T:T	T:T	T:T	T:T	T:T	T:T	T:T	T:T	T:T	T:T	T:T	T:T	T:T	T:T	T:T	T:T	T:T	T:T	T:T	T:T	T:T	T:T	T:T	T:T	T:T	T:T	T:T	T:T	T:T	T:T	T:T	T:T	T:T	T:T	T:T	T:T
PKAM1004	Contig37718	C/A	0.0814848	CcLG08	16.798	C:C	C:C	C:C	C:C	C:C	C:C	C:C	C:C	C:C	C:C	C:C	C:C	C:C	C:C	C:C	C:C	C:C	C:C	C:C	C:C	C:C	C:C	C:C	C:C	C:C	C:C	C:C	C:C	C:C	C:C	C:C	C:C	C:C	C:C	C:C	C:C	C:C	C:C	C:C	C:C	C:C	C:C	C:C	C:C
PKAM0975	Contig48066	T/C	0.242675	CcLG08	17.097	T:T	T:T	T:T	T:T	T:T	T:T	T:T	T:T	T:T	T:T	T:T	T:T	T:T	T:T	T:T	T:T	T:T	T:T	T:T	T:T	T:T	T:T	T:T	T:T	T:T	T:T	T:T	T:T	T:T	T:T	N:N	T:T	T:T	T:T	T:T	T:T	T:T	T:T	T:T	T:T	T:T	T:T	T:T	T:T
PKAM1008	Contig18092	T/A	0.226843	CcLG08	17.298	T:T	T:T	T:T	T:T	T:T	T:T	T:T	T:T	T:T	T:T	T:T	T:T	N:N	T:T	T:T	T:T	T:T	T:T	T:T	T:T	T:T	T:T	T:T	T:T	T:T	T:T	T:T	T:T	T:T	T:T	T:T	T:T	T:T	T:T	T:T	T:T	T:T	T:T	T:T	T:T	T:T	T:T	T:T	T:T
PKAM0275	CC_TOG895237_1_b	A/T	0.260355	CcLG08	19.021	T:T	T:T	T:T	T:T	T:T	T:T	T:T	T:T	T:T	T:T	T:T	T:T	T:T	T:T	T:T	T:T	T:T	T:T	T:T	T:T	T:T	T:T	T:T	T:T	T:T	T:T	T:T	T:T	T:T	T:T	T:T	T:T	T:T	T:T	T:T	T:T	T:T	T:T	T:T	T:T	T:T	T:T	T:T	N:N
PKAM0269	CC_TOG903003_1	A/C	0.242675	CcLG08	19.059	C:C	C:C	C:C	C:C	C:C	C:C	C:C	C:C	C:C	C:C	C:C	C:C	C:C	C:C	C:C	C:C	C:C	C:C	C:C	C:C	C:C	C:C	C:C	C:C	C:C	C:C	C:C	C:C	C:C	C:C	C:C	C:C	C:C	C:C	C:C	C:C	C:C	C:C	C:C	C:C	C:C	C:C	C:C	C:C
PKAM0446	CC_TOG912880_2	A/T	0.190131	CcLG08	19.163	T:T	T:T	T:T	T:T	T:T	T:T	T:T	T:T	T:T	T:T	T:T	T:T	T:T	T:T	T:T	T:T	T:T	T:T	T:T	T:T	T:T	T:T	T:T	T:T	T:T	T:T	T:T	T:T	T:T	T:T	T:T	T:T	T:T	T:T	T:T	T:T	T:T	T:T	T:T	T:T	T:T	T:T	T:T	T:T
PKAM0010	CC_TOG897347_1_b	A/G	0	CcLG08	20.406	G:G	G:G	G:G	G:G	G:G	G:G	G:G	G:G	G:G	G:G	G:G	G:G	G:G	G:G	G:G	G:G	G:G	G:G	G:G	G:G	G:G	G:G	G:G	G:G	G:G	G:G	G:G	G:G	G:G	G:G	G:G	G:G	G:G	G:G	G:G	G:G	G:G	G:G	G:G	G:G	G:G	G:G	G:G	G:G
PKAM0631	CC_TOG898304_1_a	A/G	0.108337	CcLG08	20.548	A:A	A:A	A:A	A:A	A:A	A:A	A:A	A:A	A:A	A:A	A:A	A:A	A:A	A:A	A:A	A:A	A:A	A:A	A:A	A:A	A:A	A:A	A:A	A:A	A:A	A:A	A:A	A:A	A:A	A:A	A:A	A:A	A:A	A:A	A:A	A:A	A:A	A:A	A:A	A:A	A:A	A:A	A:A	A:A
PKAM1402	Contig27257	T/C	0.190131	CcLG08	21.567	C:C	C:C	C:C	C:C	C:C	C:C	C:C	C:C	C:C	C:C	C:C	C:C	C:C	C:C	C:C	C:C	C:C	C:C	C:C	C:C	C:C	C:C	C:C	C:C	C:C	C:C	C:C	C:C	C:C	C:C	C:C	C:C	C:C	C:C	C:C	C:C	C:C	C:C	C:C	C:C	C:C	C:C	C:C	C:C
PKAM1100	Contig38883	T/A	0.268221	CcLG08	21.839	T:T	T:T	T:T	T:T	T:T	T:T	T:T	T:T	T:T	T:T	T:T	T:T	T:T	T:T	T:T	T:T	T:T	T:T	T:T	T:T	T:T	T:T	T:T	T:T	T:T	T:T	T:T	T:T	T:T	T:T	T:T	T:T	T:T	T:T	T:T	T:T	T:T	T:T	T:T	T:T	T:T	T:T	T:T	T:T
PKAM1099	Contig6074	C/G	0.24049	CcLG08	22.016	C:C	C:C	C:C	C:C	C:C	C:C	C:C	C:C	C:C	C:C	C:C	C:C	C:C	C:C	C:C	C:C	C:C	C:C	C:C	C:C	C:C	C:C	C:C	C:C	C:C	C:C	C:C	C:C	C:C	C:C	C:C	C:C	C:C	C:C	C:C	C:C	C:C	C:C	C:C	C:C	C:C	C:C	C:C	C:C
PKAM0004	CC_TOG897333_1	A/T	0.0449201	CcLG08	22.596	T:T	T:T	T:T	T:T	T:T	T:T	T:T	T:T	T:T	T:T	T:T	T:T	T:T	T:T	T:T	T:T	T:T	T:T	T:T	T:T	T:T	T:T	T:T	T:T	T:T	T:T	T:T	T:T	T:T	T:T	T:T	T:T	T:T	T:T	T:T	T:T	T:T	T:T	T:T	T:T	T:T	T:T	T:T	T:T
PKAM0403	CC_TOG923903_1	C/G	0.124444	CcLG08	25.408	C:C	C:C	C:C	C:C	C:C	C:C	C:C	C:C	C:C	C:C	C:C	C:C	C:C	C:C	C:C	C:C	C:C	C:C	C:C	C:C	C:C	C:C	C:C	C:C	C:C	C:C	C:C	C:C	C:C	C:C	G:G	C:C	C:C	C:C	C:C	C:C	C:C	C:C	C:C	C:C	C:C	C:C	C:C	C:C
PKAM0233	CC_TOG900198_1	T/G	0.226843	CcLG08	26.178	T:T	T:T	T:T	T:T	T:T	T:T	T:T	T:T	T:T	T:T	T:T	T:T	T:T	T:T	T:T	T:T	T:T	T:T	T:T	T:T	T:T	T:T	T:T	T:T	T:T	T:T	T:T	T:T	T:T	T:T	T:T	T:T	T:T	T:T	T:T	T:T	T:T	T:T	T:T	T:T	T:T	T:T	T:T	T:T
PKAM1613	Contig39683	G/A	0.238343	CcLG08	26.899	G:G	G:G	G:G	G:G	G:G	G:G	G:G	G:G	G:G	G:G	G:G	G:G	G:G	G:G	G:G	G:G	G:G	G:G	G:G	G:G	G:G	G:G	G:G	G:G	G:G	G:G	G:G	G:G	G:G	G:G	G:G	G:G	G:G	G:G	G:G	G:G	G:G	G:G	G:G	G:G	G:G	G:G	G:G	G:G
PKAM1019	Contig9018	A/C	0.170519	CcLG08	27.656	A:A	A:A	A:A	A:A	A:A	A:A	A:A	A:A	A:A	A:A	A:A	A:A	A:A	A:A	A:A	A:A	A:A	A:A	A:A	A:A	A:A	A:A	A:A	A:A	A:A	A:A	A:A	A:A	A:A	A:A	A:A	A:A	A:A	A:A	A:A	A:A	A:A	A:A	A:A	A:A	A:A	A:A	A:A	A:A
PKAM1264	141407_2797_1972	C/G	0.0831758	CcLG08	28.253	C:C	C:C	C:C	N:N	C:C	C:C	C:C	C:C	C:C	C:C	C:C	C:C	C:C	C:C	C:C	C:C	C:C	C:C	C:C	C:C	C:C	C:C	C:C	C:C	C:C	C:C	C:C	C:C	C:C	C:C	C:C	C:C	C:C	C:C	C:C	C:C	C:C	C:C	C:C	C:C	C:C	C:C	C:C	C:C
PKAM0661	Contig30048	A/G	0.101746	CcLG08	28.454	A:A	A:A	A:A	A:A	A:A	A:A	A:A	A:A	A:A	A:A	A:A	A:A	A:A	A:A	A:A	A:A	A:A	A:A	A:A	A:A	A:A	A:A	A:A	A:A	A:A	A:A	A:A	A:A	A:A	A:A	A:A	A:A	A:A	A:A	A:A	A:A	A:A	A:A	A:A	A:A	A:A	A:A	N:N	A:A
PKAM0206	CC_TOG910835_1	T/G	0.0886966	CcLG08	30.425	G:G	G:G	G:G	N:N	G:G	G:G	G:G	G:G	G:G	G:G	G:G	G:G	G:G	G:G	G:G	G:G	G:G	G:G	G:G	G:G	G:G	G:G	G:G	G:G	G:G	G:G	G:G	G:G	G:G	G:G	G:G	G:G	G:G	G:G	G:G	G:G	G:G	G:G	G:G	G:G	G:G	G:G	G:G	G:G
PKAM1491	Contig14335	G/A	0.0831758	CcLG08	30.808	G:G	G:G	G:G	G:G	G:G	G:G	G:G	G:G	G:G	G:G	G:G	G:G	G:G	G:G	G:G	G:G	G:G	G:G	G:G	G:G	G:G	G:G	G:G	G:G	G:G	G:G	G:G	G:G	G:G	G:G	N:N	G:G	G:G	G:G	G:G	G:G	G:G	G:G	G:G	G:G	G:G	G:G	G:G	G:G
PKAM0074	CC_TOG910796_1_b	T/C	0	CcLG08	32.701	T:T	T:T	T:T	T:T	T:T	T:T	T:T	T:T	T:T	T:T	T:T	T:T	T:T	T:T	T:T	T:T	T:T	T:T	T:T	T:T	T:T	T:T	T:T	T:T	T:T	T:T	T:T	T:T	T:T	T:T	T:T	T:T	T:T	T:T	T:T	T:T	T:T	T:T	T:T	T:T	T:T	T:T	T:T	T:T
PKAM0471	CC_TOG900394_1	A/T	0.214568	CcLG08	33.853	T:T	T:T	T:T	T:T	T:T	T:T	T:T	T:T	T:T	T:T	T:T	T:T	T:T	T:T	T:T	T:T	T:T	T:T	T:T	T:T	T:T	T:T	T:T	T:T	T:T	T:T	T:T	T:T	T:T	T:T	N:N	T:T	T:T	T:T	T:T	T:T	T:T	T:T	T:T	T:T	T:T	T:T	T:T	T:T
PKAM0337	CC_TOG899998_1	A/G	0.100724	CcLG08	35.099	A:A	A:A	A:A	A:A	A:A	A:A	A:A	A:A	A:A	A:A	A:A	A:A	A:A	A:A	A:A	A:A	A:A	A:A	A:A	A:A	A:A	A:A	A:A	A:A	A:A	A:A	A:A	A:A	A:A	A:A	A:A	A:A	A:A	A:A	A:A	A:A	A:A	A:A	A:A	A:A	A:A	A:A	A:A	A:A
PKAM0213	CC_TOG902975_1	A/G	0.0858477	CcLG08	37.188	A:A	A:A	A:A	A:A	A:A	A:A	A:A	A:A	A:A	A:A	A:A	A:A	A:A	A:A	A:A	A:A	A:A	A:A	A:A	A:A	A:A	A:A	A:A	A:A	A:A	A:A	A:A	A:A	A:A	A:A	A:A	A:A	A:A	A:A	A:A	A:A	A:A	A:A	A:A	A:A	A:A	A:A	A:A	A:A
PKAM0319	CC_TOG914635_2	C/G	0.236233	CcLG08	38.525	C:C	C:C	C:C	C:C	C:C	C:C	C:C	C:C	C:C	C:C	C:C	C:C	C:C	C:C	C:C	C:C	C:C	C:C	C:C	C:C	C:C	C:C	C:C	C:C	C:C	C:C	C:C	C:C	C:C	C:C	C:C	C:C	C:C	C:C	C:C	C:C	C:C	C:C	C:C	C:C	C:C	C:C	C:C	C:C
PKAM0682	256454_1449_1039	G/C	0.195629	CcLG08	40.22	G:G	G:G	G:G	G:G	G:G	G:G	G:G	G:G	G:G	G:G	G:G	G:G	G:G	G:G	G:G	G:G	G:G	G:G	G:G	G:G	G:G	G:G	G:G	G:G	G:G	G:G	G:G	G:G	G:G	G:G	G:G	G:G	G:G	G:G	G:G	G:G	G:G	G:G	G:G	G:G	G:G	G:G	G:G	G:G
PKAM0227	CC_TOG900422_2	A/C	0.0858477	CcLG08	41.365	C:C	C:C	C:C	C:C	C:C	C:C	C:C	C:C	C:C	C:C	C:C	C:C	C:C	C:C	C:C	C:C	C:C	C:C	C:C	C:C	C:C	N:N	C:C	C:C	C:C	C:C	C:C	C:C	C:C	C:C	C:C	C:C	C:C	C:C	C:C	C:C	C:C	C:C	C:C	C:C	C:C	C:C	C:C	C:C
PKAM0241	CC_TOG928631_1	A/T	0.163616	CcLG08	50.55	T:T	T:T	T:T	T:T	T:T	T:T	T:T	T:T	T:T	T:T	T:T	T:T	T:T	T:T	T:T	T:T	T:T	T:T	T:T	T:T	T:T	T:T	T:T	T:T	T:T	T:T	T:T	T:T	T:T	T:T	T:T	T:T	T:T	T:T	T:T	T:T	T:T	T:T	T:T	T:T	T:T	T:T	T:T	T:T
PKAM0438	CC_TOG924531_1	C/G	0.0416478	CcLG08	55.633	G:G	G:G	G:G	G:G	G:G	G:G	G:G	G:G	G:G	G:G	G:G	G:G	G:G	G:G	G:G	G:G	G:G	G:G	G:G	G:G	G:G	G:G	G:G	G:G	G:G	G:G	G:G	G:G	G:G	G:G	G:G	G:G	G:G	G:G	G:G	G:G	G:G	G:G	G:G	G:G	G:G	G:G	G:G	G:G
PKAM1573	Contig26896	G/A	0.157244	CcLG08	57.933	G:G	G:G	G:G	G:G	G:G	G:G	G:G	G:G	G:G	G:G	G:G	G:G	G:G	G:G	G:G	G:G	G:G	G:G	G:G	G:G	G:G	G:G	G:G	G:G	G:G	G:G	G:G	G:G	G:G	N:N	G:G	G:G	G:G	G:G	G:G	G:G	G:G	G:G	G:G	G:G	G:G	G:G	G:G	G:G
PKAM0402	CC_TOG894259_1	C/G	0.119511	CcLG08	58.784	G:G	G:G	G:G	G:G	G:G	G:G	G:G	G:G	G:G	G:G	G:G	G:G	G:G	G:G	G:G	G:G	G:G	G:G	G:G	G:G	G:G	G:G	G:G	G:G	G:G	G:G	G:G	G:G	G:G	G:G	G:G	G:G	G:G	G:G	G:G	G:G	G:G	G:G	G:G	G:G	G:G	G:G	G:G	G:G
PKAM1000	Contig48112	G/A	0.0814848	CcLG08	58.837	G:G	G:G	G:G	G:G	G:G	G:G	G:G	G:G	G:G	G:G	G:G	G:G	G:G	G:G	G:G	G:G	G:G	G:G	G:G	G:G	G:G	G:G	G:G	G:G	G:G	G:G	G:G	G:G	G:G	G:G	G:G	G:G	G:G	G:G	G:G	G:G	G:G	G:G	G:G	G:G	G:G	G:G	G:G	G:G
PKAM0360	CC_TOG898900_1	A/C	0.0840478	CcLG08	66.894	A:A	A:A	A:A	A:A	A:A	A:A	A:A	A:A	A:A	A:A	A:A	A:A	A:A	A:A	A:A	A:A	A:A	N:N	A:A	A:A	A:A	A:A	A:A	A:A	A:A	A:A	A:A	A:A	A:A	A:A	A:A	A:A	A:A	A:A	A:A	A:A	A:A	A:A	A:A	A:A	A:A	A:A	A:A	A:A
PKAM0310	CC_TOG924404_1	T/C	0.0814848	CcLG08	66.897	C:C	C:C	C:C	C:C	C:C	C:C	C:C	C:C	C:C	C:C	C:C	C:C	C:C	C:C	C:C	C:C	C:C	C:C	C:C	C:C	C:C	C:C	C:C	C:C	C:C	C:C	C:C	C:C	C:C	C:C	C:C	C:C	C:C	C:C	C:C	C:C	C:C	C:C	C:C	C:C	C:C	C:C	C:C	C:C
PKAM1293	244999_0775_2434	G/A	0.236233	CcLG08	67.466	G:G	G:G	G:G	G:G	G:G	G:G	G:G	G:G	G:G	G:G	G:G	G:G	G:G	G:G	G:G	G:G	G:G	G:G	G:G	G:G	G:G	G:G	G:G	G:G	G:G	G:G	G:G	G:G	G:G	G:G	G:G	G:G	G:G	G:G	G:G	G:G	G:G	G:G	G:G	G:G	G:G	G:G	G:G	G:G
PKAM0517	CC_TOG894371_1	T/C	0.19947	CcLG08	67.926	T:T	T:T	T:T	T:T	T:T	T:T	T:T	T:T	T:T	T:T	T:T	T:T	T:T	T:T	T:T	T:T	T:T	T:T	T:T	T:T	T:T	T:T	T:T	T:T	T:T	T:T	T:T	T:T	T:T	T:T	N:N	T:T	T:T	T:T	T:T	T:T	T:T	T:T	T:T	T:T	T:T	T:T	T:T	T:T
PKAM1593	Contig45424	G/A	0.0831758	CcLG08	74.264	G:G	G:G	G:G	G:G	G:G	G:G	G:G	G:G	G:G	G:G	G:G	G:G	G:G	G:G	G:G	G:G	G:G	G:G	G:G	G:G	G:G	G:G	G:G	G:G	G:G	G:G	G:G	G:G	G:G	G:G	G:G	G:G	G:G	G:G	G:G	G:G	G:G	G:G	G:G	G:G	G:G	G:G	G:G	G:G
PKAM1503	Contig18518	C/A	0.157244	CcLG08	77.974	C:C	C:C	C:C	C:C	C:C	C:C	C:C	C:C	C:C	C:C	C:C	C:C	C:C	C:C	C:C	C:C	C:C	C:C	C:C	C:C	C:C	C:C	C:C	C:C	C:C	C:C	C:C	C:C	C:C	C:C	C:C	C:C	C:C	C:C	C:C	C:C	C:C	C:C	C:C	C:C	C:C	C:C	C:C	C:C
PKAM0223	CC_TOG902768_1	T/C	0.380263	CcLG08	79.116	C:C	C:C	C:C	C:C	C:C	C:C	C:C	T:T	C:C	C:C	C:C	C:C	C:C	C:C	C:C	C:C	T:T	C:C	C:C	C:C	C:C	N:N	C:C	C:C	C:C	C:C	C:C	C:C	C:C	C:C	C:C	C:C	C:C	C:C	T:T	C:C	C:C	C:C	C:C	C:C	C:C	C:C	C:C	C:C
PKAM1546	Contig39939	C/G	0.176512	CcLG08	79.839	C:C	C:C	C:C	C:C	C:C	C:C	C:C	C:C	C:C	C:C	C:C	C:C	C:C	C:C	C:C	C:C	C:C	C:C	C:C	C:C	C:C	C:C	C:C	C:C	C:C	C:C	C:C	C:C	C:C	C:C	C:C	C:C	C:C	C:C	C:C	C:C	C:C	C:C	C:C	C:C	C:C	C:C	C:C	C:C
PKAM0201	CC_TOG898271_2_b	C/G	0.238343	CcLG08	84.853	C:C	C:C	C:C	C:C	C:C	C:C	C:C	C:C	C:C	C:C	C:C	C:C	C:C	C:C	C:C	C:C	C:C	C:C	C:C	C:C	C:C	C:C	C:C	C:C	C:C	C:C	C:C	C:C	C:C	C:C	C:C	C:C	C:C	C:C	C:C	C:C	C:C	C:C	C:C	C:C	C:C	C:C	C:C	C:C
PKAM0365	CC_TOG919502_2	T/C	0.123174	CcLG08	85.249	C:C	C:C	C:C	C:C	C:C	C:C	C:C	C:C	C:C	C:C	C:C	C:C	C:C	C:C	C:T	C:C	C:C	C:C	C:C	C:C	C:C	C:C	N:N	C:C	C:T	C:C	C:C	C:C	C:C	C:C	C:C	C:C	C:C	C:C	C:C	C:C	C:C	C:C	C:C	C:C	C:C	C:C	C:C	N:N
PKAM0020	CC_TOG895492_1	T/C	0.190131	CcLG08	85.644	T:T	T:T	T:T	T:T	T:T	T:T	T:T	T:T	T:T	T:T	T:T	T:T	T:T	T:T	T:T	T:T	T:T	T:T	T:T	T:T	T:T	T:T	T:T	T:T	T:T	T:T	T:T	T:T	T:T	T:T	T:T	T:T	T:T	T:T	T:T	T:T	T:T	T:T	T:T	T:T	T:T	T:T	T:T	T:T
PKAM0101	CC_TOG906697_2	A/G	0.119511	CcLG08	86.303	G:G	G:G	G:G	G:G	G:G	G:G	G:G	G:G	G:G	G:G	G:G	G:G	G:G	G:G	G:G	G:G	G:G	G:G	G:G	G:G	G:G	G:G	G:G	G:G	G:G	G:G	G:G	G:G	G:G	G:G	G:G	G:G	G:G	G:G	G:G	G:G	G:G	G:G	G:G	G:G	G:G	G:G	G:G	G:G
PKAM0503	CC_TOG916703_1	T/C	0.0840478	CcLG08	86.831	T:T	T:T	T:T	T:T	T:T	T:T	T:T	T:T	T:T	T:T	T:T	N:N	T:T	T:T	T:T	T:T	T:T	T:T	T:T	T:T	T:T	T:T	T:T	T:T	T:T	T:T	T:T	T:T	T:T	T:T	T:T	T:T	T:T	T:T	T:T	T:T	T:T	T:T	T:T	T:T	T:T	T:T	T:T	T:T
PKAM0386	CC_TOG894986_2_b	A/T	0.255752	CcLG08	96.034	A:A	A:A	A:A	A:A	A:A	A:A	A:A	A:A	A:A	A:A	A:A	A:A	A:A	A:A	A:A	A:A	A:A	A:A	A:A	A:A	A:A	A:A	A:A	A:A	A:A	A:A	A:A	A:A	A:A	A:A	A:A	A:A	A:A	A:A	A:A	A:A	A:A	A:A	A:A	A:A	A:A	A:A	A:A	A:A
PKAM1511	Contig35804	T/C	0.0814848	CcLG08	96.424	T:T	T:T	T:T	T:T	T:T	T:T	T:T	T:T	T:T	T:T	T:T	T:T	T:T	T:T	T:T	T:T	T:T	T:T	T:T	T:T	T:T	T:T	T:T	T:T	T:T	T:T	T:T	T:T	T:T	T:T	T:T	T:T	T:T	T:T	T:T	T:T	T:T	T:T	T:T	T:T	T:T	T:T	T:T	T:T
PKAM0772	Contig35880	A/T	0.255752	CcLG08	96.474	A:A	A:A	A:A	A:A	A:A	A:A	A:A	A:A	A:A	A:A	A:A	A:A	A:A	A:A	A:A	A:A	A:A	A:A	A:A	A:A	A:A	A:A	A:A	A:A	A:A	A:A	A:A	A:A	A:A	A:A	A:A	A:A	A:A	A:A	A:A	A:A	A:A	A:A	A:A	A:A	A:A	A:A	A:A	A:A
PKAM0744	397118_3635_2151	A/G	0.0823217	CcLG08	96.48	A:A	A:A	A:A	A:A	A:A	A:A	A:A	A:A	A:A	A:A	A:A	A:A	A:A	A:A	A:A	A:A	A:A	A:A	A:A	A:A	A:A	A:A	A:A	A:A	A:A	A:A	A:A	A:A	A:A	A:A	A:A	A:A	A:A	A:A	A:A	A:A	A:A	A:A	A:A	A:A	A:A	A:A	A:A	A:A
PKAM0730	173300_1607_2988	G/T	0.100724	CcLG09	0	G:G	G:G	G:G	G:G	G:G	G:G	G:G	G:G	G:G	G:G	G:G	G:G	G:G	G:G	G:G	G:G	G:G	G:G	G:G	G:G	G:G	G:G	G:G	G:G	G:G	G:G	G:G	G:G	G:G	G:G	G:G	G:G	G:G	G:G	G:G	G:G	G:G	G:G	G:G	G:G	G:G	G:G	G:G	G:G
PKAM0964	Contig14586	G/A	0.0840478	CcLG09	0.25	G:G	G:G	G:G	G:G	G:G	G:G	G:G	G:G	G:G	G:G	G:G	G:G	G:G	G:G	G:G	G:G	G:G	G:G	G:G	G:G	N:N	G:G	G:G	G:G	G:G	G:G	N:N	G:G	G:G	G:G	G:G	G:G	G:G	G:G	G:G	G:G	G:G	G:G	G:G	G:G	G:G	G:G	G:G	G:G
PKAM1214	242711_1914_1484	T/C	0.208579	CcLG09	0.504	T:T	T:T	T:T	T:T	T:T	T:T	T:T	T:T	T:T	T:T	T:T	T:T	T:T	T:T	T:T	T:T	T:T	T:T	T:T	T:T	T:T	T:T	T:T	T:T	T:T	T:T	T:T	T:T	T:T	T:T	T:T	T:T	T:T	T:T	T:T	T:T	T:T	T:T	T:T	T:T	T:T	T:T	T:T	T:T
PKAM0841	166711_2008_1178	C/T	0.253508	CcLG09	0.756	C:C	C:C	C:C	C:C	C:C	C:C	C:C	C:C	C:C	C:C	C:C	C:C	C:C	C:C	C:C	C:C	C:C	C:C	C:C	C:C	C:C	C:C	C:C	C:C	C:C	C:C	C:C	C:C	C:C	C:C	C:C	C:C	C:C	C:C	C:C	C:C	C:C	C:C	C:C	C:C	C:C	C:C	C:C	C:C
PKAM1191	Contig28632	C/T	0.255752	CcLG09	0.812	C:C	C:C	C:C	C:C	C:C	C:C	C:C	C:C	C:C	C:C	C:C	C:C	C:C	C:C	C:C	C:C	C:C	C:C	C:C	C:C	C:C	C:C	C:C	C:C	C:C	C:C	C:C	C:C	C:C	C:C	C:C	C:C	C:C	C:C	C:C	C:C	C:C	C:C	C:C	C:C	N:N	C:C	C:C	C:C
PKAM1450	Contig24059	T/A	0.0814848	CcLG09	0.874	T:T	T:T	T:T	T:T	T:T	T:T	T:T	T:T	T:T	T:T	T:T	T:T	T:T	T:T	T:T	T:T	T:T	T:T	T:T	T:T	T:T	T:T	T:T	T:T	T:T	T:T	T:T	T:T	T:T	T:T	T:T	T:T	T:T	T:T	T:T	T:T	T:T	T:T	T:T	T:T	T:T	T:T	T:T	T:T
PKAM0962	378166_4022_3921	C/A	0.0814848	CcLG09	2.441	C:C	C:C	C:C	C:C	C:C	C:C	C:C	C:C	C:C	C:C	C:C	C:C	C:C	C:C	C:C	C:C	C:C	C:C	C:C	C:C	C:C	C:C	C:C	C:C	C:C	C:C	C:C	C:C	C:C	C:C	C:C	C:C	C:C	C:C	C:C	C:C	C:C	C:C	C:C	C:C	C:C	C:C	C:C	C:C
PKAM1123	Contig44734	T/C	0.195629	CcLG09	3.71	T:T	T:T	T:T	T:T	T:T	T:T	T:T	T:T	T:T	T:T	T:T	T:T	T:T	T:T	T:T	T:T	T:T	T:T	T:T	T:T	T:T	T:T	T:T	T:T	T:T	T:T	T:T	T:T	T:T	T:T	T:T	T:T	T:T	T:T	T:T	T:T	T:T	T:T	T:T	T:T	T:T	T:T	T:T	T:T
PKAM0755	272105_0673_3344	G/A	0.124444	CcLG09	7.867	G:G	G:G	G:G	N:N	G:G	G:G	G:G	G:G	G:G	G:G	G:G	G:G	G:G	G:G	G:G	G:G	G:G	G:G	G:G	G:G	G:G	G:G	G:G	G:G	G:G	G:G	G:G	G:G	G:G	G:G	G:G	G:G	G:G	G:G	G:G	G:G	G:G	G:G	G:G	G:G	G:G	G:G	G:G	G:G
PKAM1360	Contig45685	C/A	0.0823217	CcLG09	9.379	C:C	C:C	C:C	C:C	C:C	C:C	C:C	C:C	C:C	C:C	C:C	C:C	C:C	C:C	C:C	C:C	C:C	C:C	C:C	C:C	C:C	C:C	C:C	C:C	C:C	C:C	C:C	C:C	C:C	C:C	C:C	C:C	C:C	C:C	C:C	C:C	C:C	C:C	C:C	C:C	C:C	C:C	N:N	C:C
PKAM1076	Contig34570	C/T	0.317353	CcLG09	10.687	C:C	C:C	C:C	C:C	C:C	C:C	C:C	C:C	C:C	C:C	C:C	C:C	C:C	C:C	C:C	C:C	C:C	C:C	C:C	C:C	C:C	C:C	C:C	C:C	C:C	C:C	N:N	C:C	C:C	C:C	T:T	C:C	C:C	T:T	C:C	C:C	C:C	C:C	C:C	C:C	C:C	C:C	C:C	C:C
PKAM1039	Contig41708	A/G	0.171524	CcLG09	11.503	A:A	A:A	A:A	A:A	A:A	A:A	A:A	A:A	A:A	A:A	A:A	A:A	A:A	A:A	A:A	A:A	A:A	A:A	A:A	A:A	A:A	A:A	A:A	A:A	A:A	A:A	A:A	A:A	A:A	A:A	A:A	A:A	A:A	A:A	A:A	A:A	A:A	A:A	A:A	A:A	A:A	A:A	A:A	A:A
PKAM0899	Contig12631	G/C	0.128419	CcLG09	11.824	G:G	G:G	G:G	N:N	G:G	G:G	G:G	G:G	G:G	G:G	G:G	G:G	G:G	G:G	G:G	G:G	G:G	G:G	G:G	G:G	G:G	G:G	N:N	G:G	G:G	G:G	G:G	N:N	G:G	G:G	G:G	G:G	G:G	G:G	G:G	G:G	G:G	G:G	G:G	G:G	G:G	G:G	G:G	G:G
PKAM1105	279084_3458_2329	A/T	0.224766	CcLG09	15.351	A:A	A:A	A:A	A:A	A:A	A:A	A:A	A:A	A:A	A:A	A:A	A:A	A:A	A:A	A:A	A:A	A:A	A:A	A:A	A:A	A:A	A:A	A:A	A:A	A:A	A:A	A:A	A:A	A:A	A:A	A:A	A:A	A:A	A:A	A:A	A:A	A:A	A:A	A:A	A:A	A:A	A:A	A:A	A:A
PKAM1424	Contig7877	C/G	0.100724	CcLG09	15.711	C:C	C:C	C:C	C:C	C:C	C:C	C:C	C:C	C:C	C:C	C:C	C:C	C:C	C:C	C:C	C:C	C:C	C:C	C:C	C:C	C:C	C:C	C:C	C:C	C:C	C:C	C:C	C:C	C:C	C:C	C:C	C:C	C:C	C:C	C:C	C:C	C:C	C:C	C:C	C:C	C:C	C:C	C:C	C:C
PKAM1346	Contig48114	C/G	0.21875	CcLG09	15.912	C:C	C:C	C:C	C:C	C:C	C:C	C:C	C:C	C:C	C:C	C:C	C:C	C:C	C:C	C:C	C:C	C:C	C:C	C:C	C:C	C:C	C:C	C:C	C:C	C:C	C:C	C:C	C:C	C:C	C:C	C:C	C:C	C:C	C:C	C:C	C:C	C:C	C:C	C:C	C:C	C:C	C:C	C:C	C:C
PKAM1257	Contig26798	C/T	0.236233	CcLG09	17.565	C:C	C:C	C:C	C:C	C:C	C:C	C:C	C:C	C:C	C:C	C:C	C:C	C:C	C:C	C:C	C:C	C:C	C:C	C:C	C:C	C:C	C:C	C:C	C:C	C:C	C:C	C:C	C:C	C:C	C:C	C:C	C:C	C:C	C:C	C:C	C:C	C:C	C:C	C:C	C:C	C:C	C:C	C:C	C:C
PKAM0824	Contig35371	G/A	0.19193	CcLG09	18.192	G:G	G:G	G:G	G:G	G:G	G:G	G:G	G:G	G:G	G:G	G:G	G:G	G:G	G:G	G:G	G:G	G:G	G:G	G:G	G:G	G:G	G:G	G:G	G:G	G:G	G:G	G:G	G:G	G:G	G:G	G:G	G:G	G:G	G:G	G:G	G:G	G:G	G:G	G:G	G:G	G:G	G:G	G:G	G:G
PKAM0702	Contig4007	G/A	0.210539	CcLG09	19.949	G:G	G:G	G:G	G:G	G:G	G:G	G:G	G:G	G:G	G:G	G:G	G:G	G:G	G:G	G:G	G:G	G:G	G:G	G:G	G:G	G:G	G:G	G:G	G:G	G:G	G:G	G:G	G:G	G:G	G:G	G:G	G:G	G:G	G:G	G:G	G:G	G:G	G:G	G:G	G:G	G:G	G:G	G:G	G:G
PKAM0688	235155_1449_1184	T/C	0.0823217	CcLG09	20.068	T:T	T:T	T:T	T:T	T:T	T:T	T:T	T:T	T:T	T:T	T:T	T:T	T:T	T:T	T:T	T:T	T:T	T:T	T:T	T:T	T:T	T:T	T:T	T:T	T:T	T:T	T:T	T:T	T:T	T:T	T:T	T:T	T:T	T:T	T:T	T:T	T:T	T:T	T:T	T:T	T:T	T:T	T:T	T:T
PKAM0839	Contig18731	G/C	0.242675	CcLG09	20.191	G:G	G:G	G:G	G:G	G:G	G:G	G:G	G:G	G:G	G:G	G:G	G:G	G:G	G:G	G:G	G:G	G:G	G:G	G:G	G:G	G:G	G:G	G:G	G:G	G:G	G:G	G:G	G:G	G:G	G:G	N:N	G:G	G:G	G:G	G:G	G:G	G:G	G:G	G:G	G:G	G:G	G:G	G:G	G:G
PKAM1349	Contig41495	G/T	0.139207	CcLG09	20.612	G:G	G:G	G:G	G:G	G:G	G:G	G:G	G:G	G:G	G:G	G:G	G:G	G:G	G:G	G:G	G:G	G:G	G:G	G:G	G:G	G:G	G:G	G:G	G:G	G:G	G:G	G:G	G:G	G:G	G:G	G:G	G:G	G:G	G:G	N:N	G:G	G:G	G:G	G:G	G:G	G:G	G:G	G:G	G:G
PKAM1107	Contig17812	G/A	0.0831758	CcLG09	22.633	G:G	G:G	G:G	G:G	G:G	G:G	G:G	G:G	G:G	G:G	G:G	G:G	G:G	G:G	G:G	G:G	G:G	G:G	G:G	G:G	G:G	G:G	G:G	G:G	G:G	G:G	G:G	G:G	G:G	G:G	G:G	G:G	G:G	G:G	G:G	G:G	G:G	G:G	G:G	G:G	G:G	G:G	G:G	G:G
PKAM1426	Contig2467	C/G	0.197531	CcLG09	24.373	C:C	C:C	C:C	C:C	C:C	C:C	C:C	C:C	C:C	C:C	C:C	C:C	C:C	C:C	C:C	C:C	C:C	C:C	C:C	C:C	C:C	C:C	C:C	C:C	C:C	C:C	C:C	C:C	C:C	C:C	C:C	C:C	C:C	C:C	C:C	C:C	C:C	C:C	C:C	C:C	C:C	C:C	C:C	C:C
PKAM0965	Contig23841	G/C	0.173155	CcLG09	25.867	G:G	G:G	G:G	G:G	G:G	G:G	G:G	G:G	G:G	G:G	G:G	G:G	G:G	G:G	G:G	G:G	G:G	G:G	G:G	G:G	G:G	G:G	G:G	G:G	G:G	G:G	G:G	G:G	G:G	G:G	G:G	G:G	G:G	G:G	N:N	G:G	G:G	G:G	G:G	G:G	G:G	G:G	G:G	G:G
PKAM0976	374698_2687_2913	G/A	0.0896886	CcLG09	35.583	G:G	G:G	G:G	G:G	G:G	G:G	G:G	G:G	G:G	G:G	G:G	G:G	G:G	G:G	G:G	G:G	G:G	G:G	G:G	G:G	G:G	G:G	G:G	G:G	G:G	G:G	G:G	G:G	G:G	G:G	G:G	G:G	G:G	G:G	G:G	G:G	G:G	G:G	G:G	G:G	G:G	G:G	G:G	G:G
PKAM0538	CC_TOG906936_1	A/C	0.265928	CcLG09	37.25	C:C	C:C	C:C	C:C	C:C	C:C	C:C	C:C	C:C	C:C	C:C	C:C	C:C	C:C	C:C	C:C	C:C	C:C	C:C	C:C	C:C	C:C	C:C	C:C	C:C	C:C	C:C	C:C	C:C	C:C	C:C	C:C	C:C	C:C	C:C	C:C	C:C	C:C	C:C	C:C	C:C	C:C	C:C	C:C
PKAM0439	CC_TOG913023_1	T/C	0.22072	CcLG09	37.272	T:T	T:T	T:T	T:T	T:T	T:T	T:T	T:T	T:T	T:T	T:T	T:T	T:T	T:T	T:T	T:T	T:T	T:T	T:T	T:T	T:T	T:T	T:T	T:T	T:T	T:T	T:T	T:T	T:T	T:T	T:T	T:T	T:T	T:T	T:T	T:T	T:T	T:T	T:T	T:T	T:T	T:T	T:T	T:T
PKAM0086	CC_TOG923561_1	A/G	0.181795	CcLG09	37.501	A:A	A:A	A:A	A:A	A:A	A:A	A:A	A:A	A:A	A:A	A:A	A:A	A:A	A:A	A:A	A:A	A:A	A:A	A:A	A:A	A:A	A:A	A:A	A:A	A:A	A:A	A:A	A:A	A:A	A:A	A:A	A:A	A:A	A:A	N:N	A:A	A:A	A:A	A:A	A:A	A:A	A:A	A:A	A:A
PKAM1166	Contig12812	G/C	0.284888	CcLG09	38.852	G:G	G:G	G:G	G:G	G:G	G:G	G:G	G:G	G:G	G:G	G:G	G:G	G:G	G:G	G:G	G:G	G:G	G:G	G:G	G:G	G:G	G:G	G:G	G:G	G:G	G:G	G:G	G:G	G:G	G:G	G:G	G:G	G:G	G:G	G:G	G:G	G:G	G:G	G:G	G:G	G:G	G:G	G:G	G:G
PKAM0972	345618_3066_3342	C/G	0.140595	CcLG09	39.376	C:C	C:C	C:C	C:C	C:C	C:C	C:C	C:C	C:C	C:C	C:C	C:C	C:C	C:C	C:C	C:C	C:C	C:C	C:C	C:C	C:C	C:C	C:C	C:C	C:C	C:C	C:C	C:C	C:C	C:C	C:C	C:C	C:C	C:C	C:C	C:C	C:C	C:C	C:C	C:C	C:C	C:C	C:C	C:C
PKAM0192	CC_TOG908880_1	A/G	0.242675	CcLG09	42.157	G:G	G:G	G:G	G:G	G:G	G:G	G:G	G:G	G:G	G:G	G:G	G:G	G:G	G:G	G:G	G:G	G:G	G:G	G:G	G:G	G:G	G:G	G:G	G:G	G:G	G:G	G:G	G:G	G:G	G:G	G:G	G:G	G:G	G:G	G:G	G:G	G:G	G:G	G:G	G:G	N:N	G:G	G:G	G:G
PKAM0455	CC_TOG897198_2_b	T/C	0.0407986	CcLG09	44.299	C:C	C:C	C:C	C:C	C:C	C:C	C:C	C:C	C:C	C:C	C:C	C:C	C:C	C:C	C:C	C:C	C:C	C:C	C:C	C:C	C:C	C:C	C:C	C:C	C:C	C:C	C:C	C:C	C:C	C:C	C:C	C:C	C:C	C:C	C:C	C:C	C:C	C:C	C:C	C:C	C:C	C:C	C:C	C:C
PKAM1185	Contig26143	C/T	0.254195	CcLG09	47.047	C:C	C:C	N:N	C:C	C:C	C:C	C:C	C:C	C:C	C:C	C:C	C:C	C:C	C:C	C:C	C:C	C:C	C:C	C:C	C:C	C:C	C:C	C:C	C:C	C:C	C:C	C:C	C:C	C:C	T:T	C:C	C:C	C:C	C:C	C:C	C:C	C:C	C:C	C:C	N:N	C:C	C:C	C:C	C:C
PKAM0738	Contig16118	A/G	0.268221	CcLG09	49.781	A:A	A:A	A:A	A:A	A:A	A:A	A:A	A:A	A:A	A:A	A:A	A:A	A:A	A:A	A:A	A:A	A:A	A:A	A:A	A:A	A:A	A:A	A:A	A:A	A:A	A:A	A:A	A:A	A:A	A:A	A:A	A:A	A:A	A:A	A:A	A:A	A:A	A:A	A:A	A:A	A:A	A:A	A:A	A:A
PKAM0895	Contig34342	T/A	0.212535	CcLG09	50.015	T:T	T:T	T:T	T:T	T:T	T:T	T:T	T:T	T:T	T:T	T:T	T:T	T:T	T:T	T:T	T:T	T:T	T:T	T:T	T:T	T:T	T:T	T:T	T:T	T:T	T:T	T:T	T:T	T:T	T:T	T:T	T:T	T:T	T:T	T:T	T:T	T:T	T:T	T:T	T:T	T:T	T:T	T:T	T:T
PKAM0363	CC_TOG897513_2_b	A/T	0.161975	CcLG09	57.92	A:A	A:A	A:A	A:A	A:A	A:A	A:A	A:A	A:A	A:A	A:A	A:A	A:A	A:A	A:A	A:A	A:A	A:A	A:A	A:A	A:A	A:A	A:A	A:A	A:A	A:A	A:A	A:A	A:A	A:A	A:A	A:A	A:A	A:A	A:A	A:A	A:A	A:A	A:A	A:A	A:A	A:A	A:A	A:A
PKAM0338	CC_TOG895358_2	T/G	0.418289	CcLG09	58.175	T:T	T:T	G:G	G:G	G:G	G:G	T:T	T:T	G:G	G:G	G:G	G:G	G:G	G:G	G:G	G:G	G:G	G:G	G:G	G:G	G:G	G:G	G:G	G:G	G:G	G:G	G:G	G:G	G:G	G:G	T:T	G:G	G:G	G:G	T:T	G:G	G:G	G:G	G:G	G:G	G:G	G:G	G:G	G:G
PKAM0754	096428_2820_2411	G/A	0.0814848	CcLG09	58.911	G:G	G:G	G:G	G:G	G:G	G:G	G:G	G:G	G:G	G:G	G:G	G:G	G:G	G:G	G:G	G:G	G:G	G:G	G:G	G:G	G:G	G:G	G:G	G:G	G:G	G:G	G:G	G:G	G:G	G:G	G:G	G:G	G:G	G:G	G:G	G:G	G:G	G:G	G:G	G:G	G:G	G:G	G:G	G:G
PKAM0095	CC_TOG898437_2	T/C	0.0823217	CcLG09	60.119	C:C	C:C	C:C	C:C	C:C	C:C	C:C	C:C	C:C	C:C	C:C	C:C	C:C	C:C	C:C	C:C	C:C	C:C	C:C	C:C	C:C	C:C	C:C	C:C	C:C	C:C	C:C	C:C	C:C	C:C	C:C	C:C	C:C	C:C	C:C	C:C	C:C	C:C	C:C	C:C	C:C	C:C	C:C	C:C
PKAM1266	Contig3515	A/G	0.120708	CcLG09	60.204	A:A	A:A	A:A	A:A	A:A	A:A	A:A	A:A	A:A	A:A	A:A	A:A	A:A	A:A	A:A	A:A	A:A	A:A	A:G	A:A	N:N	A:A	A:A	A:A	A:A	A:A	A:A	A:A	A:A	A:A	A:A	A:A	A:A	A:A	A:A	A:A	A:A	A:A	A:A	A:A	A:A	A:A	A:A	A:A
PKAM0264	CC_TOG896252_2	T/G	0.195629	CcLG09	60.219	G:G	G:G	G:G	G:G	G:G	G:G	G:G	G:G	G:G	G:G	G:G	G:G	G:G	G:G	G:G	G:G	G:G	G:G	G:G	G:G	G:G	G:G	G:G	G:G	G:G	G:G	G:G	G:G	G:G	G:G	G:G	G:G	G:G	G:G	G:G	G:G	G:G	G:G	G:G	G:G	G:G	G:G	G:G	G:G
PKAM1221	428324_3212_3536	A/T	0.19193	CcLG09	60.375	T:T	T:T	T:T	T:T	T:T	T:T	T:T	T:T	T:T	T:T	T:T	T:T	T:T	T:T	T:T	T:T	T:T	T:T	N:N	T:T	T:T	T:T	T:T	T:T	T:T	T:T	T:T	T:T	T:T	T:T	T:T	T:T	T:T	T:T	T:T	T:T	T:T	T:T	T:T	T:T	T:T	T:T	T:T	T:T
PKAM1558	Contig19460	C/T	0.222725	CcLG09	60.879	C:C	C:C	C:C	C:C	C:C	C:C	C:C	C:C	C:C	C:C	C:C	C:C	C:C	C:C	C:C	C:C	C:C	C:C	C:C	C:C	C:C	C:C	C:C	C:C	C:C	C:C	C:C	C:C	C:C	C:C	C:C	C:C	C:C	C:C	C:C	C:C	C:C	C:C	C:C	C:C	C:C	C:C	C:C	C:C
PKAM0012	CC_TOG934079_1	T/C	0.190131	CcLG09	61.888	C:C	C:C	C:C	C:C	C:C	C:C	C:C	C:C	C:C	C:C	C:C	C:C	C:C	C:C	C:C	C:C	C:C	C:C	C:C	C:C	C:C	C:C	C:C	C:C	C:C	C:C	C:C	C:C	C:C	C:C	C:C	C:C	C:C	C:C	C:C	C:C	C:C	C:C	C:C	C:C	C:C	C:C	C:C	C:C
PKAM1033	298738_1578_3950	T/C	0.0814848	CcLG09	67.299	T:T	T:T	T:T	T:T	T:T	T:T	T:T	T:T	T:T	T:T	T:T	T:T	T:T	T:T	T:T	T:T	T:T	T:T	T:T	T:T	T:T	T:T	T:T	T:T	T:T	T:T	T:T	T:T	T:T	T:T	T:T	T:T	T:T	T:T	T:T	T:T	T:T	T:T	T:T	T:T	T:T	T:T	T:T	T:T
PKAM1140	Contig37249	T/A	0.486111	CcLG09	67.313	W:W	A:T	N:N	N:N	A:T	A:T	A:T	A:T	A:A	A:T	A:T	A:T	A:A	A:T	A:A	N:N	A:T	A:T	A:T	T:T	A:T	A:T	A:T	A:T	N:N	T:T	A:A	T:T	T:T	N:N	T:T	A:T	A:A	T:T	A:T	A:T	T:T	T:T	T:T	N:N	T:T	T:T	T:T	T:T
PKAM0789	Contig32534	T/A	0.195629	CcLG09	83.052	T:T	T:T	T:T	T:T	T:T	T:T	T:T	T:T	T:T	T:T	T:T	T:T	T:T	T:T	T:T	T:T	T:T	T:T	T:T	T:T	T:T	T:T	T:T	T:T	T:T	T:T	T:T	T:T	T:T	T:T	T:T	T:T	T:T	T:T	T:T	T:T	T:T	T:T	T:T	T:T	T:T	T:T	T:T	T:T
PKAM1331	Contig21248	C/A	0.154238	CcLG09	84.642	C:C	C:C	C:C	C:C	C:C	C:C	C:C	C:C	C:C	C:C	C:C	C:C	C:C	C:C	C:C	C:C	C:C	C:C	C:C	C:C	C:C	C:C	C:C	C:C	C:C	C:C	C:C	C:C	C:C	C:C	C:C	C:C	C:C	C:C	C:C	C:C	C:C	C:C	C:C	C:C	C:C	C:C	C:C	C:C
PKAM1091	324619_1121_1386	C/A	0.155727	CcLG09	85.055	C:C	C:C	C:C	C:C	C:C	C:C	C:C	C:C	C:C	C:C	C:C	C:C	C:C	C:C	C:C	C:C	C:C	C:C	C:C	C:C	C:C	C:C	C:C	C:C	C:C	C:C	C:C	C:C	C:C	C:C	C:C	C:C	C:C	C:C	C:C	C:C	C:C	C:C	C:C	C:C	C:C	C:C	C:C	C:C
PKAM0049	CC_TOG920365_2	T/C	0.0651433	CcLG09	88.696	C:C	C:C	C:C	C:C	C:C	C:C	C:C	C:C	C:C	C:C	C:C	C:C	C:C	C:C	C:C	C:C	C:C	C:C	C:C	C:C	C:C	C:C	C:C	C:C	C:C	C:C	C:C	C:C	C:C	C:C	C:C	C:C	C:C	C:C	C:C	C:C	C:C	C:C	C:C	C:C	C:C	C:C	C:C	C:C
PKAM0421	CC_TOG915746_2	T/C	0.190131	CcLG09	93.065	T:T	T:T	T:T	T:T	T:T	T:T	T:T	T:T	T:T	T:T	T:T	T:T	T:T	T:T	T:T	T:T	T:T	T:T	T:T	T:T	T:T	T:T	T:T	T:T	T:T	T:T	T:T	T:T	T:T	T:T	T:T	T:T	T:T	T:T	T:T	T:T	T:T	T:T	T:T	T:T	T:T	T:T	T:T	T:T
PKAM1483	Contig36748	T/G	0.0823217	CcLG09	96.002	T:T	T:T	T:T	T:T	T:T	T:T	T:T	T:T	T:T	T:T	T:T	T:T	T:T	T:T	T:T	T:T	T:T	T:T	T:T	T:T	T:T	T:T	T:T	T:T	T:T	T:T	T:T	T:T	T:T	T:T	T:T	T:T	T:T	T:T	T:T	T:T	T:T	T:T	T:T	T:T	T:T	T:T	T:T	T:T
PKAM0716	Contig17527	G/A	0.202908	CcLG09	96.75	G:G	G:G	G:G	G:G	G:G	G:G	G:G	G:G	G:G	G:G	G:G	G:G	G:G	G:G	G:G	G:G	G:G	G:G	G:G	G:G	G:G	G:G	G:G	G:G	G:G	G:G	G:G	G:G	G:G	G:G	G:G	G:G	G:G	G:G	G:G	G:G	G:G	G:G	G:G	G:G	G:G	G:G	G:G	G:G
PKAM0231	CC_TOG912629_2	T/C	0.143457	CcLG10	0	C:C	C:C	C:C	C:C	C:C	C:C	C:C	C:C	C:C	N:N	C:C	C:C	C:C	C:C	C:C	C:C	C:C	C:C	C:C	C:C	C:C	C:C	C:C	C:C	C:C	C:C	C:C	C:C	C:C	C:C	C:C	C:C	C:C	C:C	C:C	C:C	C:C	C:C	C:C	C:C	C:C	C:C	C:C	C:C
PKAM1125	314160_0301_2885	G/A	0.462263	CcLG10	0.508	G:G	G:G	G:G	G:G	G:G	G:G	G:G	N:N	G:G	G:G	A:A	G:G	G:G	G:G	A:A	G:G	G:G	G:G	G:G	G:G	G:G	G:G	A:A	G:G	G:G	G:G	G:G	G:G	G:G	G:G	A:A	G:G	G:G	A:A	A:A	G:G	G:G	G:G	A:A	G:G	G:G	G:G	G:G	G:G
PKAM0110	CC_TOG918200_1_b	T/C	0.137845	CcLG10	0.858	C:C	C:C	C:C	C:C	C:C	C:C	C:C	C:C	C:C	C:C	C:C	C:C	C:C	C:C	C:C	C:C	C:C	C:C	C:C	C:C	C:C	C:C	C:C	C:C	C:C	C:C	C:C	C:C	C:C	C:C	C:C	C:C	C:C	C:C	C:C	C:C	C:C	C:C	C:C	C:C	C:C	C:C	C:C	C:C
PKAM1089	Contig29029	T/G	0.176512	CcLG10	1.621	T:T	T:T	T:T	T:T	T:T	T:T	T:T	T:T	T:T	T:T	T:T	T:T	T:T	T:T	T:T	T:T	T:T	T:T	T:T	T:T	T:T	T:T	T:T	T:T	T:T	T:T	T:T	T:T	T:T	T:T	T:T	T:T	T:T	T:T	T:T	T:T	T:T	T:T	T:T	T:T	T:T	T:T	T:T	T:T
PKAM0470	CC_TOG903716_1	A/C	0.155727	CcLG10	1.772	C:C	C:C	C:C	C:C	C:C	C:C	C:C	C:C	C:C	C:C	C:C	C:C	C:C	C:C	C:C	C:C	C:C	C:C	C:C	C:C	C:C	C:C	C:C	C:C	C:C	C:C	C:C	C:C	C:C	C:C	C:C	C:C	C:C	C:C	C:C	C:C	C:C	C:C	C:C	C:C	C:C	C:C	C:C	C:C
PKAM1603	Contig43459	A/C	0.147972	CcLG10	3.909	A:A	A:A	A:A	A:A	A:A	A:A	A:A	A:A	A:A	A:A	A:A	A:A	A:A	A:A	A:A	A:A	A:A	A:A	A:A	A:A	A:A	A:A	A:A	A:A	A:A	A:A	A:A	A:A	A:A	A:A	A:A	A:A	A:A	A:A	A:A	A:A	A:A	A:A	A:A	A:A	A:A	A:A	A:A	A:A
PKAM0189	CC_TOG907169_2	T/C	0.0849383	CcLG10	4.533	T:T	T:T	T:T	T:T	T:T	T:T	T:T	T:T	T:T	T:T	T:T	T:T	T:T	T:T	T:T	T:T	T:T	T:T	T:T	T:T	T:T	T:T	T:T	T:T	T:T	T:T	T:T	T:T	T:T	T:T	T:T	N:N	T:T	T:T	T:T	T:T	T:T	T:T	T:T	T:T	T:T	T:T	T:T	T:T
PKAM0034	CC_TOG908863_2	C/G	0.0651433	CcLG10	5.561	G:G	G:G	G:G	G:G	G:G	G:G	G:G	G:G	G:G	G:G	G:G	G:G	G:G	G:G	G:G	G:G	G:G	G:G	G:G	G:G	G:G	G:G	G:G	G:G	G:G	G:G	G:G	G:G	G:G	G:G	G:G	G:G	G:G	G:G	G:G	G:G	G:G	G:G	G:G	G:G	G:G	G:G	G:G	G:G
PKAM0511	CC_TOG897988_2	T/C	0.110727	CcLG10	5.861	T:T	T:T	T:T	N:N	T:T	T:T	T:T	T:T	T:T	T:T	T:T	T:T	T:T	T:T	T:T	T:T	T:T	T:T	T:T	T:T	T:T	T:T	T:T	T:T	T:T	T:T	T:T	T:T	T:T	T:T	T:T	T:T	T:T	T:T	T:T	T:T	T:T	T:T	T:T	T:T	T:T	T:T	T:T	T:T
PKAM1151	Contig33740	G/A	0.24049	CcLG10	7.905	G:G	G:G	G:G	G:G	G:G	G:G	G:G	G:G	G:G	G:G	G:G	G:G	G:G	G:G	G:G	G:G	G:G	G:G	G:G	G:G	G:G	G:G	G:G	G:G	G:G	G:G	G:G	G:G	G:G	G:G	G:G	G:G	G:G	G:G	G:G	G:G	G:G	G:G	G:G	G:G	G:G	G:G	G:G	G:G
PKAM0681	Contig37708	T/C	0.210539	CcLG10	9	T:T	T:T	T:T	T:T	T:T	T:T	T:T	T:T	T:T	T:T	T:T	T:T	T:T	T:T	T:T	T:T	T:T	T:T	T:T	T:T	T:T	T:T	T:T	T:T	T:T	T:T	T:T	T:T	T:T	T:T	T:T	T:T	T:T	T:T	T:T	T:T	T:T	T:T	T:T	T:T	T:T	T:T	T:T	T:T
PKAM0911	Contig30175	C/T	0.457096	CcLG10	11.717	C:C	T:T	C:C	C:C	T:T	C:C	C:C	N:N	C:C	T:T	C:T	C:C	C:T	T:T	C:C	C:C	T:T	C:C	C:C	C:C	T:T	C:C	C:T	C:C	C:C	C:C	C:C	C:C	C:C	C:C	T:T	T:T	C:T	T:T	C:C	T:T	C:C	C:C	C:C	C:C	C:C	C:C	C:C	C:C
PKAM1237	261185_1277_2952	G/A	0.459184	CcLG10	12.354	G:G	A:A	G:G	G:G	A:A	G:G	G:G	N:N	G:G	A:A	A:G	N:N	A:G	A:A	G:G	G:G	A:A	G:G	G:G	G:G	A:A	G:G	A:G	G:G	G:G	G:G	G:G	G:G	G:G	G:G	A:A	A:A	A:G	A:A	G:G	A:A	G:G	G:G	G:G	G:G	G:G	G:G	G:G	G:G
PKAM0861	315683_1200_1314	G/C	0.0831758	CcLG10	12.941	G:G	G:G	G:G	G:G	G:G	G:G	G:G	G:G	G:G	G:G	G:G	G:G	G:G	G:G	G:G	G:G	G:G	G:G	G:G	G:G	G:G	G:G	G:G	G:G	G:G	G:G	G:G	G:G	G:G	G:G	N:N	G:G	G:G	G:G	G:G	G:G	G:G	G:G	G:G	G:G	G:G	G:G	G:G	G:G
PKAM1065	087473_2665_1596	C/G	0.0823217	CcLG10	12.978	C:C	C:C	C:C	C:C	C:C	C:C	C:C	C:C	C:C	C:C	C:C	C:C	C:C	C:C	C:C	C:C	C:C	C:C	C:C	C:C	C:C	C:C	C:C	C:C	C:C	C:C	C:C	C:C	C:C	C:C	C:C	C:C	C:C	C:C	C:C	C:C	C:C	C:C	C:C	C:C	C:C	C:C	C:C	C:C
PKAM1010	017936_2678_1564	C/T	0.123174	CcLG10	13.009	C:C	C:C	C:C	C:C	C:C	C:C	C:C	C:C	C:C	C:C	C:C	C:C	C:C	C:C	C:C	C:C	C:C	C:C	C:C	C:C	C:C	C:C	C:C	C:C	C:C	C:C	C:C	C:C	C:C	C:C	C:C	C:C	C:C	C:C	C:C	C:C	C:C	C:C	C:C	C:C	C:C	C:C	C:C	C:C
PKAM1289	Contig18711	G/A	0.104938	CcLG10	13.078	G:G	G:G	G:G	G:G	G:G	G:G	G:G	G:G	G:G	G:G	G:G	G:G	G:G	G:G	G:G	G:G	G:G	G:G	G:G	G:G	G:G	G:G	G:G	G:G	G:G	G:G	G:G	G:G	G:G	G:G	G:G	G:G	G:G	G:G	G:G	G:G	G:G	G:G	G:G	G:G	G:G	G:G	G:G	G:G
PKAM0102	CC_TOG894941_1	A/G	0.253508	CcLG10	13.884	G:G	G:G	G:G	G:G	G:G	G:G	G:G	G:G	G:G	G:G	G:G	G:G	G:G	G:G	G:G	G:G	G:G	G:G	G:G	G:G	G:G	G:G	G:G	G:G	G:G	G:G	G:G	G:G	G:G	G:G	G:G	G:G	G:G	G:G	G:G	G:G	G:G	G:G	G:G	G:G	G:G	G:G	G:G	G:G
PKAM0079	CC_TOG922166_2	T/C	0.208579	CcLG10	13.933	C:C	C:C	C:C	C:C	C:C	C:C	C:C	C:C	C:C	C:C	C:C	C:C	C:C	C:C	C:C	C:C	C:C	C:C	C:C	C:C	C:C	C:C	C:C	C:C	C:C	C:C	C:C	C:C	C:C	C:C	C:C	C:C	C:C	C:C	C:C	C:C	C:C	C:C	C:C	C:C	C:C	C:C	C:C	C:C
PKAM0959	Contig4500	G/C	0.0814848	CcLG10	16.584	G:G	G:G	G:G	G:G	G:G	G:G	G:G	G:G	G:G	G:G	G:G	G:G	G:G	G:G	G:G	G:G	G:G	G:G	G:G	G:G	G:G	G:G	G:G	G:G	G:G	G:G	G:G	G:G	G:G	G:G	G:G	G:G	G:G	G:G	G:G	G:G	G:G	G:G	G:G	G:G	G:G	G:G	G:G	G:G
PKAM1297	Contig17986	G/A	0.268221	CcLG10	16.641	G:G	G:G	G:G	G:G	G:G	G:G	G:G	G:G	G:G	G:G	G:G	G:G	G:G	G:G	G:G	G:G	G:G	G:G	G:G	G:G	G:G	G:G	G:G	G:G	G:G	G:G	G:G	G:G	G:G	G:G	G:G	G:G	G:G	G:G	G:G	G:G	G:G	G:G	G:G	G:G	G:G	G:G	G:G	G:G
PKAM0854	Contig6335	G/T	0.173155	CcLG10	16.902	G:G	G:G	G:G	G:G	G:G	G:G	G:G	G:G	G:G	G:G	G:G	G:G	G:G	G:G	G:G	G:G	G:G	G:G	G:G	G:G	G:G	G:G	G:G	G:G	G:G	G:G	G:G	G:G	G:G	G:G	G:G	G:G	G:G	G:G	G:G	G:G	G:G	G:G	G:G	G:G	G:G	G:G	G:G	G:G
PKAM0686	Contig3314	T/G	0.0831758	CcLG10	16.966	T:T	T:T	T:T	T:T	T:T	T:T	T:T	T:T	T:T	T:T	T:T	T:T	T:T	T:T	T:T	T:T	T:T	T:T	T:T	T:T	T:T	T:T	T:T	T:T	T:T	T:T	T:T	T:T	T:T	T:T	T:T	T:T	T:T	T:T	T:T	T:T	T:T	T:T	T:T	T:T	T:T	T:T	T:T	T:T
PKAM0748	137575_1284_1065	G/T	0.173155	CcLG10	16.996	G:G	G:G	G:G	G:G	G:G	G:G	G:G	G:G	G:G	G:G	G:G	G:G	G:G	G:G	G:G	G:G	G:G	G:G	G:G	G:G	G:G	G:G	G:G	G:G	G:G	G:G	G:G	G:G	G:G	G:G	G:G	G:G	G:G	G:G	G:G	G:G	G:G	G:G	G:G	G:G	G:G	G:G	G:G	G:G
PKAM0855	203047_1867_3852	G/T	0.174818	CcLG10	17.453	G:G	G:G	G:G	G:G	G:G	G:G	G:G	G:G	G:G	G:G	G:G	G:G	G:G	G:G	G:G	G:G	G:G	G:G	G:G	G:G	G:G	G:G	G:G	G:G	G:G	G:G	G:G	G:G	G:G	G:G	G:G	G:G	G:G	G:G	G:G	G:G	G:G	G:G	G:G	G:G	G:G	G:G	G:G	G:G
PKAM0053	CC_TOG897499_2	G/T	0.255752	CcLG10	18.699	T:T	T:T	T:T	T:T	T:T	T:T	T:T	T:T	T:T	T:T	T:T	T:T	T:T	T:T	T:T	T:T	T:T	T:T	T:T	T:T	T:T	T:T	T:T	T:T	T:T	T:T	T:T	T:T	T:T	T:T	N:N	T:T	T:T	T:T	T:T	T:T	T:T	T:T	T:T	T:T	T:T	T:T	T:T	T:T
PKAM0505	CC_TOG927703_1	A/T	0.0867769	CcLG10	20.714	A:A	A:A	A:A	A:A	A:A	A:A	A:A	A:A	A:A	A:A	A:A	A:A	A:A	A:A	A:A	A:A	A:A	A:A	A:A	A:A	A:A	A:A	A:A	A:A	A:A	A:A	N:N	A:A	A:A	A:A	A:A	A:A	A:A	A:A	A:A	A:A	A:A	A:A	A:A	A:A	A:A	A:A	A:A	A:A
PKAM1585	Contig48410	G/T	0.0823217	CcLG10	20.77	G:G	G:G	G:G	G:G	G:G	G:G	G:G	G:G	G:G	G:G	G:G	G:G	G:G	G:G	G:G	G:G	G:G	G:G	G:G	G:G	G:G	G:G	G:G	G:G	G:G	G:G	G:G	G:G	G:G	G:G	G:G	G:G	G:G	G:G	G:G	G:G	G:G	G:G	G:G	G:G	G:G	G:G	G:G	G:G
PKAM0087	CC_TOG900787_1	A/T	0.0858477	CcLG10	21.052	T:T	T:T	T:T	T:T	T:T	T:T	T:T	T:T	T:T	T:T	T:T	T:T	T:T	T:T	T:T	T:T	T:T	T:T	T:T	T:T	T:T	T:T	T:T	T:T	T:T	T:T	T:T	T:T	T:T	T:T	T:T	T:T	T:T	T:T	T:T	T:T	T:T	T:T	T:T	T:T	T:T	T:T	T:T	T:T
PKAM1605	Contig12802	A/C	0.0823217	CcLG10	21.311	A:A	A:A	N:N	A:A	A:A	A:A	A:A	A:A	A:A	A:A	A:A	A:A	A:A	A:A	A:A	A:A	A:A	A:A	A:A	A:A	A:A	A:A	A:A	A:A	A:A	A:A	A:A	A:A	A:A	A:A	A:A	A:A	A:A	A:A	A:A	A:A	A:A	A:A	A:A	A:A	A:A	A:A	A:A	A:A
PKAM1061	Contig33606	T/G	0.0823217	CcLG10	21.885	T:T	T:T	T:T	T:T	T:T	T:T	T:T	T:T	T:T	T:T	T:T	T:T	T:T	T:T	T:T	T:T	T:T	T:T	T:T	T:T	T:T	T:T	T:T	T:T	T:T	T:T	T:T	T:T	T:T	T:T	T:T	T:T	T:T	T:T	T:T	T:T	T:T	T:T	T:T	T:T	T:T	T:T	T:T	T:T
PKAM0257	CC_TOG894619_1_b	T/C	0.139207	CcLG10	25.409	C:C	C:C	C:C	C:C	C:C	C:C	C:C	C:C	C:C	C:C	C:C	C:C	C:C	C:C	C:C	C:C	C:C	C:C	C:C	C:C	C:C	C:C	C:C	C:C	C:C	C:C	C:C	C:C	C:C	C:C	C:C	C:C	C:C	C:C	C:C	C:C	C:C	C:C	C:C	C:C	C:C	C:C	C:C	C:C
PKAM0064	CC_TOG908150_1	A/G	0.0814848	CcLG10	25.919	A:A	A:A	A:A	A:A	A:A	A:A	A:A	A:A	A:A	A:A	A:A	A:A	A:A	A:A	A:A	A:A	A:A	A:A	A:A	A:A	A:A	A:A	A:A	A:A	A:A	A:A	A:A	A:A	A:A	A:A	A:A	A:A	A:A	A:A	A:A	A:A	A:A	A:A	A:A	A:A	A:A	A:A	A:A	A:A
PKAM0569	CC_TOG897323_1_a	A/G	0.0823217	CcLG10	27.165	A:A	A:A	A:A	A:A	A:A	A:A	A:A	A:A	A:A	A:A	A:A	A:A	A:A	A:A	A:A	A:A	A:A	A:A	A:A	A:A	A:A	A:A	A:A	A:A	A:A	A:A	A:A	A:A	A:A	A:A	A:A	A:A	A:A	A:A	A:A	A:A	A:A	A:A	A:A	A:A	A:A	A:A	A:A	A:A
PKAM0056	CC_TOG899509_1	A/C	0.101746	CcLG10	27.254	A:A	A:A	A:A	A:A	A:A	A:A	A:A	A:A	A:A	A:A	A:A	A:A	A:A	A:A	A:A	A:A	A:A	A:A	A:A	A:A	A:A	A:A	A:A	A:A	A:A	A:A	A:A	A:A	A:A	A:A	A:A	A:A	A:A	A:A	A:A	A:A	A:A	A:A	A:A	A:A	A:A	A:A	A:A	A:A
PKAM1265	Contig18750	A/G	0.140595	CcLG10	29.087	G:G	G:G	G:G	G:G	G:G	G:G	N:N	G:G	G:G	G:G	G:G	G:G	N:N	G:G	G:G	G:G	G:G	G:G	G:G	G:G	G:G	G:G	G:G	G:G	G:G	G:G	G:G	G:G	G:G	G:G	G:G	G:G	G:G	G:G	G:G	G:G	G:G	G:G	G:G	G:G	G:G	G:G	G:G	G:G
PKAM1526	Contig30192	T/A	0.0644444	CcLG10	29.433	T:T	T:T	T:T	T:T	T:T	T:T	T:T	T:T	T:T	T:T	T:T	T:T	T:T	T:T	T:T	T:T	T:T	T:T	T:T	T:T	T:T	T:T	T:T	T:T	T:T	T:T	T:T	T:T	T:T	T:T	T:T	T:T	T:T	T:T	T:T	T:T	T:T	T:T	T:T	T:T	T:T	T:T	T:T	T:T
PKAM1460	Contig47113	T/A	0.185493	CcLG10	30.43	T:T	T:T	T:T	T:T	T:T	T:T	T:T	T:T	T:T	T:T	T:T	N:N	T:T	T:T	T:T	T:T	T:T	T:T	T:T	T:T	T:T	T:T	T:T	T:T	T:T	T:T	T:T	T:T	T:T	T:T	T:T	T:T	T:T	T:T	T:T	T:T	T:T	T:T	T:T	T:T	T:T	T:T	T:T	T:T
PKAM0457	CC_TOG903021_1	A/G	0.0605469	CcLG10	33.502	A:A	A:A	A:A	A:A	A:A	A:A	A:A	A:A	A:A	A:A	A:A	A:A	A:A	A:A	A:A	A:A	A:A	A:A	A:A	A:A	A:A	A:A	A:A	A:A	A:A	A:A	A:A	A:A	A:A	A:A	A:A	A:A	A:A	A:A	A:A	A:A	A:A	A:A	A:A	A:A	A:A	A:A	A:A	A:A
PKAM0483	CC_TOG910457_1	A/C	0.0605469	CcLG10	34.542	A:A	A:A	A:A	A:A	A:A	A:A	A:A	A:A	A:A	A:A	A:A	A:A	A:A	A:A	A:A	A:A	A:A	A:A	A:A	A:A	A:A	A:A	A:A	A:A	A:A	A:A	A:A	A:A	A:A	A:A	A:A	A:A	A:A	A:A	A:A	A:A	A:A	A:A	A:A	A:A	A:A	A:A	A:A	A:A
PKAM1495	Contig17266	C/A	0.15879	CcLG10	34.699	C:C	C:C	C:C	C:C	C:C	C:C	C:C	C:C	C:C	C:C	C:C	C:C	C:C	C:C	C:C	C:C	C:C	C:C	C:C	C:C	C:C	C:C	C:C	C:C	C:C	C:C	C:C	C:C	C:C	C:C	N:N	C:C	C:C	C:C	C:C	C:C	C:C	C:C	C:C	C:C	C:C	C:C	C:C	C:C
PKAM1112	279499_3516_0204	C/G	0.163616	CcLG10	36.398	C:C	C:C	C:C	C:C	C:C	C:C	C:C	C:C	C:C	C:C	C:C	C:C	C:C	C:C	C:C	C:C	C:C	C:C	C:C	C:C	C:C	C:C	C:C	C:C	C:C	C:C	C:C	C:C	C:C	C:C	C:C	C:C	C:C	C:C	C:C	C:C	C:C	C:C	C:C	C:C	C:C	C:C	C:C	C:C
PKAM1255	Contig17122	C/G	0.0849383	CcLG10	36.462	G:G	G:G	G:G	G:G	G:G	G:G	G:G	G:G	G:G	G:G	G:G	G:G	G:G	G:G	G:G	G:G	N:N	G:G	G:G	G:G	G:G	G:G	G:G	G:G	G:G	G:G	G:G	G:G	G:G	G:G	G:G	G:G	G:G	G:G	G:G	G:G	G:G	G:G	G:G	G:G	G:G	G:G	G:G	G:G
PKAM1444	Contig21260	T/C	0.222725	CcLG10	38.389	T:T	T:T	T:T	T:T	T:T	T:T	T:T	T:T	T:T	T:T	T:T	T:T	T:T	T:T	T:T	T:T	T:T	T:T	T:T	T:T	T:T	T:T	T:T	T:T	T:T	T:T	T:T	T:T	T:T	T:T	T:T	T:T	T:T	T:T	T:T	T:T	T:T	T:T	T:T	T:T	T:T	T:T	T:T	T:T
PKAM0369	CC_TOG902560_1_b	T/A	0.226843	CcLG10	41.767	T:T	T:T	T:T	T:T	T:T	T:T	T:T	T:T	T:T	T:T	T:T	T:T	T:T	T:T	T:T	T:T	T:T	T:T	T:T	T:T	T:T	T:T	T:T	T:T	T:T	T:T	T:T	T:T	T:T	T:T	T:T	T:T	T:T	T:T	T:T	T:T	T:T	T:T	T:T	T:T	T:T	T:T	T:T	T:T
PKAM1023	Contig39435	G/C	0.24049	CcLG10	43.066	G:G	G:G	G:G	G:G	G:G	G:G	G:G	G:G	G:G	G:G	G:G	G:G	G:G	G:G	G:G	G:G	G:G	G:G	G:G	G:G	G:G	G:G	G:G	G:G	G:G	G:G	G:G	G:G	G:G	G:G	G:G	G:G	G:G	G:G	G:G	G:G	G:G	C:G	G:G	G:G	G:G	G:G	G:G	G:G
PKAM0260	CC_TOG895478_1	A/C	0.226843	CcLG10	45.056	C:C	C:C	C:C	C:C	C:C	C:C	C:C	C:C	C:C	C:C	C:C	C:C	C:C	C:C	C:C	C:C	C:C	C:C	C:C	C:C	C:C	C:C	C:C	C:C	C:C	C:C	C:C	C:C	C:C	C:C	C:C	C:C	C:C	C:C	C:C	C:C	C:C	C:C	C:C	C:C	C:C	C:C	C:C	C:C
PKAM0761	Contig2772	C/T	0.0814848	CcLG10	46.384	C:C	C:C	C:C	C:C	C:C	C:C	C:C	C:C	C:C	C:C	C:C	C:C	C:C	C:C	C:C	C:C	C:C	C:C	C:C	C:C	C:C	C:C	C:C	C:C	C:C	C:C	C:C	C:C	C:C	C:C	C:C	C:C	C:C	C:C	C:C	C:C	C:C	C:C	C:C	C:C	C:C	C:C	C:C	C:C
PKAM1184	Contig11623	G/C	0.0867769	CcLG10	50.21	G:G	G:G	G:G	G:G	G:G	G:G	G:G	G:G	G:G	G:G	G:G	G:G	G:G	N:N	G:G	G:G	G:G	G:G	G:G	G:G	G:G	G:G	G:G	G:G	G:G	G:G	G:G	G:G	G:G	G:G	G:G	G:G	G:G	G:G	G:G	G:G	G:G	G:G	G:G	G:G	G:G	G:G	G:G	G:G
PKAM1032	Contig39603	C/T	0.253508	CcLG10	50.735	C:C	C:C	C:C	C:C	C:C	C:C	C:C	C:C	C:C	C:C	C:C	C:C	C:C	C:C	C:C	C:C	C:C	C:C	C:C	C:C	C:C	C:C	C:C	C:C	C:C	C:C	C:C	C:C	C:C	C:C	C:C	C:C	C:C	C:C	C:C	C:C	C:C	C:C	C:C	C:C	C:C	C:C	C:C	C:C
PKAM0983	Contig38427	A/G	0.258034	CcLG10	51.706	A:A	A:A	A:A	A:A	A:A	A:A	A:A	A:A	A:A	A:A	N:N	A:A	A:A	A:A	A:A	A:A	A:A	A:A	A:A	A:A	A:A	A:A	A:A	A:A	A:A	A:A	A:A	A:A	A:A	A:A	A:A	A:A	A:A	A:A	A:A	A:A	A:A	A:A	A:A	A:A	A:A	A:A	A:A	A:A
PKAM0522	CC_TOG905182_2	T/C	0.0814848	CcLG10	52.419	C:C	C:C	C:C	C:C	C:C	C:C	C:C	C:C	C:C	C:C	C:C	C:C	C:C	C:C	C:C	C:C	C:C	C:C	C:C	C:C	C:C	C:C	C:C	C:C	C:C	C:C	C:C	C:C	C:C	C:C	C:C	C:C	C:C	C:C	C:C	C:C	C:C	C:C	C:C	C:C	C:C	C:C	C:C	C:C
PKAM1042	Contig38486	G/A	0.284888	CcLG10	53.367	G:G	G:G	G:G	G:G	G:G	G:G	G:G	G:G	G:G	G:G	G:G	G:G	G:G	G:G	G:G	G:G	G:G	G:G	G:G	G:G	G:G	G:G	G:G	G:G	G:G	G:G	G:G	G:G	G:G	G:G	G:G	G:G	G:G	G:G	G:G	G:G	G:G	G:G	G:G	G:G	G:G	G:G	G:G	G:G
PKAM0375	CC_TOG920382_2	T/C	0.255752	CcLG10	55.888	T:T	T:T	T:T	T:T	T:T	T:T	T:T	T:T	T:T	T:T	T:T	T:T	T:T	T:T	T:T	T:T	T:T	T:T	T:T	T:T	T:T	T:T	T:T	T:T	T:T	T:T	T:T	T:T	T:T	T:T	T:T	T:T	T:T	T:T	T:T	T:T	T:T	T:T	T:T	T:T	T:T	T:T	T:T	T:T
PKAM1548	Contig48159	A/G	0.222725	CcLG10	56.178	A:A	A:A	A:A	A:A	A:A	A:A	A:A	A:A	A:A	A:A	A:A	A:A	A:A	A:A	A:A	A:A	A:A	A:A	A:A	A:A	A:A	A:A	A:A	A:A	A:A	A:A	A:A	A:A	A:A	A:A	A:A	A:A	A:A	A:A	A:A	A:A	A:A	A:A	A:A	A:A	A:A	A:A	A:A	A:A
PKAM0432	CC_TOG900465_1	C/G	0.062435	CcLG10	56.256	G:G	G:G	G:G	G:G	G:G	G:G	G:G	G:G	G:G	G:G	G:G	G:G	G:G	G:G	G:G	G:G	G:G	G:G	G:G	G:G	G:G	G:G	G:G	G:G	G:G	G:G	G:G	G:G	G:G	G:G	G:G	G:G	G:G	G:G	G:G	G:G	G:G	G:G	G:G	G:G	G:G	G:G	G:G	G:G
PKAM0820	Contig26430	C/T	0.109519	CcLG10	56.56	C:C	C:C	C:C	C:C	C:C	C:C	C:C	C:C	C:C	C:C	C:C	C:C	C:C	C:C	C:C	C:C	C:C	C:C	C:C	C:C	C:C	C:C	C:C	C:C	C:C	C:C	C:C	C:C	C:C	C:C	C:C	C:C	C:C	C:C	C:C	C:C	C:C	C:C	C:C	C:C	C:C	C:C	C:C	C:C
PKAM0412	CC_TOG898532_2	A/G	0.0823217	CcLG10	57.379	A:A	A:A	A:A	A:A	A:A	A:A	A:A	A:A	A:A	A:A	A:A	A:A	A:A	A:A	A:A	A:A	A:A	A:A	A:A	A:A	A:A	A:A	A:A	A:A	A:A	A:A	A:A	A:A	A:A	A:A	A:A	A:A	A:A	A:A	A:A	A:A	A:A	A:A	A:A	A:A	A:A	A:A	A:A	A:A
PKAM0413	CC_TOG914662_2	A/G	0.0831758	CcLG10	57.51	A:A	A:A	A:A	A:A	A:A	A:A	A:A	A:A	A:A	A:A	A:A	A:A	A:A	A:A	A:A	A:A	A:A	A:A	A:A	A:A	A:A	A:A	A:A	A:A	A:A	A:A	A:A	A:A	A:A	A:A	A:A	A:A	A:A	A:A	A:A	A:A	A:A	A:A	A:A	A:A	A:A	A:A	A:A	A:A
PKAM0298	CC_TOG915697_1	T/C	0.0814848	CcLG10	57.873	C:C	C:C	C:C	C:C	C:C	C:C	C:C	C:C	C:C	C:C	C:C	C:C	C:C	C:C	C:C	C:C	C:C	C:C	C:C	C:C	C:C	C:C	C:C	C:C	C:C	C:C	C:C	C:C	C:C	C:C	C:C	C:C	C:C	C:C	C:C	C:C	C:C	C:C	C:C	C:C	C:C	C:C	C:C	C:C
PKAM0537	CC_TOG902776_1	T/C	0.0840478	CcLG10	58.474	T:T	T:T	T:T	T:T	T:T	T:T	T:T	T:T	T:T	T:T	T:T	T:T	T:T	T:T	T:T	T:T	T:T	T:T	T:T	T:T	T:T	T:T	T:T	T:T	T:T	T:T	T:T	T:T	T:T	T:T	T:T	T:T	T:T	T:T	T:T	T:T	T:T	T:T	T:T	T:T	T:T	T:T	T:T	T:T
PKAM0409	CC_TOG898024_1	A/C	0.270552	CcLG10	58.777	C:C	C:C	C:C	C:C	C:C	C:C	C:C	C:C	C:C	C:C	C:C	C:C	C:C	C:C	C:C	C:C	C:C	C:C	C:C	C:C	C:C	C:C	C:C	N:N	C:C	C:C	C:C	C:C	C:C	C:C	C:C	C:C	C:C	C:C	C:C	C:C	C:C	C:C	C:C	C:C	C:C	C:C	C:C	C:C
PKAM0259	CC_TOG900957_1	A/C	0.258034	CcLG10	60.038	C:C	C:C	C:C	N:N	C:C	C:C	C:C	C:C	C:C	C:C	C:C	C:C	C:C	C:C	C:C	C:C	C:C	C:C	C:C	C:C	C:C	C:C	C:C	C:C	C:C	C:C	C:C	C:C	C:C	N:N	C:C	C:C	C:C	C:C	C:C	C:C	C:C	C:C	C:C	C:C	C:C	C:C	C:C	C:C
PKAM1143	Contig45199	A/G	0.113224	CcLG10	60.534	A:A	A:A	A:A	A:A	A:A	A:A	A:A	A:A	A:A	A:A	A:A	A:A	A:A	A:A	A:A	A:A	A:A	A:A	A:A	A:A	N:N	A:A	A:A	A:A	A:A	A:A	A:A	A:A	A:A	A:A	A:A	A:A	A:A	A:A	A:A	A:A	A:A	A:A	A:A	A:A	A:A	A:A	A:A	N:N
PKAM1119	182549_1331_0152	A/G	0.102788	CcLG10	60.745	A:A	A:A	A:A	A:A	A:A	A:A	A:A	A:A	A:A	A:A	A:A	A:A	A:A	A:A	A:A	A:A	A:A	A:A	A:A	A:A	A:A	A:A	A:A	A:A	A:A	A:A	A:A	A:A	A:A	A:A	A:A	A:A	A:A	A:A	A:A	A:A	A:A	A:A	A:A	A:A	A:A	A:A	A:A	A:A
PKAM0697	231286_2385_0988	A/G	0.226843	CcLG10	61.249	A:A	A:A	A:A	N:N	A:A	A:A	A:A	A:A	A:A	A:A	A:A	A:A	A:A	A:A	A:A	A:A	A:A	A:A	A:A	A:A	A:A	A:A	A:A	A:A	A:A	A:A	A:A	A:A	A:A	A:A	A:A	A:A	A:A	A:A	A:A	A:A	A:A	A:A	A:A	A:A	A:A	A:A	A:A	A:A
PKAM1365	Contig33302	T/C	0.224766	CcLG10	61.293	T:T	T:T	T:T	N:N	T:T	T:T	T:T	T:T	T:T	T:T	T:T	T:T	T:T	T:T	T:T	T:T	T:T	T:T	T:T	T:T	T:T	T:T	T:T	T:T	T:T	T:T	T:T	T:T	T:T	T:T	T:T	T:T	T:T	T:T	T:T	T:T	T:T	T:T	T:T	T:T	T:T	T:T	T:T	T:T
PKAM0123	CC_TOG896746_1	T/C	0.0420858	CcLG10	62.116	T:T	T:T	T:T	T:T	T:T	T:T	T:T	T:T	T:T	T:T	T:T	N:N	T:T	T:T	T:T	T:T	T:T	T:T	T:T	T:T	T:T	T:T	T:T	T:T	T:T	T:T	T:T	T:T	T:T	T:T	T:T	T:T	T:T	T:T	T:T	T:T	T:T	T:T	T:T	T:T	T:T	T:T	T:T	T:T
PKAM0852	Contig2844	G/A	0.0840478	CcLG10	62.827	G:G	G:G	G:G	N:N	G:G	G:G	G:G	G:G	N:N	G:G	G:G	G:G	G:G	G:G	G:G	G:G	G:G	G:G	G:G	G:G	G:G	G:G	G:G	G:G	G:G	G:G	G:G	G:G	G:G	N:N	G:G	G:G	G:G	G:G	G:G	G:G	G:G	G:G	G:G	G:G	G:G	G:G	G:G	G:G
PKAM0559	CC_TOG913421_2	T/C	0.173155	CcLG11	0	T:T	T:T	T:T	T:T	T:T	T:T	T:T	T:T	T:T	T:T	T:T	T:T	T:T	T:T	T:T	T:T	T:T	T:T	T:T	T:T	T:T	T:T	T:T	T:T	T:T	T:T	T:T	T:T	T:T	T:T	T:T	T:T	T:T	T:T	T:T	T:T	T:T	T:T	T:T	T:T	T:T	T:T	T:T	T:T
PKAM0556	CC_TOG947093_1	G/C	0.0849383	CcLG11	0.135	G:G	G:G	G:G	G:G	G:G	G:G	G:G	G:G	G:G	G:G	G:G	G:G	G:G	G:G	G:G	G:G	G:G	G:G	G:G	G:G	G:G	G:G	G:G	G:G	G:G	G:G	G:G	G:G	G:G	G:G	G:G	G:G	G:G	G:G	G:G	G:G	G:G	G:G	G:G	G:G	G:G	G:G	G:G	G:G
PKAM0560	CC_TOG898359_1	T/C	0.161975	CcLG11	4.509	T:T	T:T	T:T	T:T	T:T	T:T	T:T	T:T	T:T	T:T	T:T	T:T	T:T	T:T	T:T	T:T	T:T	T:T	T:T	T:T	T:T	T:T	T:T	T:T	T:T	T:T	T:T	T:T	T:T	T:T	C:C	T:T	T:T	T:T	T:T	T:T	T:T	T:T	T:T	T:T	T:T	T:T	T:T	T:T
PKAM0299	CC_TOG898468_1_b	C/G	0.154238	CcLG11	4.718	C:C	C:C	C:C	C:C	C:C	C:C	C:C	C:C	C:C	C:C	C:C	C:C	C:C	C:C	C:C	C:C	C:C	C:C	C:C	C:C	C:C	C:C	C:C	C:C	C:C	C:C	C:C	C:C	C:C	C:C	C:C	C:C	C:C	C:C	C:C	C:C	C:C	C:C	C:C	C:C	C:C	C:C	C:C	C:C
PKAM0629	CC_TOG947627_1	T/A	0.10718	CcLG11	4.765	T:T	T:T	T:T	T:T	T:T	T:T	T:T	T:T	T:T	T:T	T:T	T:T	T:T	T:T	T:T	T:T	T:T	T:T	T:T	T:T	T:T	T:T	T:T	T:T	T:T	T:T	T:T	T:T	T:T	T:T	T:T	T:T	T:T	T:T	T:T	T:T	T:T	T:T	T:T	T:T	T:T	T:T	T:T	T:T
PKAM0224	CC_TOG901770_2	A/C	0.0412188	CcLG11	6.452	A:A	A:A	A:A	A:A	A:A	A:A	A:A	A:A	A:A	A:A	A:A	A:A	A:A	A:A	A:A	A:A	A:A	A:A	A:A	A:A	A:A	A:A	A:A	A:A	A:A	A:A	A:A	A:A	A:A	A:A	A:A	A:A	A:A	A:A	A:A	A:A	A:A	A:A	A:A	A:A	A:A	A:A	A:A	A:A
PKAM0454	CC_TOG896966_1	A/G	0.222725	CcLG11	8.131	G:G	G:G	G:G	G:G	G:G	G:G	G:G	G:G	G:G	G:G	G:G	G:G	G:G	G:G	G:G	G:G	G:G	G:G	G:G	G:G	G:G	G:G	G:G	G:G	G:G	G:G	G:G	G:G	G:G	G:G	G:G	G:G	G:G	G:G	G:G	G:G	G:G	G:G	G:G	G:G	G:G	G:G	G:G	G:G
PKAM0221	CC_TOG896504_2	T/G	0.0823217	CcLG11	8.849	T:T	T:T	T:T	T:T	T:T	T:T	T:T	T:T	T:T	T:T	T:T	T:T	T:T	T:T	T:T	T:T	T:T	T:T	T:T	T:T	T:T	T:T	T:T	T:T	T:T	T:T	T:T	T:T	T:T	T:T	T:T	T:T	T:T	T:T	T:T	T:T	T:T	T:T	T:T	T:T	T:T	T:T	T:T	T:T
PKAM0266	CC_TOG900848_1_b	A/T	0.0840478	CcLG11	10.491	A:A	A:A	A:A	A:A	A:A	A:A	A:A	A:A	A:A	A:A	A:A	A:A	A:A	A:A	A:A	A:A	A:A	A:A	A:A	A:A	A:A	A:A	A:A	A:A	A:A	A:A	A:A	A:A	A:A	A:A	A:A	A:A	A:A	A:A	A:A	A:A	A:A	A:A	A:A	A:A	A:A	A:A	A:A	A:A
PKAM0673	Contig2808	G/T	0.139207	CcLG11	10.678	G:G	G:G	G:G	G:G	G:G	G:G	G:G	G:G	G:G	G:G	G:G	G:G	G:G	G:G	G:G	G:G	G:G	G:G	G:G	G:G	G:G	G:G	G:G	G:G	G:G	G:G	G:G	G:G	G:G	G:G	G:G	G:G	G:G	G:G	G:G	G:G	G:G	G:G	G:G	G:G	G:G	G:G	G:G	G:G
PKAM0840	Contig48529	T/A	0.127066	CcLG11	10.936	T:T	T:T	T:T	T:T	T:T	T:T	T:T	T:T	T:T	T:T	T:T	T:T	T:T	T:T	T:T	T:T	T:T	T:T	T:T	T:T	T:T	T:T	T:T	T:T	T:T	T:T	T:T	T:T	T:T	T:T	T:T	T:T	T:T	T:T	T:T	T:T	T:T	T:T	T:T	T:T	T:T	T:T	T:T	T:T
PKAM1418	Contig48423	A/G	0.242675	CcLG11	12.586	A:A	A:A	A:A	A:A	A:A	A:A	A:A	A:A	A:A	A:A	A:A	A:A	A:A	A:A	A:A	A:A	A:A	A:A	A:A	A:A	A:A	A:A	A:A	A:A	A:A	A:A	A:A	N:N	A:A	A:A	N:N	A:A	A:A	A:A	A:A	A:A	A:A	A:A	A:A	A:A	A:A	A:A	A:A	A:A
PKAM0796	Contig38047	C/A	0.0215028	CcLG11	13.386	C:C	C:C	C:C	C:C	C:C	C:C	C:C	C:C	C:C	C:C	C:C	C:C	C:C	C:C	C:C	C:C	C:C	C:C	C:C	C:C	C:C	C:C	C:C	C:C	C:C	C:C	C:C	C:C	C:C	C:C	C:C	C:C	C:C	C:C	C:C	C:C	C:C	C:C	C:C	C:C	C:C	C:C	C:C	C:C
PKAM1127	Contig22513	C/T	0.224766	CcLG11	13.391	C:C	C:C	C:C	C:C	C:C	C:C	C:C	C:C	C:C	C:C	C:C	C:C	C:C	C:C	C:C	C:C	C:C	C:C	C:C	C:C	C:C	C:C	C:C	C:C	C:C	C:C	C:C	C:C	C:C	C:C	C:C	C:C	C:C	C:C	C:C	C:C	C:C	C:C	C:C	C:C	C:C	C:C	C:C	C:C
PKAM1385	Contig24589	A/G	0.101746	CcLG11	14.003	A:A	A:A	A:A	A:A	A:A	A:A	A:A	A:A	A:A	A:A	A:A	A:A	A:A	A:A	A:A	A:A	A:A	A:A	A:A	A:A	A:A	A:A	A:A	A:A	A:A	A:A	A:A	A:A	A:A	A:A	A:A	A:A	A:A	A:A	A:A	A:A	A:A	A:A	A:A	A:A	A:A	N:N	A:A	A:A
PKAM0867	Contig7081	A/G	0.101746	CcLG11	14.011	A:A	A:A	A:A	A:A	A:A	A:A	A:A	A:A	A:A	A:A	A:A	A:A	A:A	A:A	A:A	A:A	A:A	A:A	A:A	A:A	A:A	A:A	A:A	A:A	A:A	A:A	A:A	A:A	A:A	A:A	A:A	A:A	A:A	A:A	A:A	A:A	A:A	A:A	A:A	A:A	A:A	A:A	A:A	A:A
PKAM0343	CC_TOG903911_1	A/G	0.100724	CcLG11	14.253	A:A	A:A	A:A	A:A	A:A	A:A	A:A	A:A	A:A	A:A	A:A	A:A	A:A	A:A	A:A	A:A	A:A	A:A	A:A	A:A	A:A	A:A	A:A	A:A	A:A	A:A	A:A	A:A	A:A	A:A	A:A	A:A	A:A	A:A	A:A	A:A	A:A	A:A	A:A	A:A	A:A	A:A	A:A	A:A
PKAM0812	Contig44549	C/T	0.195629	CcLG11	14.722	C:C	C:C	C:C	C:C	C:C	C:C	C:C	C:C	C:C	C:C	C:C	C:C	C:C	C:C	C:C	C:C	C:C	C:C	C:C	C:C	C:C	C:C	C:C	C:C	C:C	C:C	C:C	C:C	C:C	C:C	C:C	C:C	C:C	C:C	C:C	C:C	C:C	C:C	C:C	C:C	C:C	C:C	C:C	C:C
PKAM1094	Contig35803	G/A	0.193762	CcLG11	14.773	G:G	G:G	G:G	G:G	G:G	G:G	G:G	G:G	G:G	G:G	G:G	G:G	G:G	G:G	G:G	G:G	G:G	G:G	G:G	G:G	G:G	G:G	G:G	G:G	G:G	G:G	G:G	G:G	G:G	G:G	G:G	G:G	G:G	G:G	G:G	G:G	G:G	G:G	G:G	G:G	G:G	G:G	G:G	G:G
PKAM0863	Contig30171	T/C	0.210539	CcLG11	16.665	T:T	T:T	T:T	T:T	T:T	T:T	T:T	T:T	T:T	T:T	T:T	T:T	T:T	T:T	T:T	T:T	T:T	T:T	T:T	T:T	T:T	T:T	T:T	T:T	T:T	T:T	T:T	T:T	T:T	T:T	T:T	T:T	T:T	T:T	T:T	T:T	T:T	T:T	T:T	T:T	T:T	T:T	T:T	T:T
PKAM1582	Contig21138	T/C	0.193762	CcLG11	16.952	T:T	T:T	T:T	T:T	T:T	T:T	T:T	T:T	T:T	T:T	T:T	T:T	T:T	T:T	T:T	T:T	T:T	T:T	T:T	T:T	T:T	T:T	T:T	T:T	T:T	T:T	T:T	T:T	T:T	T:T	C:C	T:T	T:T	T:T	T:T	T:T	T:T	T:T	T:T	T:T	T:T	T:T	T:T	T:T
PKAM0050	CC_TOG896681_2	T/G	0	CcLG11	22.355	G:G	G:G	G:G	G:G	G:G	G:G	G:G	G:G	G:G	G:G	G:G	G:G	G:G	G:G	G:G	G:G	G:G	G:G	G:G	G:G	G:G	G:G	G:G	G:G	G:G	N:N	G:G	G:G	G:G	G:G	G:G	G:G	G:G	G:G	G:G	G:G	G:G	G:G	G:G	G:G	G:G	G:G	G:G	G:G
PKAM0202	CC_TOG910212_2	T/G	0.19947	CcLG11	23.13	T:T	T:T	T:T	T:T	T:T	T:T	T:T	T:T	T:T	T:T	T:T	T:T	T:T	T:T	T:T	T:T	T:T	T:T	T:T	T:T	T:T	T:T	T:T	T:T	T:T	T:T	T:T	T:T	T:T	T:T	T:T	T:T	T:T	T:T	T:T	T:T	T:T	T:T	T:T	T:T	T:T	T:T	T:T	T:T
PKAM0226	CC_TOG902069_2	A/C	0.0814848	CcLG11	24.146	A:A	A:A	A:A	A:A	A:A	A:A	A:A	A:A	A:A	A:A	A:A	A:A	A:A	A:A	A:A	A:A	A:A	A:A	A:A	A:A	A:A	A:A	A:A	A:A	A:A	A:A	A:A	A:A	A:A	A:A	A:A	A:A	A:A	A:A	A:A	A:A	A:A	A:A	A:A	A:A	A:A	A:A	A:A	A:A
PKAM0957	Contig26678	T/A	0.102788	CcLG11	25.108	T:T	T:T	T:T	T:T	T:T	T:T	T:T	T:T	T:T	T:T	T:T	T:T	T:T	T:T	T:T	T:T	T:T	T:T	T:T	T:T	T:T	T:T	T:T	T:T	T:T	T:T	T:T	T:T	T:T	T:T	T:T	T:T	T:T	T:T	T:T	T:T	T:T	T:T	N:N	T:T	T:T	T:T	T:T	T:T
PKAM0782	Contig17966	C/G	0.185493	CcLG11	27.431	C:C	C:C	C:C	N:N	C:C	C:C	C:C	C:C	C:C	C:C	C:C	C:C	C:C	C:C	C:C	C:C	C:C	C:C	C:C	C:C	C:C	C:C	C:C	C:C	C:C	C:C	C:C	C:C	C:C	C:C	C:C	C:C	C:C	C:C	C:C	C:C	C:C	C:C	C:C	C:C	C:C	N:N	C:C	C:C
PKAM1473	Contig1571	C/T	0.101746	CcLG11	32.328	C:C	C:C	C:C	C:C	C:C	C:C	C:C	C:C	C:C	C:C	C:C	C:C	C:C	C:C	C:C	C:C	C:C	C:C	C:C	C:C	C:C	C:C	C:C	C:C	C:C	C:C	C:C	C:C	C:C	C:C	C:C	C:C	C:C	C:C	C:C	C:C	C:C	C:C	C:C	C:C	C:C	C:C	C:C	C:C
PKAM0900	247318_1495_0949	T/G	0.434903	CcLG11	34.446	T:T	T:T	T:T	T:T	T:T	G:G	T:T	T:T	G:G	G:G	G:T	T:T	G:G	T:T	G:T	G:G	T:T	T:T	T:T	T:T	G:G	G:T	T:T	N:N	G:G	T:T	G:G	T:T	T:T	T:T	T:T	G:G	G:T	T:T	G:G	T:T	T:T	T:T	T:T	G:G	T:T	T:T	T:T	T:T
PKAM1484	Contig28376	C/A	0.0840478	CcLG11	35.678	C:C	C:C	C:C	C:C	C:C	C:C	C:C	C:C	C:C	C:C	C:C	C:C	C:C	C:C	C:C	C:C	C:C	C:C	C:C	C:C	C:C	C:C	C:C	C:C	C:C	C:C	C:C	C:C	C:C	C:C	C:C	C:C	C:C	C:C	C:C	C:C	C:C	C:C	C:C	C:C	C:C	C:C	C:C	C:C
PKAM0111	CC_TOG927660_1	T/G	0.0630907	CcLG11	36.685	T:T	T:T	T:T	T:T	T:T	T:T	T:T	T:T	T:T	T:T	T:T	T:T	T:T	T:T	T:T	T:T	T:T	T:T	T:T	T:T	T:T	T:T	T:T	T:T	T:T	T:T	T:T	T:T	T:T	T:T	T:T	T:T	T:T	T:T	T:T	T:T	T:T	T:T	T:T	T:T	T:T	T:T	N:N	T:T
PKAM0351	CC_TOG897306_1_b	C/G	0.100724	CcLG11	37.583	C:C	C:C	C:C	C:C	C:C	C:C	C:C	C:C	C:C	C:C	C:C	C:C	C:C	C:C	C:C	C:C	C:C	C:C	C:C	C:C	C:C	C:C	C:C	C:C	C:C	C:C	C:C	C:C	C:C	C:C	C:C	C:C	C:C	C:C	C:C	C:C	C:C	C:C	C:C	C:C	C:C	C:C	C:C	C:C
PKAM1167	Contig47990	C/T	0.49881	CcLG11	38.319	C:C	C:C	C:C	C:C	C:C	T:T	C:C	C:C	T:T	T:T	T:T	C:C	T:T	C:C	C:C	T:T	C:C	T:T	T:T	N:N	T:T	N:N	T:T	C:C	C:C	C:C	T:T	C:C	C:C	C:C	T:T	T:T	N:N	T:T	T:T	C:C	C:C	C:C	T:T	T:T	C:C	C:C	C:C	N:N
PKAM0045	CC_TOG900784_1	A/G	0.15879	CcLG11	38.508	G:G	G:G	G:G	G:G	G:G	G:G	G:G	G:G	G:G	G:G	G:G	G:G	G:G	G:G	G:G	G:G	G:G	G:G	G:G	G:G	G:G	G:G	G:G	G:G	G:G	G:G	G:G	G:G	G:G	G:G	G:G	G:G	G:G	G:G	G:G	G:G	G:G	G:G	G:G	G:G	G:G	G:G	G:G	G:G
PKAM1610	Contig47988	G/A	0.495868	CcLG11	38.583	G:G	G:G	G:G	G:G	G:G	A:A	G:G	G:G	A:A	A:A	A:A	G:G	A:A	G:G	G:G	A:A	G:G	A:A	A:A	A:G	A:A	A:G	A:A	G:G	G:G	G:G	A:A	G:G	G:G	G:G	A:A	A:A	A:G	A:A	A:A	G:G	G:G	G:G	A:A	A:A	G:G	G:G	G:G	G:G
PKAM0236	CC_TOG908720_1	A/T	0.210539	CcLG11	39.884	T:T	T:T	T:T	T:T	T:T	T:T	T:T	T:T	T:T	T:T	T:T	T:T	T:T	T:T	T:T	T:T	T:T	T:T	T:T	T:T	T:T	T:T	T:T	T:T	T:T	T:T	T:T	T:T	T:T	T:T	T:T	T:T	T:T	T:T	T:T	T:T	T:T	T:T	T:T	T:T	T:T	T:T	T:T	T:T
PKAM1093	221754_3751_0860	C/A	0.226843	CcLG11	40.543	C:C	C:C	C:C	C:C	C:C	C:C	C:C	C:C	C:C	C:C	C:C	C:C	C:C	C:C	C:C	C:C	C:C	C:C	C:C	C:C	C:C	C:C	C:C	C:C	C:C	C:C	C:C	C:C	C:C	C:C	C:C	C:C	C:C	C:C	C:C	C:C	C:C	C:C	C:C	C:C	C:C	C:C	C:C	C:C
PKAM0526	CC_TOG896191_1	C/G	0.265928	CcLG11	51.688	C:C	C:C	C:C	C:C	C:C	C:C	C:C	C:C	C:C	C:C	C:C	C:C	C:C	C:C	C:C	C:C	C:C	C:C	C:C	C:C	C:C	C:C	C:C	C:C	C:C	C:C	C:C	C:C	C:C	C:C	C:C	C:C	C:C	C:C	C:C	C:C	C:C	C:C	C:C	C:C	C:C	C:C	C:C	C:C
PKAM1517	Contig26964	C/T	0.176512	CcLG11	56.072	C:C	C:C	C:C	C:C	C:C	C:C	C:C	C:C	C:C	C:C	C:C	C:C	C:C	C:C	C:C	C:C	C:C	C:C	C:C	C:C	C:C	C:C	C:C	C:C	C:C	C:C	C:C	C:C	C:C	C:C	C:C	C:C	C:C	C:C	C:C	C:C	C:C	C:C	C:C	C:C	C:C	C:C	C:C	C:C
PKAM0272	CC_TOG918556_1	A/G	0.0210502	CcLG11	59.697	G:G	G:G	G:G	G:G	G:G	G:G	G:G	G:G	G:G	G:G	G:G	G:G	G:G	G:G	G:G	G:G	G:G	G:G	G:G	G:G	G:G	G:G	G:G	G:G	G:G	G:G	G:G	G:G	G:G	G:G	G:G	G:G	G:G	G:G	G:G	G:G	G:G	G:G	G:G	G:G	G:G	G:G	G:G	G:G
PKAM1177	Contig23018	T/G	0.0425331	CcLG11	62.33	T:T	T:T	N:N	T:T	T:T	T:T	T:T	T:T	T:T	T:T	T:T	T:T	T:T	T:T	T:T	T:T	T:T	T:T	T:T	T:T	T:T	T:T	T:T	T:T	T:T	T:T	T:T	T:T	T:T	T:T	T:T	T:T	T:T	T:T	T:T	T:T	T:T	T:T	T:T	T:T	T:T	T:T	T:T	T:T
PKAM0341	CC_TOG895242_1	T/C	0.18	CcLG11	63.911	C:C	C:C	C:C	C:C	C:C	C:C	C:C	C:C	C:C	C:C	C:C	C:C	C:C	C:C	C:C	C:C	C:C	C:C	C:C	C:C	C:C	C:C	C:C	C:C	C:C	C:C	C:C	C:C	C:C	C:C	C:C	C:C	C:C	C:C	C:C	C:C	C:C	C:C	C:C	C:C	C:C	C:C	C:C	N:N
PKAM1384	Contig40194	A/G	0.119511	CcLG11	64.126	A:A	A:A	A:A	A:A	A:A	A:A	A:A	A:A	A:A	A:A	A:A	A:A	A:A	A:A	A:A	A:A	A:A	A:A	A:A	A:A	A:A	A:A	A:A	A:A	A:A	A:A	A:A	A:A	A:A	A:A	A:A	A:A	A:A	A:A	A:A	A:A	A:A	A:A	A:A	A:A	A:A	A:A	A:A	A:A
PKAM0979	268882_0429_2795	T/C	0.121928	CcLG11	64.283	T:T	T:T	T:T	T:T	T:T	T:T	T:T	T:T	T:T	T:T	T:T	T:T	T:T	T:T	T:T	T:T	T:T	T:T	T:T	T:T	T:T	T:T	T:T	N:N	T:T	T:T	T:T	T:T	T:T	T:T	T:T	T:T	T:T	T:T	T:T	T:T	T:T	T:T	T:T	T:T	T:T	T:T	T:T	T:T
PKAM0807	014066_0828_1825	C/A	0.444444	CcLG11	64.501	C:C	C:C	C:C	A:A	A:A	C:C	C:C	C:C	C:C	A:A	A:C	C:C	A:C	A:C	A:A	A:C	C:C	A:C	A:A	A:A	A:A	A:C	A:C	A:A	A:A	A:A	A:A	A:A	C:C	N:N	C:C	C:C	A:C	C:C	C:C	C:C	A:A	A:A	A:A	N:N	A:A	A:A	A:A	A:A
PKAM1307	Contig18800	C/T	0.101746	CcLG11	65.135	C:C	C:C	C:C	C:C	C:C	C:C	C:C	C:C	C:C	C:C	C:C	C:C	C:C	C:C	C:C	C:C	C:C	C:C	C:C	C:C	C:C	C:C	C:C	C:C	C:C	C:C	C:C	C:C	C:C	C:C	C:C	C:C	C:C	C:C	C:C	C:C	C:C	C:C	C:C	C:C	C:C	C:C	C:C	C:C
PKAM0710	Contig29821	G/A	0.24049	CcLG11	67.268	G:G	G:G	G:G	G:G	G:G	G:G	G:G	G:G	G:G	G:G	G:G	G:G	G:G	G:G	G:G	G:G	G:G	G:G	G:G	G:G	G:G	G:G	G:G	G:G	G:G	G:G	G:G	G:G	G:G	G:G	G:G	G:G	G:G	G:G	G:G	G:G	G:G	G:G	G:G	G:G	G:G	G:G	G:G	G:G
PKAM1303	251738063GR468172_1	C/G	0.139207	CcLG11	68.128	C:C	C:C	C:C	C:C	C:C	C:C	C:C	C:C	C:C	C:C	C:C	C:C	C:C	C:C	C:C	C:C	C:C	C:C	C:C	C:C	C:C	C:C	C:C	C:C	C:C	C:C	C:C	C:C	C:C	C:C	C:C	C:C	C:C	C:C	C:C	C:C	C:C	C:C	C:C	C:C	C:C	C:C	C:C	C:C
PKAM1457	Contig41461	T/C	0.0831758	CcLG11	68.221	T:T	T:T	T:T	T:T	T:T	T:T	T:T	T:T	T:T	T:T	T:T	T:T	T:T	T:T	T:T	T:T	T:T	T:T	T:T	T:T	T:T	T:T	T:T	T:T	T:T	T:T	T:T	T:T	T:T	T:T	T:T	T:T	T:T	T:T	T:T	T:T	T:T	T:T	T:T	T:T	T:T	T:T	T:T	T:T
PKAM1114	Contig8233	G/A	0.222725	CcLG11	68.596	G:G	G:G	G:G	G:G	G:G	G:G	G:G	G:G	G:G	G:G	G:G	G:G	G:G	G:G	G:G	G:G	G:G	G:G	G:G	G:G	G:G	G:G	G:G	G:G	G:G	G:G	G:G	G:G	G:G	G:G	G:G	G:G	G:G	G:G	G:G	G:G	G:G	G:G	G:G	G:G	G:G	G:G	G:G	G:G
PKAM1330	Contig23037	G/A	0.157244	CcLG11	69.528	A:A	A:A	A:A	A:A	A:A	A:A	A:A	A:A	A:A	A:A	A:A	A:A	A:A	N:N	A:A	A:A	A:A	A:A	A:A	A:A	A:A	A:A	A:A	A:A	A:A	A:A	A:A	A:A	A:A	A:A	A:A	A:A	A:A	A:A	A:A	A:A	A:A	A:A	A:A	A:A	A:A	A:A	A:A	A:A
PKAM0301	CC_TOG901547_2	G/A	0.0688776	CcLG11	70.354	A:A	A:A	A:A	A:A	A:A	A:A	A:A	A:A	A:A	A:A	A:A	A:A	A:A	A:A	A:A	A:A	A:A	A:A	A:A	A:A	A:A	A:A	A:A	A:A	A:A	A:A	A:A	A:A	A:A	A:A	A:A	A:A	A:A	A:A	A:A	A:A	A:A	A:A	A:A	N:N	A:A	A:A	A:A	A:A
PKAM0714	145052_2628_1670	C/A	0.212535	CcLG11	71.264	C:C	C:C	C:C	C:C	C:C	C:C	C:C	C:C	C:C	C:C	C:C	C:C	C:C	C:C	C:C	C:C	C:C	C:C	C:C	C:C	C:C	C:C	C:C	C:C	C:C	C:C	C:C	C:C	C:C	C:C	C:C	C:C	C:C	C:C	N:N	C:C	C:C	C:C	C:C	C:C	C:C	C:C	C:C	C:C
PKAM0273	CC_TOG900342_2	C/G	0.103852	CcLG11	71.636	G:G	G:G	G:G	G:G	G:G	G:G	G:G	G:G	G:G	G:G	G:G	G:G	G:G	G:G	G:G	G:G	G:G	G:G	G:G	G:G	G:G	G:G	G:G	G:G	G:G	G:G	G:G	G:G	G:G	G:G	G:G	G:G	G:G	G:G	G:G	G:G	G:G	G:G	G:G	G:G	G:G	G:G	G:G	G:G
PKAM0036	CC_TOG899504_2	C/G	0.238343	CcLG11	71.948	G:G	G:G	G:G	G:G	G:G	G:G	G:G	G:G	G:G	G:G	G:G	G:G	G:G	G:G	G:G	G:G	G:G	G:G	G:G	G:G	G:G	G:G	G:G	G:G	G:G	G:G	G:G	G:G	G:G	G:G	G:G	G:G	G:G	G:G	G:G	G:G	G:G	G:G	G:G	G:G	G:G	G:G	G:G	G:G
PKAM0451	CC_TOG895572_1	T/C	0.04299	CcLG11	72.331	T:T	T:T	T:T	T:T	T:T	T:T	T:T	T:T	T:T	T:T	T:T	T:T	T:T	T:T	T:T	T:T	T:T	T:T	T:T	T:T	T:T	T:T	T:T	T:T	T:T	T:T	T:T	T:T	T:T	T:T	T:T	T:T	T:T	T:T	T:T	T:T	T:T	T:T	T:T	T:T	T:T	T:T	T:T	T:T
PKAM1215	186344_1938_2330	G/T	0.206655	CcLG11	72.882	G:G	G:G	G:G	G:G	G:G	G:G	G:G	G:G	G:G	G:G	G:G	G:G	G:G	G:G	G:G	G:G	G:G	G:G	G:G	G:G	G:G	G:G	G:G	G:G	G:G	G:G	G:G	G:G	G:G	G:G	G:G	G:G	G:G	G:G	G:G	G:G	G:G	G:G	G:G	G:G	G:G	G:G	G:G	G:G
PKAM1507	Contig21378	C/A	0.206655	CcLG11	73.033	C:C	C:C	C:C	C:C	C:C	C:C	C:C	C:C	C:C	C:C	C:C	C:C	C:C	C:C	C:C	C:C	C:C	C:C	C:C	C:C	C:C	C:C	C:C	C:C	C:C	C:C	C:C	C:C	C:C	C:C	C:C	C:C	C:C	C:C	C:C	C:C	C:C	C:C	C:C	C:C	C:C	C:C	C:C	C:C
PKAM1231	Contig38186	A/G	0.190131	CcLG11	75.39	A:A	A:A	A:A	A:A	A:A	A:A	A:A	A:A	A:A	A:A	A:A	A:A	A:A	A:A	A:A	A:A	A:A	A:A	A:A	A:A	A:A	A:A	A:A	A:A	A:A	A:A	A:A	A:A	A:A	A:A	A:A	A:A	A:A	A:A	A:A	A:A	A:A	A:A	A:A	A:A	A:A	A:A	A:A	A:A
PKAM0810	Contig13385	C/A	0.181795	CcLG11	76.274	C:C	C:C	C:C	C:C	C:C	C:C	C:C	C:C	C:C	C:C	C:C	C:C	C:C	C:C	C:C	C:C	C:C	C:C	C:C	C:C	C:C	C:C	C:C	C:C	C:C	C:C	C:C	C:C	C:C	C:C	C:C	C:C	C:C	C:C	C:C	C:C	C:C	C:C	C:C	C:C	C:C	C:C	C:C	C:C
PKAM0068	CC_TOG894542_1	A/G	0.251302	CcLG11	79.196	G:G	G:G	G:G	G:G	G:G	G:G	G:G	G:G	G:G	G:G	G:G	G:G	G:G	G:G	G:G	G:G	G:G	G:G	G:G	G:G	G:G	G:G	G:G	G:G	G:G	G:G	G:G	G:G	G:G	G:G	G:G	G:G	G:G	G:G	G:G	G:G	G:G	G:G	G:G	G:G	G:G	G:G	G:G	G:G
PKAM1510	Contig34474	A/T	0.100724	CcLG11	79.837	A:A	A:A	A:A	A:A	A:A	A:A	A:A	A:A	A:A	A:A	A:A	A:A	A:A	A:A	A:A	A:A	A:A	A:A	A:A	A:A	A:A	A:A	A:A	A:A	A:A	A:A	A:A	A:A	A:A	A:A	A:A	A:A	A:A	A:A	A:A	A:A	A:A	A:A	A:A	A:A	A:A	A:A	A:A	A:A
PKAM0327	CC_TOG901908_1	T/C	0.178239	CcLG11	81.88	C:C	C:C	C:C	C:C	C:C	C:C	C:C	C:C	C:C	C:C	C:C	C:C	C:C	C:C	C:C	C:C	C:C	C:C	C:C	C:C	C:C	C:C	C:C	C:C	C:C	C:C	C:C	C:C	C:C	C:C	C:C	C:C	C:C	C:C	C:C	C:C	C:C	C:C	C:C	C:C	C:C	C:C	C:C	C:C
PKAM0247	CC_TOG899072_2_b	A/G	0.253508	CcLG11	82.699	G:G	G:G	G:G	G:G	G:G	G:G	G:G	G:G	G:G	G:G	G:G	G:G	G:G	G:G	G:G	G:G	G:G	G:G	G:G	G:G	G:G	G:G	G:G	G:G	G:G	G:G	G:G	G:G	G:G	G:G	G:G	G:G	G:G	G:G	G:G	G:G	G:G	G:G	G:G	G:G	G:G	G:G	G:G	G:G
PKAM0828	264260_3293_0668	T/A	0.101746	CcLG11	84.735	T:T	T:T	T:T	T:T	T:T	T:T	T:T	T:T	T:T	T:T	T:T	T:T	T:T	T:T	T:T	T:T	T:T	T:T	T:T	T:T	T:T	T:T	T:T	T:T	T:T	T:T	T:T	T:T	T:T	T:T	N:N	T:T	T:T	T:T	T:T	T:T	T:T	T:T	T:T	T:T	T:T	T:T	T:T	T:T
PKAM0527	CC_TOG922018_2	A/G	0.0877263	CcLG11	85.014	A:A	A:A	A:A	A:A	A:A	A:A	A:A	A:A	A:A	A:A	A:A	A:A	A:A	A:A	A:A	A:A	A:A	A:A	A:A	A:A	A:A	A:A	A:A	A:A	A:A	A:A	A:A	A:A	A:A	A:A	A:A	A:A	A:A	A:A	A:A	A:A	A:A	A:A	A:A	A:A	A:A	A:A	A:A	A:A
PKAM0382	CC_TOG895455_1	A/G	0.137845	CcLG11	85.169	G:G	G:G	G:G	G:G	G:G	G:G	G:G	G:G	G:G	G:G	G:G	G:G	G:G	G:G	G:G	G:G	G:G	G:G	G:G	G:G	G:G	G:G	G:G	G:G	G:G	G:G	G:G	G:G	G:G	G:G	G:G	G:G	G:G	G:G	G:G	G:G	G:G	G:G	G:G	G:G	G:G	G:G	G:G	G:G
PKAM0712	123257_3128_0175	C/G	0.163616	CcLG11	85.189	C:C	C:C	C:C	N:N	C:C	C:C	C:C	C:C	C:C	C:C	C:C	C:C	C:C	C:C	C:C	C:C	C:C	C:C	C:C	C:C	C:C	C:C	C:C	C:C	C:C	C:C	C:C	C:C	C:C	C:C	C:C	C:C	C:C	C:C	C:C	C:C	C:C	C:C	C:C	C:C	C:C	C:C	C:C	C:C
PKAM0830	Contig31268	T/C	0.118338	CcLG11	85.204	T:T	T:T	T:T	T:T	T:T	T:T	T:T	T:T	T:T	T:T	T:T	T:T	T:T	T:T	T:T	T:T	T:T	T:T	T:T	T:T	T:T	T:T	T:T	T:T	T:T	T:T	T:T	T:T	T:T	T:T	T:T	T:T	T:T	T:T	T:T	T:T	T:T	T:T	T:T	T:T	T:T	T:T	T:T	T:T
PKAM1230	090203_3185_1736	T/G	0.101746	CcLG11	85.332	G:G	G:G	G:G	G:G	G:G	G:G	G:G	G:G	G:G	G:G	G:G	G:G	G:G	G:G	G:G	G:G	G:G	G:G	G:G	G:G	N:N	G:G	G:G	G:G	G:G	G:G	G:G	G:G	G:G	G:G	G:G	G:G	G:G	G:G	G:G	G:G	G:G	G:G	G:G	G:G	G:G	G:G	G:G	G:G
PKAM0984	Contig47127	C/A	0.0831758	CcLG11	85.365	C:C	C:C	C:C	C:C	C:C	C:C	C:C	C:C	C:C	C:C	C:C	C:C	C:C	C:C	C:C	C:C	C:C	C:C	C:C	C:C	C:C	C:C	C:C	C:C	C:C	C:C	C:C	C:C	C:C	C:C	C:C	C:C	C:C	C:C	C:C	C:C	C:C	C:C	C:C	C:C	C:C	C:C	C:C	C:C
PKAM1343	Contig12986	C/A	0.284888	CcLG11	85.377	C:C	C:C	C:C	C:C	C:C	C:C	C:C	C:C	C:C	C:C	C:C	C:C	C:C	C:C	C:C	C:C	C:C	C:C	C:C	C:C	C:C	C:C	C:C	C:C	C:C	C:C	C:C	C:C	C:C	C:C	C:C	C:C	C:C	C:C	C:C	C:C	C:C	C:C	C:C	C:C	C:C	C:C	C:C	C:C
PKAM0829	Contig24456	T/C	0.0840478	CcLG11	85.395	T:T	T:T	T:T	T:T	T:T	T:T	T:T	T:T	T:T	T:T	T:T	T:T	T:T	T:T	T:T	T:T	T:T	T:T	T:T	T:T	T:T	T:T	T:T	T:T	T:T	T:T	T:T	T:T	T:T	T:T	T:T	T:T	T:T	T:T	T:T	T:T	T:T	T:T	T:T	T:T	T:T	T:T	T:T	T:T
PKAM0544	CC_TOG946834_1	A/G	0.197531	CcLG11	86.017	A:A	A:A	A:A	A:A	A:A	A:A	A:A	A:A	A:A	A:A	A:A	A:A	A:A	A:A	A:A	A:A	A:A	A:A	A:A	A:A	A:A	A:A	A:A	A:A	A:A	A:A	A:A	A:A	A:A	A:A	A:A	A:A	A:A	A:A	A:A	A:A	A:A	A:A	A:A	A:A	A:A	A:A	A:A	A:A
PKAM0495	CC_TOG903842_1	C/G	0.1298	CcLG11	87.769	G:G	G:G	G:G	N:N	G:G	G:G	G:G	G:G	G:G	G:G	G:G	G:G	G:G	G:G	G:G	G:G	G:G	G:G	G:G	G:G	G:G	G:G	G:G	G:G	G:G	G:G	G:G	G:G	G:G	G:G	G:G	G:G	G:G	G:G	G:G	G:G	G:G	G:G	G:G	G:G	G:G	C:G	G:G	G:G
PKAM0222	CC_TOG899530_1	A/G	0.0814848	CcLG11	90.063	A:A	A:A	A:A	A:A	A:A	A:A	A:A	A:A	A:A	A:A	A:A	A:A	A:A	A:A	A:A	A:A	A:A	A:A	A:A	A:A	A:A	A:A	A:A	A:A	A:A	A:A	A:A	A:A	A:A	A:A	A:A	A:A	A:A	A:A	A:A	A:A	A:A	A:A	A:A	A:A	A:A	A:A	A:A	A:A
PKAM1217	Contig46167	A/C	0.238343	CcLG11	90.584	A:A	A:A	A:A	A:A	A:A	A:A	A:A	A:A	A:A	A:A	A:A	A:A	A:A	A:A	A:A	A:A	A:A	A:A	A:A	A:A	A:A	A:A	A:A	A:A	A:A	A:A	A:A	A:A	A:A	A:A	A:A	A:A	A:A	A:A	A:A	A:A	A:A	A:A	A:A	A:A	A:A	A:A	A:A	A:A
PKAM0879	206104_2308_0971	A/C	0.24049	CcLG11	90.608	A:A	A:A	A:A	A:A	A:A	A:A	A:A	A:A	A:A	A:A	A:A	A:A	A:A	A:A	A:A	A:A	A:A	A:A	A:A	A:A	A:A	A:A	A:A	A:A	A:A	A:A	A:A	A:A	A:A	A:A	A:A	A:A	A:A	A:A	A:A	A:A	A:A	A:A	A:A	A:A	A:A	A:A	A:A	A:A
PKAM1212	Contig28217	T/C	0.190131	CcLG11	90.902	T:T	T:T	T:T	T:T	T:T	T:T	T:T	T:T	T:T	T:T	T:T	T:T	T:T	T:T	T:T	T:T	T:T	T:T	T:T	T:T	T:T	T:T	T:T	T:T	T:T	T:T	T:T	T:T	T:T	T:T	T:T	T:T	T:T	T:T	T:T	T:T	T:T	T:T	T:T	T:T	T:T	T:T	T:T	T:T
PKAM0098	CC_TOG901032_1	A/T	0.103852	CcLG11	91.529	A:A	A:A	A:A	A:A	A:A	A:A	A:A	A:A	A:A	A:A	A:A	A:A	A:A	A:A	A:A	A:A	A:A	A:A	A:A	A:A	A:A	A:A	A:A	A:A	A:A	A:A	A:A	A:A	A:A	A:A	A:A	A:A	A:A	A:A	A:A	A:A	A:A	A:A	A:A	A:A	A:A	A:A	A:A	A:A
PKAM0311	CC_TOG899076_1	A/T	0.197531	CcLG11	92.136	A:A	A:A	A:A	A:A	A:A	A:A	A:A	A:A	A:A	A:A	A:A	A:A	A:A	A:A	A:A	A:A	A:A	A:A	A:A	A:A	A:A	A:A	A:A	A:A	A:A	A:A	A:A	A:A	A:A	A:A	A:A	A:A	A:A	A:A	A:A	A:A	A:A	A:A	A:A	A:A	A:A	A:A	A:A	A:A
PKAM1063	Contig20037	C/A	0.0814848	CcLG11	93.574	C:C	C:C	C:C	C:C	C:C	C:C	C:C	C:C	C:C	C:C	C:C	C:C	C:C	C:C	C:C	C:C	C:C	C:C	C:C	C:C	C:C	C:C	C:C	C:C	C:C	C:C	C:C	C:C	C:C	C:C	C:C	C:C	C:C	C:C	C:C	C:C	C:C	C:C	C:C	C:C	C:C	C:C	C:C	C:C
PKAM0756	Contig2515	C/T	0.255752	CcLG11	94.409	C:C	C:C	C:C	C:C	C:C	C:C	C:C	C:C	C:C	C:C	C:C	N:N	C:C	C:C	C:C	C:C	C:C	C:C	C:C	C:C	C:C	C:C	C:C	C:C	C:C	C:C	C:C	C:C	C:C	C:C	C:C	C:C	C:C	C:C	C:C	C:C	C:C	C:C	C:C	C:C	C:C	C:C	C:C	C:C
PKAM0784	Contig28238	G/A	0.341797	CcLG11	95.482	G:G	G:G	G:G	G:G	G:G	G:G	G:G	G:G	G:G	G:G	G:G	G:G	G:G	G:G	A:A	G:G	G:G	G:G	G:G	G:G	G:G	G:G	G:G	G:G	G:G	G:G	G:G	G:G	G:G	G:G	G:G	G:G	G:G	G:G	G:G	G:G	G:G	G:G	G:G	G:G	G:G	A:A	G:G	G:G
PKAM0878	Contig11909	G/A	0.24049	CcLG11	95.603	G:G	G:G	G:G	G:G	G:G	G:G	G:G	G:G	G:G	G:G	G:G	G:G	G:G	G:G	G:G	G:G	G:G	G:G	G:G	G:G	G:G	G:G	G:G	G:G	G:G	G:G	G:G	G:G	G:G	G:G	G:G	G:G	G:G	G:G	G:G	G:G	G:G	G:G	G:G	G:G	G:G	G:G	G:G	G:G
PKAM1043	Contig40619	C/T	0.242675	CcLG11	95.905	C:C	C:C	C:C	C:C	C:C	C:C	C:C	C:C	N:N	C:C	C:C	C:C	C:C	C:C	C:C	C:C	C:C	C:C	C:C	C:C	C:C	C:C	C:C	C:C	C:C	C:C	C:C	C:C	C:C	C:C	C:C	C:C	C:C	C:C	C:C	C:C	C:C	C:C	C:C	C:C	C:C	C:C	C:C	C:C
PKAM0864	Contig4860	C/A	0.226843	CcLG11	96.183	C:C	C:C	C:C	C:C	C:C	C:C	C:C	C:C	C:C	C:C	C:C	C:C	C:C	C:C	C:C	C:C	C:C	C:C	C:C	C:C	C:C	C:C	C:C	C:C	C:C	C:C	C:C	C:C	C:C	C:C	C:C	C:C	C:C	C:C	C:C	C:C	C:C	C:C	C:C	C:C	C:C	C:C	C:C	C:C
PKAM1338	Contig22896	C/T	0.142012	CcLG11	97.877	C:C	C:C	C:C	C:C	C:C	C:C	N:N	C:C	C:C	C:C	C:C	C:C	N:N	C:C	C:C	C:C	C:C	C:C	C:C	C:C	C:C	C:C	C:C	C:C	C:C	C:C	C:C	C:C	C:C	C:C	C:C	C:C	C:C	C:C	C:C	C:C	C:C	C:C	C:C	C:C	C:C	C:C	C:C	C:C
PKAM0066	CC_TOG894192_1_b	A/T	0.0831758	CcLG11	98.453	T:T	T:T	T:T	T:T	T:T	T:T	T:T	T:T	T:T	T:T	T:T	T:T	T:T	T:T	T:T	T:T	T:T	T:T	T:T	T:T	T:T	T:T	T:T	T:T	T:T	T:T	T:T	T:T	N:N	T:T	T:T	T:T	T:T	T:T	T:T	T:T	T:T	T:T	T:T	T:T	T:T	T:T	T:T	T:T
PKAM1541	Contig20532	C/A	0.265928	CcLG11	99.517	C:C	C:C	C:C	C:C	C:C	C:C	C:C	C:C	C:C	C:C	C:C	C:C	C:C	C:C	C:C	C:C	C:C	C:C	C:C	C:C	C:C	C:C	C:C	C:C	C:C	C:C	C:C	C:C	C:C	C:C	C:C	C:C	C:C	C:C	C:C	C:C	C:C	C:C	C:C	C:C	C:C	C:C	C:C	C:C
PKAM0545	CC_TOG910676_2	C/G	0.102788	CcLG11	100.023	G:G	G:G	G:G	G:G	G:G	G:G	G:G	G:G	G:G	G:G	G:G	G:G	G:G	G:G	G:G	G:G	G:G	G:G	G:G	G:G	G:G	G:G	G:G	G:G	G:G	G:G	G:G	G:G	G:G	G:G	G:G	G:G	G:G	G:G	G:G	G:G	G:G	G:G	G:G	G:G	G:G	G:G	G:G	G:G
PKAM0217	CC_TOG895127_1	T/C	0.28982	CcLG11	100.362	T:T	T:T	T:T	T:T	T:T	T:T	T:T	T:T	T:T	T:T	T:T	T:T	T:T	T:T	T:T	T:T	T:T	T:T	T:T	T:T	T:T	T:T	T:T	T:T	T:T	T:T	T:T	T:T	T:T	T:T	T:T	T:T	T:T	T:T	T:T	T:T	T:T	T:T	T:T	T:T	T:T	T:T	T:T	T:T
PKAM0870	310367_1235_2692	C/G	0.255752	CcLG11	102.027	C:C	C:C	C:C	C:C	C:C	C:C	C:C	C:C	C:C	C:C	C:C	C:C	C:C	C:C	C:C	C:C	C:C	C:C	C:C	C:C	N:N	C:C	C:C	C:C	C:C	C:C	C:C	C:C	C:C	C:C	C:C	C:C	C:C	C:C	C:C	C:C	C:C	C:C	C:C	C:C	C:C	C:C	C:C	C:C
PKAM0401	CC_TOG905443_2	T/C	0.0823217	CcLG11	108.959	C:C	C:C	C:C	C:C	C:C	C:C	C:C	C:C	C:C	C:C	C:C	C:C	C:C	C:C	C:C	C:C	C:C	C:C	C:C	C:C	C:C	C:C	C:C	C:C	C:C	C:C	C:C	C:C	C:C	C:C	C:C	C:C	C:C	C:C	C:C	C:C	C:C	C:C	C:C	C:C	C:C	C:C	C:C	C:C
PKAM1472	Contig48463	A/G	0.21875	CcLG11	124.254	A:A	A:A	A:A	A:A	A:A	A:A	A:A	A:A	A:A	A:A	A:A	A:A	A:A	A:A	A:A	A:A	A:A	A:A	A:A	A:A	A:A	A:A	A:A	A:A	A:A	A:A	A:A	A:A	A:A	A:A	A:A	A:A	A:A	A:A	A:A	A:A	A:A	A:A	A:A	A:A	A:A	A:A	A:A	N:N
PKAM0003	CC_TOG894056_1	A/G	0	N/A	N/A	G:G	G:G	G:G	G:G	G:G	G:G	G:G	G:G	G:G	G:G	G:G	G:G	G:G	G:G	G:G	G:G	G:G	G:G	-	G:G	G:G	G:G	G:G	G:G	G:G	G:G	G:G	G:G	G:G	G:G	G:G	G:G	G:G	G:G	G:G	G:G	G:G	G:G	G:G	G:G	G:G	G:G	G:G	G:G
PKAM0006	CC_TOG898599_2	T/C	0	N/A	N/A	T:T	T:T	T:T	T:T	T:T	T:T	T:T	T:T	T:T	T:T	T:T	T:T	T:T	T:T	T:T	T:T	T:T	T:T	T:T	T:T	T:T	T:T	T:T	T:T	T:T	T:T	T:T	T:T	T:T	T:T	T:T	T:T	T:T	T:T	T:T	T:T	T:T	T:T	T:T	T:T	T:T	T:T	T:T	T:T
PKAM0007	CC_TOG920755_1	T/C	0	N/A	N/A	C:C	C:C	C:C	C:C	C:C	C:C	C:C	C:C	C:C	C:C	C:C	C:C	C:C	C:C	C:C	C:C	C:C	C:C	C:C	C:C	C:C	C:C	C:C	C:C	C:C	C:C	C:C	C:C	C:C	C:C	C:C	C:C	C:C	C:C	C:C	C:C	C:C	C:C	C:C	C:C	C:C	C:C	C:C	C:C
PKAM0009	CC_TOG898489_1	A/G	0	N/A	N/A	A:A	A:A	A:A	A:A	A:A	A:A	A:A	A:A	A:A	A:A	A:A	A:A	A:A	A:A	A:A	A:A	A:A	A:A	A:A	A:A	A:A	A:A	A:A	A:A	A:A	A:A	A:A	A:A	A:A	A:A	A:A	A:A	A:A	A:A	A:A	A:A	A:A	A:A	A:A	A:A	A:A	A:A	A:A	A:A
PKAM0015	CC_TOG905619_1	T/C	0.0637604	N/A	N/A	T:T	T:T	T:T	T:T	T:T	T:T	T:T	T:T	T:T	T:T	T:T	T:T	T:T	T:T	T:T	T:T	T:T	T:T	T:T	T:T	T:T	T:T	T:T	T:T	T:T	T:T	T:T	T:T	T:T	T:T	T:T	T:T	T:T	T:T	T:T	T:T	T:T	T:T	T:T	T:T	T:T	T:T	T:T	T:T
PKAM0016	CC_TOG907173_1	T/G	0.0630907	N/A	N/A	G:G	G:G	G:G	G:G	G:G	G:G	G:G	G:G	G:G	G:G	G:G	G:G	G:G	G:G	G:G	G:G	G:G	G:G	G:G	G:G	G:G	G:G	G:G	G:G	G:G	G:G	G:G	G:G	G:G	G:G	G:G	G:G	G:G	G:G	G:G	G:G	G:G	G:G	-	G:G	G:G	G:G	G:G	G:G
PKAM0023	CC_TOG900992_1	T/C	0.0823217	N/A	N/A	C:C	C:C	C:C	C:C	C:C	C:C	C:C	C:C	C:C	C:C	C:C	C:C	C:C	C:C	C:C	C:C	C:C	C:C	C:C	C:C	C:C	C:C	C:C	C:C	C:C	C:C	C:C	C:C	C:C	C:C	-	C:C	C:C	C:C	C:C	C:C	C:C	C:C	C:C	C:C	C:C	C:C	C:C	C:C
PKAM0027	CC_TOG913047_1	A/G	0.485514	N/A	N/A	A:A	A:A	G:G	G:G	G:G	G:G	G:G	G:G	G:G	A:A	A:A	G:G	G:G	G:A	G:A	G:G	G:G	A:A	A:A	A:A	A:A	A:A	G:A	G:G	A:A	G:G	G:G	G:G	G:G	G:G	A:A	A:A	G:G	G:G	G:G	G:G	A:A	A:A	G:G	G:G	G:G	G:G	G:G	G:G
PKAM0030	CC_TOG895245_2	T/C	0.166997	N/A	N/A	C:C	C:C	C:C	C:C	C:C	C:C	C:C	C:C	C:C	C:C	C:C	C:C	C:C	C:C	C:C	C:C	C:C	C:C	C:C	C:C	C:C	C:C	C:C	C:C	C:C	C:C	C:C	C:C	C:C	C:C	C:C	C:C	C:C	C:C	C:C	C:C	C:C	C:C	C:C	C:C	C:C	C:C	C:C	C:C
PKAM0031	CC_TOG896979_2	T/C	0.226843	N/A	N/A	C:C	C:C	C:C	C:C	C:C	C:C	C:C	C:C	C:C	C:C	C:C	C:C	C:C	C:C	C:C	C:C	C:C	C:C	C:C	C:C	C:C	C:C	C:C	C:C	C:C	C:C	C:C	C:C	C:C	C:C	C:C	C:C	C:C	C:C	C:C	C:C	C:C	C:C	C:C	C:C	C:C	C:C	C:C	C:C
PKAM0039	CC_TOG903088_1	A/C	0.166997	N/A	N/A	C:C	C:C	C:C	C:C	C:C	C:C	C:C	C:C	C:C	C:C	C:C	C:C	C:C	C:C	C:C	C:C	C:C	C:C	C:C	C:C	C:C	C:C	C:C	C:C	C:C	C:C	C:C	C:C	C:C	C:C	C:C	C:C	C:C	C:C	C:C	C:C	C:C	C:C	C:C	C:C	C:C	C:C	C:C	C:C
PKAM0043	CC_TOG894002_1_b	T/C	0.0849383	N/A	N/A	T:T	T:T	T:T	T:T	T:T	T:T	T:T	T:T	T:T	T:T	T:T	T:T	T:T	T:T	T:T	T:T	T:T	T:T	T:T	T:T	T:T	T:T	T:T	T:T	T:T	T:T	T:T	T:T	T:T	T:T	T:T	T:T	T:T	T:T	-	T:T	T:T	T:T	T:T	T:T	T:T	T:T	T:T	T:T
PKAM0046	CC_TOG897466_1	A/G	0.238343	N/A	N/A	G:G	G:G	G:G	G:G	G:G	G:G	G:G	G:G	G:G	G:G	G:G	G:G	G:G	G:G	G:G	G:G	G:G	G:G	G:G	G:G	G:G	G:G	G:G	G:G	G:G	G:G	G:G	G:G	G:G	G:G	G:G	G:G	G:G	G:G	G:G	G:G	G:G	G:G	G:G	G:G	G:G	G:G	G:G	G:G
PKAM0048	CC_TOG924468_1	A/G	0	N/A	N/A	G:G	G:G	G:G	G:G	G:G	G:G	G:G	G:G	G:G	G:G	G:G	G:G	G:G	G:G	G:G	G:G	G:G	G:G	G:G	G:G	G:G	G:G	G:G	G:G	G:G	G:G	G:G	G:G	G:G	G:G	G:G	G:G	G:G	G:G	G:G	G:G	G:G	G:G	G:G	G:G	G:G	-	G:G	-
PKAM0059	CC_TOG916205_2	A/C	0.238343	N/A	N/A	C:C	C:C	C:C	C:C	C:C	C:C	C:C	C:C	C:C	C:C	C:C	C:C	C:C	C:C	C:C	C:C	C:C	C:C	C:C	C:C	C:C	C:C	C:C	C:C	C:C	C:C	C:C	C:C	C:C	C:C	C:C	C:C	C:C	C:C	C:C	C:C	C:C	C:C	C:C	C:C	C:C	C:C	C:C	C:C
PKAM0070	CC_TOG895876_2	A/T	0.0814848	N/A	N/A	A:A	A:A	A:A	A:A	A:A	A:A	A:A	A:A	A:A	A:A	A:A	A:A	A:A	A:A	A:A	A:A	A:A	A:A	A:A	A:A	A:A	A:A	A:A	A:A	A:A	A:A	A:A	A:A	A:A	A:A	A:A	A:A	A:A	A:A	A:A	A:A	A:A	A:A	A:A	A:A	A:A	A:A	A:A	A:A
PKAM0083	CC_TOG912320_1	A/T	0.0823217	N/A	N/A	A:A	A:A	A:A	A:A	A:A	A:A	A:A	A:A	A:A	A:A	A:A	A:A	A:A	A:A	A:A	A:A	A:A	A:A	A:A	A:A	A:A	A:A	A:A	A:A	A:A	A:A	A:A	A:A	A:A	A:A	A:A	A:A	A:A	A:A	A:A	A:A	A:A	A:A	A:A	A:A	A:A	A:A	A:A	A:A
PKAM0088	CC_TOG908289_2	A/G	0.131211	N/A	N/A	A:A	A:A	A:A	A:A	A:A	A:A	A:A	A:A	A:A	A:A	A:A	A:A	A:A	A:A	A:A	A:A	A:A	A:A	A:A	A:A	A:A	A:A	A:A	A:A	A:A	A:A	A:A	A:A	A:A	A:A	A:A	A:A	A:A	A:A	A:A	A:A	A:A	A:A	A:A	A:A	A:A	A:A	A:A	-
PKAM0090	CC_TOG900080_1	T/G	0.228958	N/A	N/A	T:T	T:T	T:T	-	T:T	T:T	T:T	T:T	T:T	T:T	T:T	T:T	T:T	T:T	T:T	T:T	T:T	T:T	T:T	T:T	T:T	T:T	T:T	T:T	T:T	T:T	T:T	T:T	T:T	T:T	T:T	T:T	T:T	T:T	T:T	T:T	T:T	T:T	T:T	T:T	T:T	T:T	T:T	T:T
PKAM0096	CC_TOG894148_1	A/G	0.0212741	N/A	N/A	A:A	A:A	A:A	A:A	A:A	A:A	A:A	A:A	A:A	A:A	A:A	A:A	A:A	A:A	A:A	A:A	A:A	A:A	A:A	A:A	A:A	A:A	A:A	A:A	A:A	A:A	-	A:A	A:A	A:A	A:A	A:A	A:A	A:A	A:A	A:A	A:A	A:A	A:A	A:A	A:A	A:A	A:A	A:A
PKAM0103	CC_TOG895846_1	T/C	0.062435	N/A	N/A	C:C	C:C	C:C	C:C	C:C	C:C	C:C	C:C	C:C	C:C	C:C	C:C	C:C	C:C	C:C	C:C	C:C	C:C	C:C	C:C	C:C	C:C	C:C	C:C	C:C	C:C	C:C	C:C	C:C	C:C	C:C	C:C	C:C	C:C	C:C	C:C	C:C	C:C	C:C	C:C	C:C	C:C	C:C	C:C
PKAM0104	CC_TOG894869_1	A/C	0.155727	N/A	N/A	C:C	C:C	C:C	C:C	C:C	C:C	C:C	C:C	C:C	C:C	C:C	C:C	C:C	C:C	C:C	C:C	C:C	C:C	C:C	C:C	C:C	C:C	C:C	C:C	C:C	C:C	C:C	C:C	C:C	C:C	C:C	C:C	C:C	C:C	C:C	C:C	C:C	C:C	C:C	C:C	C:C	C:C	C:C	C:C
PKAM0105	CC_TOG937303_2	T/G	0	N/A	N/A	T:T	T:T	T:T	T:T	T:T	T:T	T:T	T:T	T:T	T:T	T:T	T:T	T:T	T:T	T:T	T:T	T:T	T:T	T:T	T:T	T:T	T:T	T:T	T:T	T:T	T:T	T:T	T:T	T:T	T:T	T:T	T:T	T:T	T:T	T:T	T:T	T:T	T:T	T:T	T:T	T:T	T:T	T:T	T:T
PKAM0106	CC_TOG927609_2	A/G	0.242675	N/A	N/A	A:A	A:A	A:A	A:A	A:A	A:A	A:A	A:A	A:A	A:A	A:A	A:A	A:A	A:A	A:A	A:A	A:A	A:A	A:A	A:A	A:A	A:A	A:A	A:A	A:A	A:A	A:A	A:A	A:A	-	A:A	A:A	A:A	A:A	A:A	A:A	A:A	A:A	A:A	A:A	A:A	A:A	A:A	A:A
PKAM0107	CC_TOG905268_2	A/G	0	N/A	N/A	G:G	G:G	G:G	G:G	G:G	G:G	G:G	G:G	G:G	G:G	G:G	G:G	G:G	G:G	G:G	G:G	G:G	G:G	G:G	G:G	G:G	G:G	G:G	G:G	G:G	G:G	G:G	G:G	G:G	G:G	G:G	G:G	G:G	G:G	G:G	G:G	G:G	G:G	-	G:G	G:G	G:G	G:G	G:G
PKAM0108	CC_TOG900268_1	A/G	0.348441	N/A	N/A	A:A	A:A	G:G	G:G	G:G	G:G	A:A	A:A	G:G	G:G	G:G	G:G	G:G	G:G	G:G	G:G	G:G	G:G	G:G	G:G	G:G	G:G	G:G	G:G	G:G	G:G	G:G	G:G	G:G	G:G	A:A	G:G	G:G	G:G	A:A	G:G	G:G	G:G	G:G	G:G	G:G	G:G	G:G	G:G
PKAM0112	CC_TOG898046_1	T/C	0.207612	N/A	N/A	T:T	T:T	T:T	T:T	T:T	T:T	T:T	T:T	T:T	T:T	T:T	T:T	T:T	T:T	T:T	T:T	T:T	T:T	T:T	T:T	T:T	T:T	T:T	T:T	T:T	T:T	T:T	T:T	T:T	T:T	T:T	T:T	T:T	T:T	T:T	T:T	T:T	T:T	T:T	T:T	T:T	T:T	T:T	T:T
PKAM0117	CC_TOG912749_1	A/C	0.100724	N/A	N/A	C:C	C:C	C:C	C:C	C:C	C:C	C:C	C:C	C:C	C:C	C:C	C:C	C:C	C:C	C:C	C:C	C:C	C:C	C:C	C:C	C:C	C:C	C:C	C:C	C:C	C:C	C:C	C:C	C:C	C:C	C:C	C:C	C:C	C:C	C:C	C:C	C:C	C:C	C:C	C:C	C:C	C:C	C:C	C:C
PKAM0118	CC_TOG909798_1	C/G	0.499552	N/A	N/A	G:C	G:C	G:C	-	G:C	G:C	G:C	G:C	G:C	G:C	G:C	G:C	G:C	G:C	G:C	G:C	G:C	G:C	G:C	G:C	G:C	G:C	G:C	G:C	G:C	G:C	G:C	G:C	G:C	G:C	G:C	G:C	G:C	G:C	G:C	G:C	G:C	G:C	G:C	G:C	G:C	G:C	G:C	-
PKAM0119	CC_TOG916184_2	T/G	0.4422	N/A	N/A	T:T	T:T	G:G	G:G	T:T	G:G	G:G	G:G	G:G	G:G	G:G	G:G	G:G	G:G	G:G	G:G	T:T	G:G	G:G	G:T	G:G	G:G	G:G	G:G	G:G	G:T	G:G	T:T	G:G	G:G	T:T	T:T	G:G	T:T	G:G	G:G	G:G	G:G	T:T	G:T	G:G	G:G	G:G	G:G
PKAM0120	CC_TOG896180_1	A/C	0.100724	N/A	N/A	C:C	C:C	C:C	C:C	C:C	C:C	C:C	C:C	C:C	C:C	C:C	C:C	C:C	C:C	C:C	C:C	C:C	C:C	C:C	C:C	C:C	C:C	C:C	C:C	C:C	C:C	C:C	C:C	C:C	C:C	C:C	C:C	C:C	C:C	C:C	C:C	C:C	C:C	C:C	C:C	C:C	C:C	C:C	C:C
PKAM0127	CC_TOG897386_2	T/G	0	N/A	N/A	G:G	G:G	G:G	G:G	G:G	G:G	G:G	G:G	G:G	G:G	G:G	G:G	G:G	G:G	G:G	G:G	G:G	G:G	G:G	G:G	G:G	G:G	G:G	G:G	G:G	G:G	G:G	G:G	G:G	G:G	G:G	G:G	G:G	G:G	G:G	G:G	G:G	G:G	G:G	G:G	G:G	G:G	G:G	G:G
PKAM0131	CC_TOG901542_1	T/G	0.0823217	N/A	N/A	G:G	G:G	G:G	-	G:G	G:G	G:G	G:G	G:G	G:G	G:G	G:G	G:G	G:G	G:G	G:G	G:G	G:G	G:G	G:G	G:G	G:G	G:G	G:G	G:G	G:G	G:G	G:G	G:G	G:G	G:G	G:G	G:G	G:G	G:G	G:G	G:G	G:G	G:G	G:G	G:G	G:G	G:G	G:G
PKAM0133	CC_TOG902049_1	A/C	0.0412188	N/A	N/A	C:C	C:C	C:C	C:C	C:C	C:C	C:C	C:C	C:C	C:C	C:C	C:C	C:C	C:C	C:C	C:C	C:C	C:C	C:C	C:C	C:C	C:C	C:C	C:C	C:C	C:C	C:C	C:C	C:C	C:C	C:C	C:C	C:C	C:C	C:C	C:C	C:C	C:C	C:C	C:C	C:C	C:C	C:C	C:C
PKAM0139	CC_TOG897613_2	A/C	0	N/A	N/A	A:A	A:A	A:A	A:A	A:A	A:A	A:A	A:A	A:A	A:A	A:A	A:A	A:A	A:A	A:A	A:A	A:A	A:A	A:A	A:A	A:A	A:A	A:A	A:A	A:A	A:A	A:A	A:A	A:A	A:A	A:A	A:A	A:A	A:A	A:A	A:A	A:A	A:A	A:A	A:A	A:A	A:A	A:A	A:A
PKAM0141	CC_TOG908034_2	T/C	0	N/A	N/A	T:T	T:T	T:T	T:T	T:T	T:T	T:T	T:T	T:T	T:T	T:T	T:T	T:T	T:T	T:T	T:T	T:T	T:T	T:T	T:T	T:T	T:T	T:T	T:T	T:T	T:T	T:T	T:T	T:T	T:T	T:T	T:T	T:T	T:T	T:T	T:T	T:T	T:T	T:T	T:T	T:T	T:T	T:T	T:T
PKAM0147	CC_TOG903002_1	T/C	0.128419	N/A	N/A	C:C	C:C	C:C	C:C	C:C	C:C	C:C	C:C	C:C	C:C	C:C	-	C:C	C:C	C:C	C:C	C:C	C:C	C:C	C:C	C:C	C:C	C:C	C:C	C:C	C:C	C:C	C:C	C:C	C:C	-	C:C	C:C	C:C	C:C	C:C	T:T	C:C	C:C	C:C	C:C	C:C	C:C	C:C
PKAM0149	CC_TOG918253_2	T/C	0	N/A	N/A	C:C	C:C	C:C	C:C	C:C	C:C	C:C	C:C	C:C	C:C	C:C	C:C	C:C	C:C	C:C	C:C	C:C	C:C	C:C	C:C	C:C	C:C	C:C	C:C	C:C	C:C	C:C	C:C	C:C	C:C	C:C	C:C	C:C	C:C	C:C	C:C	C:C	C:C	C:C	C:C	C:C	C:C	C:C	C:C
PKAM0155	CC_TOG924480_2	A/C	0.146436	N/A	N/A	C:C	C:C	C:C	C:C	C:C	C:C	C:C	C:C	C:C	C:C	C:C	C:C	C:C	C:C	C:C	C:C	C:C	C:C	C:C	C:C	C:C	C:C	C:C	C:C	C:C	C:C	C:C	C:C	C:C	C:C	-	C:C	C:C	C:C	C:C	C:C	C:C	C:C	C:C	C:C	C:C	C:C	C:C	C:C
PKAM0156	CC_TOG894510_2	A/T	0	N/A	N/A	A:A	A:A	A:A	A:A	A:A	A:A	A:A	A:A	A:A	A:A	A:A	A:A	A:A	A:A	A:A	A:A	A:A	A:A	A:A	A:A	A:A	A:A	A:A	A:A	A:A	A:A	A:A	A:A	A:A	A:A	A:A	A:A	A:A	A:A	A:A	A:A	A:A	A:A	A:A	A:A	A:A	A:A	A:A	A:A
PKAM0162	CC_TOG898353_2	A/G	0	N/A	N/A	G:G	G:G	G:G	G:G	G:G	G:G	G:G	G:G	G:G	G:G	G:G	G:G	G:G	G:G	G:G	G:G	G:G	G:G	G:G	G:G	G:G	G:G	G:G	G:G	G:G	G:G	G:G	G:G	G:G	G:G	G:G	G:G	G:G	G:G	G:G	G:G	G:G	G:G	G:G	G:G	G:G	G:G	G:G	G:G
PKAM0163	CC_TOG914633_1	T/G	0.0806648	N/A	N/A	G:G	G:G	G:G	G:G	G:G	G:G	G:G	G:G	G:G	G:G	G:G	G:G	G:G	G:G	G:G	G:G	G:G	G:G	G:G	G:G	G:G	G:G	G:G	G:G	G:G	G:G	G:G	G:G	G:G	G:G	G:G	G:G	G:G	G:G	G:G	G:G	G:G	G:G	G:G	G:G	G:G	G:G	G:G	G:G
PKAM0167	CC_TOG895173_2_b	A/T	0	N/A	N/A	A:A	A:A	A:A	A:A	A:A	A:A	A:A	A:A	A:A	A:A	A:A	A:A	A:A	A:A	A:A	A:A	A:A	A:A	-	A:A	A:A	A:A	A:A	A:A	A:A	A:A	A:A	A:A	A:A	A:A	A:A	A:A	A:A	A:A	A:A	A:A	A:A	A:A	A:A	A:A	A:A	A:A	A:A	A:A
PKAM0174	CC_TOG918891_1	A/G	0	N/A	N/A	G:G	G:G	G:G	G:G	G:G	G:G	G:G	G:G	G:G	G:G	G:G	G:G	G:G	G:G	G:G	G:G	G:G	G:G	G:G	G:G	G:G	G:G	G:G	G:G	G:G	G:G	G:G	G:G	G:G	G:G	G:G	G:G	G:G	G:G	G:G	G:G	G:G	G:G	G:G	G:G	G:G	G:G	G:G	G:G
PKAM0175	CC_TOG915502_1	T/C	0.0823217	N/A	N/A	T:T	T:T	T:T	T:T	T:T	T:T	T:T	T:T	T:T	T:T	T:T	T:T	T:T	T:T	T:T	T:T	T:T	T:T	T:T	T:T	T:T	T:T	T:T	T:T	T:T	T:T	T:T	T:T	T:T	T:T	T:T	T:T	T:T	T:T	T:T	T:T	T:T	T:T	T:T	T:T	T:T	-	T:T	T:T
PKAM0177	CC_TOG902611_1	A/C	0.0806648	N/A	N/A	C:C	C:C	C:C	C:C	C:C	C:C	C:C	C:C	C:C	C:C	C:C	C:C	C:C	C:C	C:C	C:C	C:C	C:C	C:C	C:C	C:C	C:C	C:C	C:C	C:C	C:C	C:C	C:C	C:C	C:C	C:C	C:C	C:C	C:C	C:C	C:C	C:C	C:C	C:C	C:C	C:C	C:C	C:C	C:C
PKAM0179	CC_TOG900140_2	T/C	0.211932	N/A	N/A	C:C	C:C	C:C	C:C	C:C	C:C	C:C	C:C	C:C	C:C	C:C	T:T	C:C	C:C	T:T	C:T	C:C	C:C	C:C	C:C	C:C	C:C	C:C	C:C	C:C	C:C	C:C	C:C	C:C	C:C	C:C	C:C	C:C	C:C	C:C	C:C	C:C	C:C	-	C:C	C:C	C:C	T:T	C:C
PKAM0186	CC_TOG894043_2	A/T	0.0344721	N/A	N/A	-	T:T	DUPE	-	T:T	T:T	T:T	T:T	-	T:T	T:T	T:T	T:T	T:T	T:T	T:T	T:T	T:T	T:T	-	T:T	-	T:T	T:T	T:T	-	T:T	-	-	-	-	T:T	T:T	-	T:T	T:T	-	-	T:T	-	-	T:T	-	-
PKAM0208	CC_TOG895817_2	A/G	0.0420858	N/A	N/A	A:A	A:A	A:A	A:A	A:A	A:A	A:A	A:A	A:A	A:A	A:A	A:A	A:A	A:A	A:A	A:A	A:A	A:A	A:A	A:A	A:A	A:A	A:A	A:A	A:A	A:A	A:A	A:A	A:A	A:A	A:A	A:A	A:A	A:A	A:A	A:A	A:A	A:A	A:A	A:A	A:A	A:A	A:A	A:A
PKAM0210	CC_TOG902834_1	A/G	0.39239	N/A	N/A	G:G	G:G	DUPE	G:G	G:G	G:G	G:G	G:G	G:G	G:G	G:G	G:G	G:G	G:G	G:G	G:G	G:G	G:G	G:G	G:G	G:G	G:G	A:A	G:G	G:G	G:G	G:G	G:G	A:A	G:G	G:G	A:A	G:A	G:A	G:G	G:G	G:G	G:G	G:G	G:G	G:G	G:G	G:G	G:G
PKAM0215	CC_TOG897281_2	T/C	0.3652	N/A	N/A	T:T	C:T	T:T	T:T	T:T	T:T	T:T	T:T	C:T	T:T	T:T	T:T	T:T	T:T	T:T	T:T	T:T	T:T	T:T	T:T	T:T	T:T	T:T	T:T	C:T	T:T	T:T	T:T	C:T	T:T	C:C	T:T	T:T	T:T	T:T	T:T	T:T	T:T	T:T	T:T	T:T	T:T	T:T	T:T
PKAM0232	CC_TOG901549_1	A/T	0.178239	N/A	N/A	T:T	T:T	T:T	T:T	T:T	T:T	T:T	T:T	T:T	T:T	T:T	T:T	T:T	T:T	T:T	T:T	T:T	T:T	T:T	T:T	T:T	T:T	T:T	T:T	T:T	T:T	T:T	T:T	T:T	T:T	-	T:T	T:T	T:T	T:T	T:T	T:T	T:T	T:T	T:T	T:T	T:T	T:T	T:T
PKAM0238	CC_TOG899516_1	C/G	0	N/A	N/A	C:C	C:C	C:C	C:C	C:C	C:C	C:C	C:C	C:C	C:C	C:C	C:C	C:C	C:C	C:C	C:C	C:C	C:C	C:C	C:C	C:C	C:C	C:C	C:C	C:C	C:C	C:C	C:C	C:C	C:C	C:C	C:C	C:C	C:C	C:C	C:C	C:C	C:C	C:C	C:C	C:C	C:C	C:C	C:C
PKAM0250	CC_TOG913415_2	T/G	0.0831758	N/A	N/A	T:T	T:T	T:T	T:T	T:T	T:T	T:T	T:T	T:T	T:T	T:T	T:T	T:T	T:T	T:T	T:T	T:T	T:T	T:T	T:T	T:T	T:T	T:T	T:T	T:T	T:T	T:T	T:T	T:T	T:T	T:T	T:T	T:T	T:T	T:T	T:T	T:T	T:T	T:T	T:T	T:T	T:T	T:T	T:T
PKAM0263	CC_TOG899657_2	A/C	0	N/A	N/A	A:A	A:A	A:A	A:A	A:A	A:A	A:A	A:A	A:A	A:A	A:A	A:A	A:A	A:A	A:A	A:A	A:A	A:A	A:A	A:A	A:A	A:A	A:A	A:A	A:A	A:A	A:A	A:A	A:A	A:A	A:A	A:A	A:A	A:A	A:A	A:A	A:A	A:A	A:A	A:A	A:A	A:A	A:A	A:A
PKAM0265	CC_TOG899482_1	A/G	0.106047	N/A	N/A	G:G	G:G	G:G	G:G	G:G	G:G	G:G	G:G	G:G	G:G	G:G	G:G	G:G	G:G	G:G	G:G	G:G	G:G	G:G	G:G	G:G	G:G	G:G	G:G	G:G	G:G	G:G	G:G	G:G	G:G	G:G	G:G	G:G	G:G	G:G	G:G	G:G	G:G	G:G	G:G	G:G	G:G	G:G	G:G
PKAM0267	CC_TOG901711_1	T/C	0.476153	N/A	N/A	C:C	C:C	T:T	T:T	T:T	T:T	C:C	C:C	C:C	T:T	T:T	T:T	T:T	C:C	T:T	-	T:T	T:T	T:T	T:T	T:T	T:T	T:T	T:T	T:T	T:T	T:T	-	-	T:T	-	T:T	T:T	T:T	C:C	T:T	C:C	T:T	C:C	T:T	T:T	T:T	T:T	T:T
PKAM0276	CC_TOG910567_1	T/C	0	N/A	N/A	T:T	T:T	T:T	T:T	T:T	T:T	T:T	T:T	T:T	T:T	T:T	-	T:T	T:T	T:T	T:T	T:T	T:T	T:T	T:T	T:T	T:T	T:T	T:T	T:T	T:T	T:T	T:T	T:T	T:T	T:T	T:T	T:T	T:T	T:T	T:T	T:T	T:T	T:T	T:T	T:T	T:T	T:T	T:T
PKAM0277	CC_TOG961467_1	T/C	0.253508	N/A	N/A	C:C	C:C	C:C	C:C	C:C	C:C	C:C	C:C	C:C	C:C	C:C	C:C	C:C	C:C	C:C	C:C	C:C	C:C	C:C	C:C	C:C	C:C	C:C	C:C	C:C	C:C	C:C	C:C	C:C	C:C	C:C	C:C	C:C	C:C	C:C	C:C	C:C	C:C	C:C	C:C	C:C	C:C	C:C	C:C
PKAM0278	CC_TOG896197_1_b	A/C	0.0823217	N/A	N/A	C:C	C:C	C:C	C:C	C:C	C:C	C:C	C:C	C:C	C:C	C:C	C:C	C:C	C:C	C:C	C:C	C:C	C:C	C:C	C:C	C:C	C:C	C:C	C:C	C:C	C:C	C:C	-	C:C	C:C	C:C	C:C	C:C	C:C	C:C	C:C	C:C	C:C	C:C	C:C	C:C	C:C	C:C	C:C
PKAM0279	CC_TOG899049_1	T/G	0.224292	N/A	N/A	G:G	G:G	G:G	G:G	G:G	G:G	G:G	G:G	G:G	G:G	G:G	G:G	G:G	G:G	G:G	G:G	G:G	G:G	G:G	G:G	G:G	G:G	G:G	G:G	G:G	G:G	G:G	G:G	G:G	G:G	G:G	G:G	G:G	G:G	G:G	G:G	G:G	G:G	G:G	G:G	G:G	G:G	G:G	G:G
PKAM0280	CC_TOG899033_1	T/G	0.0416478	N/A	N/A	G:G	G:G	G:G	G:G	G:G	G:G	G:G	G:G	G:G	G:G	G:G	G:G	G:G	G:G	G:G	G:G	G:G	G:G	G:G	G:G	G:G	G:G	G:G	G:G	G:G	G:G	G:G	G:G	G:G	G:G	G:G	G:G	G:G	G:G	G:G	G:G	G:G	G:G	G:G	G:G	G:G	G:G	G:G	G:G
PKAM0282	CC_TOG899506_1	A/G	0.238343	N/A	N/A	A:A	A:A	A:A	A:A	A:A	A:A	A:A	A:A	A:A	A:A	A:A	A:A	A:A	A:A	A:A	A:A	A:A	A:A	A:A	A:A	A:A	A:A	A:A	A:A	A:A	A:A	A:A	A:A	A:A	A:A	A:A	A:A	A:A	A:A	A:A	A:A	A:A	A:A	A:A	A:A	A:A	A:A	A:A	A:A
PKAM0284	CC_TOG906490_2	A/G	0	N/A	N/A	A:A	A:A	A:A	A:A	A:A	A:A	A:A	A:A	A:A	A:A	A:A	A:A	A:A	A:A	A:A	A:A	A:A	A:A	A:A	A:A	A:A	A:A	A:A	A:A	A:A	A:A	A:A	A:A	A:A	A:A	A:A	A:A	A:A	A:A	A:A	A:A	A:A	A:A	A:A	A:A	A:A	A:A	A:A	A:A
PKAM0289	CC_TOG897016_1_b	T/G	0.382612	N/A	N/A	G:G	G:G	T:T	T:T	G:G	G:G	T:T	T:T	G:G	G:G	T:T	T:T	G:G	T:T	T:T	T:T	T:T	T:T	G:G	G:T	T:T	T:T	T:T	T:T	T:T	T:T	G:G	T:T	G:G	T:T	T:T	T:T	G:T	T:T	T:T	T:T	T:T	T:T	T:T	T:T	T:T	G:G	T:T	T:T
PKAM0293	CC_TOG930121_1	T/C	0	N/A	N/A	C:C	C:C	C:C	C:C	C:C	C:C	C:C	C:C	C:C	C:C	C:C	C:C	C:C	C:C	C:C	C:C	C:C	C:C	C:C	C:C	C:C	C:C	C:C	C:C	C:C	C:C	C:C	C:C	C:C	C:C	C:C	C:C	C:C	C:C	C:C	C:C	C:C	C:C	C:C	C:C	C:C	C:C	C:C	C:C
PKAM0302	CC_TOG909835_2	A/G	0.21875	N/A	N/A	G:G	G:G	G:G	G:G	G:G	G:G	G:G	G:G	G:G	G:G	G:G	G:G	G:G	G:G	G:G	G:G	G:G	G:G	G:G	G:G	G:G	G:G	G:G	-	G:G	G:G	G:G	G:G	G:G	G:G	G:G	G:G	G:G	G:G	G:G	G:G	G:G	G:G	G:G	G:G	G:G	G:G	G:G	G:G
PKAM0313	CC_TOG894890_1_b	C/G	0.0210502	N/A	N/A	C:C	C:C	C:C	C:C	C:C	C:C	C:C	C:C	C:C	C:C	C:C	C:C	C:C	C:C	C:C	C:C	C:C	C:C	C:C	C:C	C:C	C:C	C:C	C:C	C:C	C:C	C:C	C:C	C:C	C:C	C:C	C:C	C:C	C:C	C:C	C:C	C:C	C:C	C:C	C:C	C:C	C:C	C:C	C:C
PKAM0320	CC_TOG900241_2	T/G	0.160367	N/A	N/A	G:G	G:G	G:G	G:G	G:G	G:G	G:G	G:G	G:G	G:G	G:G	G:G	G:G	G:G	G:G	G:G	G:G	G:G	G:G	G:G	G:G	G:G	G:G	G:G	G:G	G:G	G:G	G:G	-	G:G	G:G	G:G	G:G	G:G	G:G	G:G	G:G	G:G	G:G	G:G	G:G	G:G	G:G	G:G
PKAM0322	CC_TOG906955_2	T/C	0.04543	N/A	N/A	T:T	T:T	T:T	T:T	T:T	T:T	T:T	T:T	T:T	T:T	T:T	T:T	T:T	T:T	T:T	T:T	T:T	T:T	T:T	T:T	T:T	T:T	T:T	T:T	T:T	T:T	T:T	T:T	T:T	T:T	T:T	T:T	T:T	T:T	T:T	T:T	T:T	-	T:T	T:T	T:T	T:T	T:T	T:T
PKAM0342	CC_TOG902130_2	T/C	0	N/A	N/A	C:C	C:C	C:C	C:C	C:C	C:C	C:C	C:C	C:C	C:C	C:C	C:C	C:C	C:C	C:C	C:C	C:C	C:C	C:C	C:C	C:C	C:C	C:C	C:C	C:C	C:C	C:C	C:C	C:C	C:C	C:C	C:C	C:C	C:C	C:C	C:C	-	C:C	C:C	C:C	C:C	C:C	C:C	C:C
PKAM0344	CC_TOG905504_1	A/T	0.173155	N/A	N/A	A:A	A:A	A:A	A:A	A:A	A:A	A:A	A:A	A:A	A:A	A:A	T:T	A:A	A:A	T:A	A:A	A:A	A:A	A:A	A:A	A:A	A:A	A:A	T:T	A:A	A:A	A:A	A:A	A:A	A:A	A:A	A:A	A:A	A:A	A:A	A:A	A:A	A:A	A:A	T:A	A:A	A:A	A:A	A:A
PKAM0355	CC_TOG897646_2	A/G	0	N/A	N/A	G:G	G:G	G:G	G:G	G:G	G:G	G:G	G:G	G:G	G:G	G:G	G:G	G:G	G:G	G:G	G:G	G:G	G:G	G:G	G:G	G:G	G:G	G:G	G:G	G:G	G:G	G:G	G:G	G:G	G:G	G:G	G:G	G:G	G:G	G:G	G:G	G:G	G:G	G:G	G:G	G:G	G:G	G:G	G:G
PKAM0362	CC_TOG898528_2	A/T	0.0814848	N/A	N/A	T:T	T:T	T:T	-	T:T	T:T	T:T	T:T	T:T	T:T	T:T	T:T	T:T	T:T	T:T	T:T	T:T	T:T	T:T	T:A	T:T	T:T	T:T	T:T	T:T	T:T	T:T	T:T	T:T	T:T	T:T	T:T	T:T	T:T	T:T	T:T	T:T	T:T	T:T	T:T	T:T	T:T	T:T	A:A
PKAM0366	CC_TOG897618_2	T/C	0.479131	N/A	N/A	T:T	T:T	T:T	T:T	T:T	C:C	T:T	T:T	C:C	C:C	C:C	T:T	C:C	T:T	T:T	C:C	T:T	C:C	C:C	C:T	C:C	-	C:C	T:T	T:T	T:T	C:C	T:T	T:T	T:T	C:C	C:C	C:T	C:C	C:C	T:T	T:T	T:T	C:C	C:C	T:T	T:T	T:T	T:T
PKAM0370	CC_TOG895364_1	A/C	0.222725	N/A	N/A	A:A	A:A	A:A	A:A	A:A	A:A	A:A	A:A	A:A	A:A	A:A	A:A	A:A	A:A	A:A	A:A	A:A	A:A	A:A	A:A	A:A	A:A	A:A	A:A	A:A	A:A	A:A	A:A	A:A	A:A	A:A	A:A	A:A	A:A	A:A	A:A	A:A	A:A	A:A	A:A	A:A	A:A	A:A	A:A
PKAM0373	CC_TOG919337_2	T/C	0	N/A	N/A	T:T	T:T	T:T	T:T	T:T	T:T	T:T	T:T	T:T	T:T	T:T	T:T	T:T	T:T	T:T	T:T	T:T	T:T	T:T	T:T	T:T	T:T	T:T	T:T	T:T	T:T	T:T	T:T	T:T	T:T	T:T	T:T	T:T	T:T	T:T	T:T	T:T	T:T	T:T	T:T	T:T	T:T	T:T	T:T
PKAM0374	CC_TOG903027_2	A/T	0	N/A	N/A	A:A	A:A	A:A	A:A	A:A	A:A	A:A	A:A	A:A	A:A	A:A	A:A	A:A	A:A	A:A	A:A	A:A	A:A	A:A	A:A	A:A	A:A	A:A	A:A	A:A	A:A	A:A	A:A	A:A	A:A	A:A	A:A	A:A	A:A	A:A	A:A	A:A	A:A	A:A	A:A	A:A	A:A	A:A	A:A
PKAM0376	CC_TOG897558_1_b	A/T	0.24049	N/A	N/A	T:T	T:T	T:T	T:T	T:T	T:T	T:T	T:T	T:T	T:T	T:T	T:T	T:T	T:T	T:T	T:T	T:T	T:T	T:T	T:T	T:T	T:T	T:T	T:T	T:T	T:T	T:T	T:T	T:T	T:T	T:T	T:T	T:T	T:T	T:T	T:T	T:T	T:T	T:T	T:T	T:T	T:T	T:T	T:T
PKAM0377	CC_TOG908710_1	A/G	0.0917405	N/A	N/A	A:A	A:A	A:A	A:A	A:A	A:A	A:A	A:A	A:A	A:A	A:A	A:A	A:A	A:A	A:A	A:A	A:A	A:A	A:A	A:A	A:A	A:A	A:A	A:A	A:A	A:A	A:A	A:A	A:A	A:A	A:A	A:A	A:A	A:A	A:A	A:A	A:A	A:A	A:A	A:A	A:A	A:A	A:A	-
PKAM0378	CC_TOG906575_1	A/T	0.231111	N/A	N/A	A:A	A:A	A:A	-	A:A	A:A	A:A	A:A	A:A	A:A	A:A	A:A	A:A	A:A	A:A	A:A	A:A	A:A	A:A	A:A	A:A	A:A	A:A	A:A	A:A	A:A	A:A	A:A	A:A	A:A	A:A	A:A	A:A	A:A	A:A	A:A	A:A	A:A	A:A	A:A	A:A	A:A	A:A	A:A
PKAM0379	CC_TOG895552_2	A/G	0	N/A	N/A	A:A	A:A	A:A	A:A	A:A	A:A	A:A	A:A	A:A	A:A	A:A	A:A	A:A	A:A	A:A	A:A	A:A	A:A	A:A	A:A	A:A	A:A	A:A	A:A	A:A	A:A	A:A	A:A	A:A	A:A	A:A	A:A	A:A	A:A	A:A	A:A	A:A	A:A	A:A	A:A	A:A	A:A	A:A	A:A
PKAM0380	CC_TOG899476_2	A/C	0.139207	N/A	N/A	C:C	C:C	C:C	C:C	C:C	-	C:C	C:C	C:C	C:C	C:C	C:C	C:C	C:C	C:C	C:C	C:C	C:C	C:C	C:C	C:C	C:C	C:C	C:C	C:C	C:C	C:C	C:C	C:C	C:C	C:C	C:C	C:C	C:C	C:C	C:C	C:C	C:C	C:C	C:C	C:C	C:C	C:C	C:C
PKAM0388	CC_TOG898418_2	T/C	0.04543	N/A	N/A	C:C	-	C:C	C:C	C:C	C:C	C:C	C:C	C:C	C:C	C:C	C:C	C:C	C:C	C:C	C:C	C:C	C:C	C:C	C:C	C:C	C:C	C:C	C:C	C:C	C:C	C:C	C:C	-	-	-	C:C	C:C	C:C	C:C	C:C	C:C	C:C	C:C	C:C	-	C:C	C:C	C:C
PKAM0389	CC_TOG897884_1	A/G	0.249463	N/A	N/A	G:G	-	G:G	G:G	G:G	G:G	G:G	G:G	G:G	G:G	G:G	G:G	G:G	G:G	G:G	G:G	G:G	G:G	G:G	G:G	G:G	G:G	G:G	G:G	G:G	G:G	G:G	G:G	-	-	G:G	G:G	G:G	G:G	G:G	G:G	G:A	G:G	G:G	G:G	G:G	G:G	G:G	G:G
PKAM0390	CC_TOG916217_1	T/C	0.231111	N/A	N/A	C:C	C:C	C:C	C:C	C:C	C:C	C:C	C:C	C:C	C:C	C:C	C:C	C:C	C:C	C:C	C:C	C:C	C:C	C:C	C:C	C:C	C:C	C:C	C:C	C:C	C:C	C:C	C:C	Bad	-	C:C	C:C	C:C	C:C	C:C	C:C	C:C	C:C	C:C	-	C:C	C:C	C:C	C:C
PKAM0391	CC_TOG917719_1	A/T	0.0235261	N/A	N/A	T:T	T:T	T:T	T:T	T:T	T:T	T:T	T:T	T:T	T:T	T:T	T:T	T:T	T:T	T:T	T:T	T:T	T:T	T:T	T:T	T:T	T:T	T:T	T:T	T:T	T:T	T:T	T:T	-	-	-	T:T	T:T	-	T:T	T:T	T:T	T:T	T:T	T:T	T:T	T:T	T:T	T:T
PKAM0392	CC_TOG918864_2	A/G	0	N/A	N/A	G:G	G:G	G:G	G:G	G:G	G:G	G:G	G:G	G:G	G:G	G:G	G:G	G:G	G:G	G:G	G:G	G:G	G:G	G:G	G:G	G:G	G:G	G:G	G:G	G:G	G:G	G:G	G:G	-	Bad	-	G:G	G:G	G:G	G:G	G:G	G:G	G:G	G:G	G:G	G:G	G:G	G:G	G:G
PKAM0400	CC_TOG899411_1	A/C	0	N/A	N/A	C:C	C:C	C:C	C:C	C:C	C:C	C:C	C:C	C:C	C:C	C:C	C:C	C:C	C:C	C:C	C:C	C:C	C:C	C:C	C:C	C:C	C:C	C:C	C:C	C:C	C:C	C:C	C:C	C:C	C:C	C:C	C:C	C:C	C:C	C:C	C:C	-	C:C	C:C	C:C	C:C	C:C	C:C	C:C
PKAM0404	CC_TOG923601_1	T/C	0.0814848	N/A	N/A	C:C	C:C	C:C	C:C	C:C	C:C	C:C	C:C	C:C	C:C	C:C	C:C	C:C	C:C	C:C	C:C	C:C	C:C	C:C	C:C	C:C	C:C	C:C	C:C	C:C	C:C	C:C	C:C	C:C	C:C	C:C	C:C	C:C	C:C	C:C	C:C	C:C	C:C	C:C	C:C	C:C	C:C	C:C	C:C
PKAM0406	CC_TOG903719_2	A/C	0	N/A	N/A	C:C	C:C	C:C	C:C	C:C	C:C	C:C	C:C	C:C	C:C	C:C	C:C	C:C	C:C	C:C	C:C	C:C	C:C	C:C	C:C	C:C	C:C	C:C	C:C	C:C	C:C	C:C	C:C	C:C	C:C	C:C	C:C	C:C	C:C	C:C	C:C	C:C	C:C	C:C	C:C	C:C	C:C	C:C	C:C
PKAM0414	CC_TOG934087_1	T/G	0	N/A	N/A	G:G	G:G	G:G	G:G	G:G	G:G	G:G	G:G	G:G	G:G	G:G	G:G	G:G	G:G	G:G	G:G	G:G	G:G	G:G	G:G	G:G	G:G	G:G	G:G	G:G	G:G	G:G	G:G	G:G	G:G	G:G	G:G	G:G	G:G	G:G	G:G	-	G:G	G:G	G:G	G:G	G:G	G:G	G:G
PKAM0415	CC_TOG907010_2	A/T	0.0814848	N/A	N/A	A:A	A:A	A:A	A:A	A:A	A:A	A:A	A:A	A:A	A:A	A:A	A:A	A:A	A:A	A:A	A:A	A:A	A:A	A:A	A:A	A:A	A:A	A:A	A:A	A:A	A:A	A:A	A:A	A:A	A:A	A:A	A:A	A:A	A:A	A:A	A:A	A:A	A:A	A:A	A:A	A:A	A:A	A:A	A:A
PKAM0420	CC_TOG895060_1	A/G	0	N/A	N/A	G:G	G:G	G:G	G:G	G:G	G:G	G:G	G:G	G:G	G:G	G:G	G:G	G:G	G:G	G:G	G:G	G:G	G:G	G:G	G:G	G:G	G:G	G:G	G:G	G:G	G:G	G:G	G:G	G:G	G:G	G:G	G:G	G:G	G:G	G:G	G:G	G:G	G:G	G:G	G:G	G:G	G:G	G:G	G:G
PKAM0422	CC_TOG896074_1_b	T/G	0.0222194	N/A	N/A	G:G	G:G	G:G	G:G	G:G	G:G	G:G	G:G	G:G	G:G	G:G	G:G	G:G	G:G	G:G	G:G	G:G	G:G	G:G	G:G	G:G	G:G	G:G	G:G	G:G	G:G	G:G	G:G	G:G	G:G	G:G	G:G	G:G	G:G	G:G	G:G	G:G	G:G	G:G	G:G	G:G	G:G	G:G	G:G
PKAM0424	CC_TOG908531_1	T/C	0.131211	N/A	N/A	C:C	C:C	C:C	C:C	-	C:C	C:C	C:C	C:C	C:C	C:C	C:C	C:C	C:C	C:C	C:C	C:C	C:C	C:C	C:C	C:C	C:C	C:C	C:C	C:C	C:C	C:C	C:C	C:C	C:C	C:C	C:C	C:C	C:C	C:C	C:C	C:C	C:C	C:C	C:C	C:C	C:C	C:C	C:C
PKAM0426	CC_TOG901729_1	T/C	0.238343	N/A	N/A	C:C	C:C	C:C	C:C	C:C	C:C	C:C	C:C	C:C	C:C	C:C	C:C	C:C	C:C	C:C	C:C	C:C	C:C	C:C	C:C	C:C	C:C	C:C	C:C	C:C	C:C	C:C	C:C	C:C	C:C	C:C	C:C	C:C	C:C	C:C	C:C	C:C	C:C	C:C	C:C	C:C	C:C	C:C	C:C
PKAM0440	CC_TOG901128_1	C/G	0.195629	N/A	N/A	C:C	C:C	C:C	C:C	C:C	C:C	C:C	C:C	C:C	C:C	C:C	C:C	C:C	C:C	C:C	C:C	C:C	C:C	C:C	C:C	C:C	C:C	C:C	C:C	-	C:C	C:C	C:C	C:C	C:C	C:C	C:C	C:C	C:C	C:C	C:C	C:C	C:C	C:C	C:C	C:C	C:C	C:C	C:C
PKAM0445	CC_TOG894925_2	T/C	0	N/A	N/A	C:C	C:C	C:C	C:C	C:C	C:C	C:C	C:C	C:C	C:C	C:C	C:C	C:C	C:C	C:C	C:C	C:C	C:C	C:C	C:C	C:C	C:C	C:C	C:C	C:C	C:C	C:C	C:C	C:C	C:C	C:C	C:C	C:C	C:C	C:C	C:C	C:C	C:C	C:C	C:C	C:C	C:C	C:C	C:C
PKAM0447	CC_TOG899241_2	C/G	0	N/A	N/A	G:G	G:G	G:G	G:G	G:G	G:G	G:G	G:G	G:G	G:G	G:G	G:G	G:G	G:G	G:G	G:G	G:G	G:G	G:G	G:G	G:G	G:G	G:G	G:G	G:G	G:G	G:G	G:G	G:G	G:G	G:G	G:G	G:G	G:G	G:G	G:G	G:G	G:G	G:G	G:G	G:G	G:G	G:G	G:G
PKAM0449	CC_TOG908473_1	A/G	0	N/A	N/A	A:A	A:A	A:A	A:A	A:A	A:A	A:A	A:A	A:A	A:A	A:A	A:A	A:A	A:A	A:A	A:A	A:A	A:A	A:A	A:A	A:A	A:A	A:A	A:A	A:A	A:A	A:A	A:A	A:A	A:A	A:A	A:A	A:A	A:A	A:A	A:A	A:A	A:A	A:A	A:A	A:A	A:A	A:A	A:A
PKAM0450	CC_TOG897057_1	T/C	0	N/A	N/A	C:C	C:C	C:C	C:C	C:C	C:C	C:C	C:C	C:C	C:C	C:C	C:C	C:C	C:C	C:C	C:C	C:C	C:C	C:C	C:C	C:C	C:C	C:C	C:C	C:C	C:C	C:C	C:C	C:C	C:C	C:C	C:C	C:C	C:C	C:C	C:C	C:C	C:C	C:C	C:C	C:C	C:C	C:C	C:C
PKAM0458	CC_TOG939024_1	T/G	0	N/A	N/A	G:G	G:G	G:G	G:G	G:G	G:G	G:G	G:G	G:G	G:G	G:G	G:G	G:G	G:G	G:G	G:G	G:G	G:G	G:G	G:G	G:G	G:G	G:G	G:G	G:G	G:G	G:G	G:G	G:G	G:G	G:G	G:G	G:G	G:G	G:G	G:G	G:G	G:G	G:G	G:G	G:G	G:G	G:G	G:G
PKAM0462	CC_TOG898116_1	A/T	0.0637604	N/A	N/A	A:A	A:A	A:A	A:A	A:A	A:A	A:A	A:A	A:A	A:A	A:A	A:A	A:A	A:A	A:A	A:A	A:A	A:A	A:A	A:A	A:A	A:A	A:A	A:A	A:A	A:A	A:A	A:A	A:A	A:A	A:A	A:A	A:A	A:A	A:A	A:A	A:A	A:A	A:A	A:A	A:A	A:A	A:A	A:A
PKAM0468	CC_TOG919452_1	A/T	0	N/A	N/A	A:A	A:A	A:A	A:A	A:A	A:A	A:A	A:A	A:A	A:A	A:A	A:A	A:A	A:A	A:A	A:A	A:A	A:A	A:A	A:A	A:A	A:A	A:A	A:A	A:A	A:A	A:A	A:A	A:A	A:A	A:A	A:A	A:A	A:A	A:A	A:A	A:A	A:A	A:A	A:A	A:A	A:A	A:A	A:A
PKAM0476	CC_TOG900222_2	T/C	0	N/A	N/A	T:T	T:T	T:T	T:T	T:T	T:T	T:T	T:T	T:T	T:T	T:T	T:T	T:T	T:T	T:T	T:T	T:T	T:T	T:T	T:T	T:T	T:T	T:T	T:T	T:T	T:T	T:T	T:T	T:T	T:T	T:T	T:T	T:T	T:T	T:T	T:T	T:T	T:T	T:T	T:T	T:T	T:T	T:T	T:T
PKAM0477	CC_TOG901047_1	T/G	0	N/A	N/A	G:G	G:G	G:G	G:G	G:G	G:G	G:G	G:G	G:G	G:G	G:G	G:G	G:G	G:G	G:G	G:G	G:G	G:G	G:G	G:G	G:G	G:G	G:G	G:G	G:G	G:G	G:G	G:G	G:G	G:G	G:G	G:G	G:G	G:G	G:G	G:G	G:G	G:G	G:G	G:G	G:G	G:G	G:G	G:G
PKAM0484	CC_TOG910708_1	T/C	0.173155	N/A	N/A	T:T	T:T	T:T	T:T	T:T	T:T	T:T	T:T	T:T	T:T	T:T	T:T	T:T	T:T	T:T	T:T	T:T	T:T	T:T	T:T	T:T	T:T	T:T	T:T	T:T	T:T	T:T	T:T	T:T	T:T	T:T	T:T	T:T	T:T	T:T	T:T	T:T	T:T	T:T	T:T	T:T	T:T	T:T	T:T
PKAM0486	CC_TOG897017_1	A/C	0	N/A	N/A	C:C	C:C	C:C	C:C	C:C	C:C	C:C	C:C	C:C	C:C	C:C	C:C	C:C	C:C	C:C	C:C	C:C	C:C	C:C	C:C	C:C	C:C	C:C	C:C	C:C	C:C	C:C	C:C	C:C	C:C	-	C:C	C:C	C:C	C:C	C:C	C:C	C:C	C:C	C:C	C:C	C:C	C:C	C:C
PKAM0489	CC_TOG912068_1	A/G	0	N/A	N/A	A:A	A:A	A:A	A:A	A:A	A:A	A:A	A:A	A:A	A:A	A:A	A:A	A:A	A:A	A:A	A:A	A:A	A:A	A:A	A:A	A:A	A:A	A:A	A:A	A:A	A:A	A:A	A:A	A:A	A:A	A:A	A:A	A:A	A:A	A:A	A:A	A:A	A:A	A:A	A:A	A:A	A:A	A:A	A:A
PKAM0498	CC_TOG902969_2	C/G	0.171524	N/A	N/A	G:G	G:G	G:G	G:G	G:G	G:G	G:G	G:G	G:G	G:G	G:G	G:G	G:G	G:G	G:G	G:G	G:G	G:G	G:G	G:G	G:G	G:G	G:G	G:G	G:G	G:G	G:G	G:G	G:G	G:G	G:G	G:G	G:G	G:G	G:G	G:G	G:G	G:G	G:G	G:G	G:G	G:G	G:G	G:G
PKAM0501	CC_TOG894712_2_b	T/C	0	N/A	N/A	C:C	C:C	C:C	C:C	C:C	C:C	C:C	C:C	C:C	C:C	C:C	C:C	C:C	C:C	C:C	C:C	C:C	C:C	C:C	C:C	C:C	C:C	C:C	C:C	C:C	C:C	C:C	C:C	C:C	C:C	C:C	C:C	C:C	C:C	C:C	C:C	C:C	C:C	C:C	C:C	C:C	C:C	C:C	C:C
PKAM0508	CC_TOG894864_1	A/T	0	N/A	N/A	A:A	A:A	A:A	A:A	A:A	A:A	A:A	A:A	A:A	A:A	A:A	A:A	A:A	A:A	A:A	A:A	A:A	A:A	A:A	A:A	A:A	A:A	A:A	A:A	A:A	A:A	A:A	A:A	A:A	A:A	A:A	A:A	A:A	A:A	A:A	A:A	A:A	A:A	A:A	A:A	A:A	A:A	A:A	A:A
PKAM0509	CC_TOG896942_2	A/G	0.181795	N/A	N/A	G:G	G:G	G:G	G:G	G:G	G:G	G:G	-	G:G	G:G	G:G	G:G	Bad	G:G	G:G	G:G	G:G	G:G	G:G	G:G	G:G	G:G	G:G	G:G	G:G	G:G	G:G	G:G	G:G	G:G	G:G	G:G	G:G	G:G	G:G	G:G	G:G	G:G	G:G	G:G	G:G	G:G	G:G	G:G
PKAM0512	CC_TOG919460_1	A/G	0	N/A	N/A	A:A	A:A	A:A	A:A	A:A	A:A	A:A	A:A	A:A	A:A	A:A	A:A	A:A	A:A	A:A	A:A	-	A:A	A:A	A:A	A:A	A:A	A:A	A:A	A:A	A:A	A:A	A:A	A:A	A:A	A:A	A:A	A:A	A:A	A:A	A:A	A:A	A:A	A:A	A:A	A:A	A:A	A:A	A:A
PKAM0518	CC_TOG919004_1	A/G	0	N/A	N/A	G:G	G:G	G:G	G:G	G:G	G:G	G:G	G:G	G:G	G:G	G:G	G:G	G:G	G:G	G:G	G:G	G:G	G:G	G:G	G:G	G:G	G:G	G:G	G:G	G:G	G:G	G:G	G:G	G:G	G:G	G:G	G:G	G:G	G:G	G:G	G:G	G:G	G:G	G:G	G:G	G:G	G:G	G:G	G:G
PKAM0534	CC_TOG899538_2	A/C	0.24049	N/A	N/A	A:A	A:A	A:A	A:A	A:A	A:A	A:A	A:A	A:A	A:A	A:A	A:A	A:A	A:A	A:A	A:A	A:A	A:A	A:A	A:A	A:A	A:A	A:A	A:A	A:A	A:A	A:A	A:A	A:A	A:A	A:A	A:A	A:A	A:A	A:A	A:A	A:A	A:A	A:A	A:A	A:A	A:A	A:A	A:A
PKAM0535	CC_TOG900104_2	A/T	0	N/A	N/A	T:T	T:T	T:T	T:T	T:T	T:T	T:T	T:T	T:T	T:T	T:T	T:T	T:T	T:T	T:T	T:T	T:T	T:T	T:T	T:T	T:T	T:T	T:T	T:T	T:T	T:T	T:T	T:T	T:T	T:T	T:T	T:T	T:T	T:T	T:T	T:T	T:T	T:T	T:T	T:T	T:T	T:T	T:T	T:T
PKAM0549	CC_TOG903103_1	T/C	0	N/A	N/A	T:T	T:T	T:T	T:T	T:T	T:T	T:T	T:T	T:T	T:T	T:T	T:T	T:T	T:T	T:T	T:T	T:T	T:T	T:T	T:T	T:T	T:T	T:T	T:T	T:T	T:T	T:T	T:T	T:T	T:T	T:T	T:T	T:T	T:T	T:T	T:T	T:T	T:T	T:T	T:T	T:T	T:T	T:T	T:T
PKAM0552	CC_TOG960456_1	T/C	0.0416478	N/A	N/A	C:C	C:C	C:C	C:C	C:C	C:C	C:C	C:C	C:C	C:C	C:C	C:C	C:C	C:C	C:C	C:C	C:C	C:C	C:C	C:C	C:C	C:C	C:C	C:C	C:C	C:C	C:C	C:C	C:C	C:C	C:C	C:C	C:C	C:C	C:C	C:C	C:C	C:C	C:C	C:C	C:C	C:C	C:C	C:C
PKAM0553	CC_TOG898940_1	A/T	0	N/A	N/A	A:A	A:A	A:A	A:A	A:A	A:A	A:A	A:A	A:A	A:A	A:A	A:A	A:A	A:A	A:A	A:A	A:A	A:A	A:A	A:A	A:A	A:A	A:A	A:A	A:A	A:A	A:A	A:A	A:A	A:A	A:A	A:A	A:A	A:A	A:A	A:A	A:A	A:A	A:A	A:A	A:A	A:A	A:A	A:A
PKAM0554	CC_TOG897621_1	A/G	0	N/A	N/A	A:A	A:A	A:A	A:A	A:A	A:A	A:A	A:A	A:A	A:A	A:A	A:A	A:A	A:A	A:A	A:A	A:A	A:A	A:A	A:A	A:A	A:A	A:A	A:A	A:A	A:A	A:A	A:A	A:A	A:A	A:A	A:A	A:A	A:A	A:A	A:A	A:A	A:A	A:A	A:A	A:A	A:A	A:A	A:A
PKAM0557	CC_TOG897376_1	A/G	0.0227243	N/A	N/A	G:G	G:G	G:G	G:G	G:G	G:G	G:G	G:G	G:G	G:G	G:G	G:G	G:G	G:G	G:G	G:G	G:G	G:G	G:G	G:G	G:G	G:G	G:G	G:G	G:G	G:G	G:G	-	G:G	G:G	G:G	G:G	G:G	G:G	G:G	G:G	G:G	G:G	G:G	G:G	G:G	G:G	G:G	G:G
PKAM0558	CC_TOG896701_1	A/G	0.020831	N/A	N/A	G:G	G:G	G:G	G:G	G:G	G:G	G:G	G:G	G:G	G:G	G:G	G:G	G:G	G:G	G:G	G:G	G:G	G:G	G:G	G:G	G:G	G:G	G:G	G:G	G:G	G:G	G:G	G:G	G:G	G:G	G:G	G:G	G:G	G:G	G:G	G:G	G:G	G:G	G:G	G:G	G:A	G:G	G:G	G:G
PKAM0567	CC_TOG894564_1	A/C	0	N/A	N/A	A:A	-	DUPE	A:A	A:A	-	A:A	A:A	A:A	-	A:A	-	A:A	A:A	A:A	A:A	A:A	A:A	A:A	-	A:A	-	A:A	-	-	-	-	A:A	-	-	-	A:A	A:A	-	A:A	-	A:A	A:A	A:A	-	A:A	A:A	A:A	-
PKAM0568	CC_TOG914901_1	T/C	0.0858477	N/A	N/A	T:T	T:T	T:T	T:T	T:T	T:T	T:T	T:T	T:T	T:T	T:T	-	T:T	T:T	T:T	T:T	T:T	T:T	T:T	T:T	T:T	T:T	T:T	T:T	T:T	T:T	T:T	T:T	T:T	T:T	T:T	T:T	T:T	T:T	T:T	T:T	T:T	T:T	T:T	T:T	T:T	T:T	T:T	T:T
PKAM0570	CC_TOG897350_2_a	A/C	0.0434568	N/A	N/A	A:A	A:A	A:A	A:A	A:A	A:A	A:A	A:A	A:A	A:A	A:A	A:A	A:A	A:A	A:A	A:A	A:A	A:A	A:A	A:A	A:A	A:A	A:A	A:A	A:A	A:A	A:A	A:A	A:A	A:A	A:A	A:A	A:A	A:A	A:A	A:A	A:A	A:A	A:A	A:A	A:A	A:A	A:A	A:A
PKAM0571	CC_TOG895545_1_a	T/G	0.147972	N/A	N/A	G:G	G:G	G:G	G:G	G:G	G:G	G:G	G:G	G:G	G:G	G:G	G:G	G:G	G:G	G:G	G:G	G:G	G:G	G:G	G:G	G:G	G:G	G:G	G:G	G:G	G:G	G:G	G:G	G:G	G:G	G:G	G:G	G:G	G:G	G:G	G:G	G:G	G:G	G:G	G:G	-	G:G	G:G	G:G
PKAM0572	CC_TOG897306_1_a	T/C	0	N/A	N/A	C:C	C:C	C:C	C:C	C:C	C:C	C:C	C:C	C:C	C:C	C:C	C:C	C:C	C:C	C:C	C:C	C:C	C:C	C:C	C:C	C:C	C:C	C:C	C:C	C:C	C:C	C:C	C:C	C:C	C:C	C:C	C:C	C:C	C:C	C:C	C:C	C:C	C:C	C:C	C:C	C:C	C:C	C:C	C:C
PKAM0573	CC_TOG895237_1_a	A/G	0.255752	N/A	N/A	G:G	G:G	G:G	G:G	G:G	G:G	G:G	G:G	G:G	G:G	G:G	G:G	G:G	G:G	G:G	G:G	G:G	G:G	G:G	G:G	G:G	G:G	G:G	G:G	G:G	G:G	G:G	G:G	-	G:G	-	G:G	G:G	G:G	G:G	G:G	G:G	G:G	G:G	G:G	G:G	G:G	G:G	G:G
PKAM0574	CC_TOG896930_2_a	T/G	0.0831758	N/A	N/A	T:T	T:T	T:T	T:T	T:T	T:T	T:T	T:T	T:T	T:T	T:T	T:T	T:T	T:T	T:T	T:T	T:T	T:T	T:T	T:T	T:T	T:T	T:T	T:T	T:T	T:T	T:T	T:T	T:T	T:T	T:T	T:T	T:T	T:T	T:T	T:T	T:T	T:T	T:T	T:T	T:T	T:T	T:T	T:T
PKAM0575	CC_TOG896385_1_a	A/G	0.0867769	N/A	N/A	A:A	A:A	A:A	A:A	A:A	A:A	A:A	A:A	A:A	A:A	A:A	A:A	A:A	A:A	A:A	A:A	A:A	A:A	A:A	A:A	A:A	A:A	A:A	A:A	A:A	A:A	A:A	A:A	A:A	A:A	A:A	A:A	A:A	A:A	A:A	A:A	A:A	A:A	A:A	A:A	A:A	A:A	A:A	A:A
PKAM0576	CC_TOG896050_1_a	A/G	0.0814848	N/A	N/A	A:A	A:A	A:A	A:A	A:A	A:A	A:A	A:A	A:A	A:A	A:A	A:A	A:A	A:A	A:A	A:A	A:A	A:A	A:A	A:A	A:A	A:A	A:A	A:A	A:A	A:A	A:A	A:A	A:A	A:A	A:A	A:A	A:A	A:A	A:A	A:A	A:A	A:A	A:A	A:A	A:A	A:A	A:A	A:A
PKAM0577	CC_TOG896702_1	T/G	0.344377	N/A	N/A	G:G	G:G	G:G	G:G	G:G	G:G	G:G	-	G:G	G:G	G:T	G:G	G:G	G:G	G:G	G:G	G:G	G:G	T:T	G:G	G:G	G:G	T:T	G:G	G:G	G:G	G:G	G:G	G:G	G:G	T:T	G:G	G:G	G:G	G:G	G:G	G:G	G:G	G:G	G:G	G:G	G:G	G:G	G:G
PKAM0578	CC_TOG895877_1_a	T/G	0.0814848	N/A	N/A	T:T	T:T	T:T	T:T	T:T	T:T	T:T	T:T	T:T	T:T	T:T	T:T	T:T	T:T	T:T	T:T	T:T	T:T	T:T	T:T	T:T	T:T	T:T	T:T	T:T	T:T	T:T	T:T	T:T	T:T	T:T	T:T	T:T	T:T	T:T	T:T	T:T	T:T	T:T	T:T	T:T	T:T	T:T	T:T
PKAM0579	CC_TOG894192_1_a	T/C	0.0814848	N/A	N/A	T:T	T:T	T:T	T:T	T:T	T:T	T:T	T:T	T:T	T:T	T:T	T:T	T:T	T:T	T:T	T:T	T:T	T:T	T:T	T:T	T:T	T:T	T:T	T:T	T:T	T:T	T:T	T:T	T:T	T:T	T:T	T:T	T:T	T:T	T:T	T:T	T:T	T:T	T:T	T:T	T:T	T:T	T:T	T:T
PKAM0580	CC_TOG895871_2_a	C/G	0.0867769	N/A	N/A	G:G	G:G	G:G	G:G	G:G	G:G	G:G	G:G	G:G	G:G	G:G	G:G	G:G	G:G	G:G	G:G	G:G	G:G	G:G	G:G	G:G	G:G	G:G	G:G	G:G	G:G	G:G	G:G	G:G	G:G	G:G	G:G	G:G	G:G	G:G	G:G	G:G	G:G	G:G	G:G	G:G	G:G	G:G	G:G
PKAM0581	CC_TOG894415_2_a	T/G	0.0814848	N/A	N/A	T:T	T:T	T:T	T:T	T:T	T:T	T:T	T:T	T:T	T:T	T:T	T:T	T:T	T:T	T:T	T:T	T:T	T:T	T:T	T:T	T:T	T:T	T:T	T:T	T:T	T:T	T:T	T:T	T:T	T:T	T:T	T:T	T:T	T:T	T:T	T:T	T:T	T:T	T:T	T:T	T:T	T:T	T:T	T:T
PKAM0582	CC_TOG896372_1_a	A/T	0	N/A	N/A	T:T	T:T	T:T	T:T	-	T:T	T:T	T:T	T:T	T:T	T:T	T:T	T:T	T:T	T:T	T:T	T:T	T:T	T:T	T:T	T:T	T:T	T:T	T:T	T:T	T:T	T:T	T:T	T:T	T:T	T:T	T:T	T:T	T:T	T:T	T:T	T:T	T:T	T:T	T:T	T:T	T:T	T:T	T:T
PKAM0583	CC_TOG894171_2_a	A/C	0.0849383	N/A	N/A	C:C	C:C	C:C	C:C	C:C	C:C	C:C	C:C	C:C	C:C	C:C	C:C	C:C	C:C	C:C	C:C	C:C	C:C	C:C	C:C	C:C	C:C	C:C	C:C	C:C	C:C	C:C	C:C	C:C	C:C	C:C	C:C	C:C	C:C	C:C	C:C	C:C	C:C	C:C	C:C	C:C	C:C	C:C	C:C
PKAM0584	CC_TOG918275_1_a	T/G	0.24049	N/A	N/A	G:G	G:G	G:G	G:G	G:G	G:G	G:G	G:G	G:G	G:G	G:G	G:G	G:G	G:G	G:G	G:G	G:G	G:G	G:G	G:G	G:G	G:G	G:G	G:G	G:G	G:G	G:G	G:G	G:G	G:G	G:G	G:G	G:G	G:G	G:G	G:G	G:G	G:G	G:G	G:G	G:G	G:G	G:G	G:G
PKAM0585	CC_TOG896681_1	A/G	0.0831758	N/A	N/A	G:G	G:G	G:G	G:G	G:G	G:G	G:G	G:G	G:G	G:G	G:G	G:G	G:G	G:G	G:G	G:G	G:G	G:G	G:G	G:G	G:G	G:G	G:G	G:G	G:G	G:G	G:G	G:G	G:G	G:G	G:G	G:G	G:G	G:G	G:G	G:G	G:G	-	G:G	G:G	G:G	G:G	G:G	G:G
PKAM0586	CC_TOG895030_2_a	T/C	0.0840478	N/A	N/A	C:C	C:C	C:C	C:C	C:C	C:C	C:C	C:C	C:C	C:C	C:C	C:C	C:C	C:C	C:C	C:C	C:C	C:C	C:C	C:C	C:C	C:C	C:C	C:C	C:C	C:C	C:C	C:C	C:C	C:C	C:C	C:C	C:C	C:C	C:C	C:C	C:C	C:C	C:C	C:C	C:C	C:C	C:C	C:C
PKAM0587	CC_TOG899072_2_a	A/C	0	N/A	N/A	A:A	A:A	A:A	A:A	A:A	A:A	A:A	A:A	A:A	A:A	A:A	A:A	A:A	A:A	A:A	A:A	A:A	A:A	A:A	A:A	A:A	A:A	A:A	A:A	A:A	A:A	A:A	A:A	A:A	A:A	-	A:A	A:A	A:A	A:A	A:A	A:A	A:A	A:A	A:A	A:A	A:A	A:A	-
PKAM0589	CC_TOG897347_1_a	T/C	0.124444	N/A	N/A	C:C	C:C	C:C	C:C	C:C	C:C	C:C	C:C	C:C	C:C	C:C	C:C	C:C	C:C	C:C	C:C	C:C	C:C	C:C	C:C	C:C	C:C	C:C	C:C	C:C	C:C	C:C	C:C	C:C	C:C	C:C	C:C	C:C	C:C	C:C	C:C	C:C	C:C	C:C	C:C	C:C	C:C	C:C	C:C
PKAM0590	CC_TOG897558_1_a	T/C	0.0823217	N/A	N/A	C:C	C:C	C:C	C:C	C:C	C:C	C:C	C:C	C:C	C:C	C:C	C:C	C:C	C:C	C:C	C:C	C:C	C:C	C:C	C:C	C:C	C:C	C:C	C:C	C:C	C:C	C:C	C:C	C:C	C:C	C:C	C:C	C:C	C:C	C:C	C:C	C:C	C:C	C:C	C:C	C:C	C:C	C:C	C:C
PKAM0591	CC_TOG898832_1_a	A/G	0.251302	N/A	N/A	G:G	G:G	G:G	G:G	G:G	G:G	G:G	G:G	G:G	G:G	G:G	G:G	G:G	G:G	G:G	G:G	G:G	G:G	G:G	G:G	G:G	G:G	G:G	G:G	G:G	G:G	G:G	G:G	G:G	G:G	G:G	G:G	G:G	G:G	G:G	G:G	G:G	G:G	G:G	G:G	G:G	G:G	G:G	G:G
PKAM0592	CC_TOG895760_1_a	T/C	0.106047	N/A	N/A	T:T	T:T	T:T	T:T	T:T	T:T	T:T	T:T	T:T	T:T	T:T	T:T	T:T	T:T	T:T	T:T	T:T	T:T	T:T	T:T	T:T	T:T	T:T	T:T	T:T	T:T	T:T	T:T	T:T	T:T	T:T	T:T	T:T	T:T	T:T	T:T	T:T	T:T	T:T	T:T	T:T	T:T	T:T	T:T
PKAM0593	CC_TOG894880_2_a	C/G	0.197531	N/A	N/A	C:C	C:C	C:C	C:C	C:C	C:C	C:C	C:C	C:C	C:C	C:C	C:C	C:C	C:C	C:C	C:C	C:C	C:C	C:C	C:C	C:C	C:C	C:C	C:C	C:C	C:C	C:C	C:C	C:C	C:C	C:C	C:C	C:C	C:C	C:C	C:C	C:C	C:C	C:C	C:C	C:C	C:C	C:C	C:C
PKAM0594	CC_TOG896981_1_a	T/C	0.251302	N/A	N/A	C:C	C:C	C:C	C:C	C:C	C:C	C:C	C:C	C:C	C:C	C:C	C:C	C:C	C:C	C:C	C:C	C:C	C:C	C:C	C:C	C:C	C:C	C:C	C:C	C:C	C:C	C:C	C:C	C:C	C:C	C:C	C:C	C:C	C:C	C:C	C:C	C:C	C:C	C:C	C:C	C:C	C:C	C:C	C:C
PKAM0596	CC_TOG910718_1_a	T/C	0.0637604	N/A	N/A	C:C	C:C	C:C	C:C	C:C	C:C	C:C	C:C	C:C	C:C	C:C	C:C	C:C	C:C	C:C	C:C	C:C	C:C	C:C	C:C	C:C	C:C	C:C	C:C	C:C	C:C	C:C	C:C	C:C	C:C	C:C	C:C	C:C	C:C	C:C	C:C	C:C	C:C	C:C	C:C	C:C	C:C	C:C	C:C
PKAM0597	CC_TOG910388_1_a	C/G	0.120708	N/A	N/A	G:G	G:G	G:G	-	G:G	G:G	G:G	G:G	G:G	G:G	G:G	G:G	G:G	G:G	G:G	G:G	G:G	G:G	G:G	G:G	G:G	G:G	G:G	G:G	G:G	G:G	G:G	G:G	G:G	G:G	G:G	G:G	G:G	G:G	G:G	G:G	G:G	G:G	G:G	G:G	G:G	G:G	G:G	G:G
PKAM0598	CC_TOG960856_1_a	T/G	0.296288	N/A	N/A	G:G	G:G	G:G	G:G	G:G	G:G	G:G	G:G	G:G	G:G	G:G	G:G	G:G	G:G	G:G	G:G	G:G	G:G	G:G	G:G	G:G	G:G	G:G	G:G	G:G	G:G	G:G	G:G	G:G	G:G	G:G	G:G	G:G	G:G	G:G	G:G	G:G	G:G	G:G	G:G	G:G	G:G	G:G	G:G
PKAM0599	CC_TOG901547_1	A/G	0.0412188	N/A	N/A	A:A	A:A	A:A	A:A	A:A	A:A	A:A	A:A	A:A	A:A	A:A	A:A	A:A	A:A	A:A	A:A	A:A	A:A	A:A	A:A	A:A	A:A	A:A	A:A	A:A	A:A	A:A	A:A	A:A	A:A	A:A	A:A	A:A	A:A	A:A	A:A	A:A	A:A	A:A	A:A	A:A	A:A	A:A	A:A
PKAM0600	CC_TOG894224_1_a	A/G	0.24716	N/A	N/A	G:G	G:G	G:G	G:G	G:G	G:G	G:G	G:G	-	G:G	G:G	G:G	G:G	G:G	G:G	G:G	-	G:G	G:G	G:G	G:G	G:G	G:G	G:G	G:G	G:G	G:G	G:G	G:G	G:G	G:G	G:G	G:G	G:G	G:G	G:G	G:G	G:G	G:G	G:G	G:G	G:G	G:G	G:G
PKAM0601	CC_TOG894007_2_a	A/G	0.100724	N/A	N/A	A:A	A:A	A:A	A:A	A:A	A:A	A:A	A:A	A:A	A:A	A:A	A:A	A:A	A:A	A:A	A:A	A:A	A:A	A:A	A:A	A:A	A:A	A:A	A:A	A:A	A:A	A:A	A:A	A:A	A:A	A:A	A:A	A:A	A:A	A:A	A:A	A:A	A:A	A:A	A:A	A:A	A:A	A:A	A:A
PKAM0602	CC_TOG899751_1_a	A/T	0.0814848	N/A	N/A	A:A	A:A	A:A	A:A	A:A	A:A	A:A	A:A	A:A	A:A	A:A	A:A	A:A	A:A	A:A	A:A	A:A	A:A	A:A	A:A	A:A	A:A	A:A	A:A	A:A	A:A	A:A	A:A	A:A	A:A	A:A	A:A	A:A	A:A	A:A	A:A	A:A	A:A	A:A	A:A	A:A	A:A	A:A	A:A
PKAM0603	CC_TOG907934_2_a	T/C	0.0439338	N/A	N/A	C:C	C:C	C:C	C:C	C:C	C:C	C:C	C:C	C:C	C:C	C:C	C:C	C:C	C:C	C:C	C:C	C:C	C:C	C:C	C:C	C:C	C:C	C:C	C:C	C:C	C:C	C:C	C:C	C:C	C:C	-	C:C	C:C	C:C	C:C	C:C	C:C	C:C	C:C	C:C	C:C	C:C	C:C	C:C
PKAM0604	CC_TOG896361_1_a	C/G	0.210539	N/A	N/A	C:C	C:C	C:C	C:C	C:C	C:C	C:C	C:C	C:C	C:C	C:C	C:C	C:C	C:C	C:C	C:C	C:C	C:C	C:C	C:C	C:C	C:C	C:C	C:C	C:C	C:C	C:C	C:C	C:C	C:C	C:C	C:C	C:C	C:C	C:C	C:C	C:C	C:C	C:C	C:C	C:C	C:C	C:C	C:C
PKAM0605	CC_TOG916106_2_a	T/C	0.0212741	N/A	N/A	T:T	T:T	T:T	T:T	T:T	T:T	T:T	T:T	T:T	T:T	T:T	T:T	T:T	T:T	T:T	T:T	T:T	T:T	T:T	T:T	T:T	T:T	T:T	T:T	T:T	T:T	T:T	T:T	T:T	T:T	T:T	T:T	T:T	T:T	T:T	T:T	T:T	T:T	T:T	T:T	T:T	T:T	T:T	T:T
PKAM0606	CC_TOG895900_1_a	A/T	0.100724	N/A	N/A	T:T	T:T	T:T	T:T	T:T	T:T	T:T	T:T	T:T	T:T	T:T	T:T	T:T	T:T	T:T	T:T	T:T	T:T	T:T	T:T	T:T	T:T	T:T	T:T	T:T	T:T	T:T	T:T	T:T	T:T	T:T	T:T	T:T	T:T	T:T	T:T	T:T	T:T	T:T	T:T	T:T	T:T	T:T	T:T
PKAM0607	CC_TOG896967_1_a	A/T	0.022469	N/A	N/A	T:T	T:T	T:T	T:T	T:T	T:T	T:T	T:T	T:T	T:T	T:T	T:T	T:T	T:T	T:T	T:T	T:T	T:T	T:T	T:T	T:T	T:T	T:T	T:T	T:T	-	T:T	T:T	T:T	T:T	T:T	T:T	T:T	T:T	T:T	T:T	T:T	T:T	T:T	T:T	T:T	T:T	T:T	T:T
PKAM0608	CC_TOG919160_2_a	A/C	0.0840478	N/A	N/A	C:C	C:C	C:C	C:C	C:C	C:C	C:C	C:C	C:C	C:C	C:C	C:C	C:C	C:C	C:C	C:C	C:C	C:C	C:C	C:C	C:C	C:C	C:C	C:C	C:C	C:C	C:C	C:C	C:C	C:C	C:C	C:C	C:C	C:C	C:C	C:C	C:C	C:C	C:C	C:C	C:C	C:C	C:C	C:C
PKAM0609	CC_TOG897062_2_a	A/G	0.0814848	N/A	N/A	A:A	A:A	A:A	A:A	A:A	A:A	A:A	A:A	A:A	A:A	A:A	A:A	A:A	A:A	A:A	A:A	A:A	A:A	A:A	A:A	A:A	A:A	A:A	A:A	A:A	A:A	A:A	A:A	A:A	A:A	A:A	A:A	A:A	A:A	A:A	A:A	A:A	A:A	A:A	A:A	A:A	A:A	A:A	A:A
PKAM0610	CC_TOG910860_1_a	T/C	0.0831758	N/A	N/A	C:C	C:C	C:C	C:C	C:C	C:C	C:C	C:C	C:C	C:C	C:C	C:C	C:C	C:C	C:C	C:C	C:C	C:C	C:C	C:C	C:C	C:C	C:C	C:C	C:C	C:C	C:C	C:C	C:C	C:C	C:C	C:C	-	C:C	C:C	C:C	C:C	C:C	C:C	C:C	C:C	C:C	C:C	C:C
PKAM0611	CC_TOG897513_2_a	A/G	0.147972	N/A	N/A	A:A	A:A	A:A	A:A	A:A	A:A	A:A	A:A	A:A	A:A	A:A	A:A	A:A	A:A	A:A	A:A	A:A	A:A	A:A	A:A	A:A	A:A	A:A	A:A	A:A	A:A	A:A	A:A	A:A	A:A	A:A	A:A	A:A	A:A	A:A	A:A	A:A	A:A	A:A	A:A	A:A	A:A	A:A	A:A
PKAM0612	CC_TOG908826_2_a	T/C	0.160367	N/A	N/A	T:T	T:T	T:T	T:T	T:T	T:T	T:T	T:T	T:T	T:T	T:T	T:T	T:T	T:T	T:T	T:T	T:T	T:T	T:T	T:T	T:T	T:T	T:T	T:T	T:T	T:T	T:T	T:T	T:T	T:T	T:T	T:T	T:T	T:T	T:T	T:T	T:T	T:T	T:T	T:T	T:T	T:T	T:T	T:T
PKAM0613	CC_TOG894141_1_a	T/G	0.0439338	N/A	N/A	G:G	G:G	G:G	G:G	G:G	G:G	G:G	G:G	G:G	G:G	G:G	G:G	G:G	G:G	G:G	G:G	G:G	G:G	G:G	G:G	G:G	G:G	G:G	G:G	G:G	G:G	G:G	G:G	G:G	G:G	G:G	G:G	G:G	G:G	G:G	G:G	G:G	G:G	G:G	G:G	G:G	G:G	G:G	G:G
PKAM0614	CC_TOG897715_2_a	T/C	0.0215028	N/A	N/A	T:T	T:T	T:T	T:T	T:T	T:T	T:T	T:T	T:T	T:T	T:T	T:T	T:T	T:T	T:T	T:T	T:T	T:T	T:T	T:T	T:T	T:T	T:T	T:T	T:T	T:T	T:T	T:T	T:T	T:T	T:T	T:T	T:T	T:T	T:T	T:T	T:T	T:T	T:T	T:T	T:T	T:T	T:T	T:T
PKAM0617	CC_TOG910796_1_a	A/G	0.0814848	N/A	N/A	A:A	A:A	A:A	A:A	A:A	A:A	A:A	A:A	A:A	A:A	A:A	A:A	A:A	A:A	A:A	A:A	A:A	A:A	A:A	A:A	A:A	A:A	A:A	A:A	A:A	A:A	A:A	A:A	A:A	A:A	A:A	A:A	A:A	A:A	A:A	A:A	A:A	A:A	A:A	A:A	A:A	A:A	A:A	A:A
PKAM0618	CC_TOG894898_1_a	T/C	0.253508	N/A	N/A	C:C	C:C	C:C	C:C	C:C	C:C	C:C	C:C	C:C	C:C	C:C	C:C	C:C	C:C	C:C	C:C	C:C	C:C	C:C	C:C	C:C	C:C	C:C	C:C	C:C	C:C	C:C	C:C	C:C	C:C	C:C	C:C	C:C	C:C	C:C	C:C	C:C	C:C	C:C	C:C	C:C	C:C	C:C	C:C
PKAM0619	CC_TOG902560_1_a	T/G	0.253508	N/A	N/A	T:T	T:T	T:T	T:T	T:T	T:T	T:T	T:T	T:T	T:T	T:T	T:T	T:T	T:T	T:T	T:T	T:T	T:T	T:T	T:T	T:T	T:T	T:T	T:T	T:T	T:T	T:T	T:T	T:T	T:T	T:T	T:T	T:T	T:T	T:T	T:T	T:T	T:T	T:T	T:T	T:T	T:T	T:T	T:T
PKAM0620	CC_TOG896074_1_a	T/G	0.0229854	N/A	N/A	G:G	G:G	G:G	G:G	G:G	G:G	G:G	G:G	G:G	G:G	G:G	G:G	G:G	G:G	G:G	G:G	G:G	G:G	G:G	G:G	G:G	G:G	G:G	G:G	G:G	G:G	G:G	G:G	G:G	G:G	G:G	G:G	G:G	G:G	G:G	G:G	G:G	G:G	G:G	G:G	G:G	G:G	G:G	G:G
PKAM0621	CC_TOG899661_1_a	A/G	0.101746	N/A	N/A	A:A	A:A	A:A	A:A	A:A	A:A	A:A	A:A	A:A	A:A	A:A	A:A	A:A	A:A	A:A	A:A	A:A	A:A	A:A	A:A	A:A	A:A	A:A	A:A	A:A	A:A	A:A	A:A	A:A	A:A	A:A	A:A	A:A	A:A	A:A	A:A	A:A	A:A	A:A	A:A	A:A	A:A	A:A	A:A
PKAM0622	CC_TOG901166_1_a	T/C	0.0849383	N/A	N/A	C:C	C:C	C:C	C:C	C:C	C:C	C:C	C:C	C:C	C:C	C:C	C:C	C:C	C:C	C:C	C:C	C:C	C:C	C:C	C:C	C:C	C:C	C:C	C:C	C:C	C:C	C:C	C:C	C:C	C:C	C:C	C:C	C:C	C:C	C:C	C:C	C:C	C:C	C:C	C:C	C:C	C:C	C:C	C:C
PKAM0623	CC_TOG895173_2_a	A/T	0	N/A	N/A	A:A	A:A	A:A	A:A	A:A	A:A	A:A	A:A	A:A	A:A	A:A	A:A	A:A	A:A	A:A	A:A	A:A	A:A	A:A	A:A	A:A	A:A	A:A	A:A	A:A	A:A	A:A	A:A	A:A	A:A	A:A	A:A	A:A	A:A	A:A	A:A	A:A	A:A	A:A	A:A	A:A	A:A	A:A	A:A
PKAM0624	CC_TOG895021_1_a	A/T	0.0867769	N/A	N/A	T:T	T:T	T:T	T:T	T:T	T:T	T:T	T:T	T:T	T:T	T:T	T:T	T:T	T:T	T:T	T:T	T:T	T:T	T:T	T:T	T:T	T:T	T:T	T:T	T:T	T:T	T:T	T:T	T:T	T:T	T:T	T:T	T:T	T:T	T:T	T:T	T:T	T:T	T:T	T:T	T:T	T:T	T:T	-
PKAM0625	CC_TOG895505_1_a	A/G	0.102788	N/A	N/A	A:A	A:A	A:A	A:A	A:A	A:A	A:A	A:A	A:A	A:A	A:A	A:A	A:A	A:A	A:A	A:A	A:A	A:A	A:A	A:A	A:A	A:A	A:A	A:A	A:A	A:A	A:A	A:A	A:A	A:A	A:A	A:A	A:A	A:A	A:A	A:A	A:A	A:A	A:A	A:A	A:A	A:A	A:A	A:A
PKAM0626	CC_TOG901731_1_a	A/T	0.103852	N/A	N/A	A:A	A:A	A:A	A:A	A:A	A:A	A:A	A:A	A:A	A:A	A:A	A:A	A:A	A:A	A:A	A:A	A:A	A:A	A:A	A:A	A:A	A:A	A:A	A:A	A:A	A:A	A:A	A:A	A:A	A:A	A:A	A:A	A:A	A:A	A:A	A:A	A:A	A:A	A:A	A:A	A:A	A:A	A:A	A:A
PKAM0627	CC_TOG913042_1_a	A/G	0.238343	N/A	N/A	A:A	A:A	A:A	A:A	A:A	A:A	A:A	A:A	A:A	A:A	A:A	A:A	A:A	A:A	A:A	A:A	A:A	A:A	A:A	A:A	A:A	A:A	A:A	A:A	A:A	A:A	A:A	A:A	A:A	A:A	A:A	A:A	A:A	A:A	A:A	A:A	A:A	A:A	A:A	A:A	A:A	A:A	A:A	A:A
PKAM0628	CC_TOG895412_1_a	A/G	0.108337	N/A	N/A	G:G	G:G	G:G	G:G	G:G	G:G	G:G	G:G	G:G	G:G	G:G	G:G	G:G	G:G	G:G	G:G	G:G	G:G	G:G	G:G	G:G	G:G	-	G:G	G:G	G:G	G:G	G:G	G:G	G:G	G:G	G:G	G:G	G:G	G:G	G:G	G:G	G:G	G:G	G:G	G:G	G:G	G:G	G:G
PKAM0630	CC_TOG895724_1_a	C/G	0.19193	N/A	N/A	G:G	G:G	G:G	G:G	G:G	G:G	G:G	G:G	G:G	G:G	G:G	G:G	G:G	G:G	G:G	G:G	G:G	G:G	G:G	G:G	G:G	G:G	G:G	G:G	G:G	G:G	G:G	G:G	G:G	G:G	G:G	G:G	G:G	G:G	G:G	G:G	G:G	G:G	G:G	G:G	G:G	G:G	G:G	G:G
PKAM0632	CC_TOG918200_1_a	T/C	0.04299	N/A	N/A	T:T	T:T	T:T	T:T	T:T	T:T	T:T	T:T	T:T	T:T	T:T	T:T	T:T	T:T	T:T	T:T	T:T	T:T	T:T	T:T	T:T	T:T	T:T	T:T	T:T	T:T	T:T	T:T	T:T	T:T	T:T	T:T	T:T	T:T	T:T	T:T	T:T	T:T	T:T	T:T	T:T	T:T	T:T	T:T
PKAM0635	CC_TOG901841_2	T/G	0.0961384	N/A	N/A	T:T	T:T	T:T	T:T	T:T	T:T	T:T	T:T	T:T	T:T	T:T	T:T	T:T	T:T	T:T	T:T	T:T	T:T	T:T	T:T	T:T	T:T	T:T	T:T	T:T	T:T	T:T	T:T	T:T	T:T	G:G	T:T	T:T	T:T	T:T	T:T	T:T	T:T	T:T	T:T	T:T	T:T	T:T	-
PKAM0636	CC_TOG963076_1_a	A/G	0.210539	N/A	N/A	A:A	A:A	A:A	A:A	A:A	A:A	A:A	A:A	A:A	A:A	A:A	A:A	A:A	A:A	A:A	A:A	A:A	A:A	A:A	A:A	A:A	A:A	A:A	A:A	A:A	A:A	A:A	A:A	A:A	A:A	A:A	A:A	A:A	A:A	A:A	A:A	A:A	A:A	A:A	A:A	A:A	A:A	A:A	A:A
PKAM0637	CC_TOG896197_1_a	A/T	0	N/A	N/A	T:T	T:T	T:T	T:T	T:T	T:T	T:T	T:T	T:T	T:T	T:T	T:T	T:T	T:T	T:T	T:T	T:T	T:T	T:T	T:T	T:T	T:T	T:T	T:T	T:T	T:T	T:T	T:T	T:T	T:T	T:T	T:T	T:T	T:T	T:T	T:T	T:T	T:T	T:T	T:T	T:T	T:T	T:T	T:T
PKAM0638	CC_TOG894927_1_a	T/C	0.24049	N/A	N/A	T:T	T:T	T:T	T:T	T:T	T:T	T:T	T:T	T:T	T:T	T:T	T:T	T:T	T:T	T:T	T:T	T:T	T:T	T:T	T:T	T:T	T:T	T:T	T:T	T:T	T:T	T:T	T:T	-	T:T	T:T	T:T	T:T	T:T	T:T	T:T	T:T	T:T	T:T	T:T	T:T	T:T	T:T	T:T
PKAM0639	CC_TOG894890_1_a	T/G	0.139207	N/A	N/A	G:G	G:G	G:G	G:G	G:G	G:G	G:G	G:G	G:G	G:G	G:G	G:G	G:G	G:G	G:G	G:G	G:G	G:G	G:G	G:G	G:G	G:G	-	G:G	G:G	G:G	G:G	G:G	G:G	G:G	G:G	G:G	G:G	G:G	G:G	G:G	G:G	G:G	G:G	G:G	G:G	G:G	G:G	G:G
PKAM0640	CC_TOG908346_1_a	A/T	0.165289	N/A	N/A	A:A	A:A	A:A	A:A	A:A	A:A	A:A	A:A	A:A	A:A	A:A	A:A	A:A	A:A	A:A	A:A	A:A	A:A	A:A	A:A	A:A	A:A	A:A	A:A	A:A	A:A	A:A	A:A	A:A	A:A	A:A	A:A	A:A	A:A	A:A	A:A	A:A	A:A	A:A	A:A	A:A	A:A	A:A	A:A
PKAM0641	CC_TOG894669_2_a	T/C	0.0823217	N/A	N/A	C:C	C:C	C:C	C:C	C:C	C:C	C:C	C:C	C:C	C:C	C:C	C:C	C:C	C:C	C:C	C:C	C:C	C:C	C:C	C:C	C:C	C:C	C:C	C:C	C:C	C:C	C:C	C:C	C:C	C:C	C:C	C:C	C:C	C:C	C:C	C:C	C:C	C:C	C:C	C:C	C:C	C:C	C:C	C:C
PKAM0642	CC_TOG898271_2_a	A/T	0.0849383	N/A	N/A	A:A	A:A	A:A	A:A	A:A	A:A	A:A	A:A	A:A	A:A	A:A	A:A	A:A	A:A	A:A	A:A	A:A	A:A	A:A	A:A	A:A	A:A	A:A	A:A	A:A	A:A	A:A	A:A	A:A	A:A	A:A	A:A	A:A	A:A	A:A	A:A	A:A	A:A	A:A	A:A	A:A	A:A	A:A	A:A
PKAM0643	CC_TOG898608_1_a	A/C	0.275329	N/A	N/A	A:A	A:A	A:A	A:A	A:A	A:A	A:A	A:A	A:A	A:A	A:A	A:A	A:A	A:A	A:A	A:A	A:A	A:A	A:A	A:A	A:A	A:A	A:A	A:A	-	A:A	A:A	A:A	A:A	A:A	A:A	A:A	A:A	A:A	A:A	A:A	A:A	A:A	A:A	A:A	A:A	A:A	A:A	A:A
PKAM0644	CC_TOG897346_1_a	T/C	0.253508	N/A	N/A	C:C	C:C	C:C	-	C:C	C:C	C:C	C:C	C:C	C:C	C:C	C:C	C:C	C:C	C:C	C:C	C:C	C:C	C:C	C:C	C:C	C:C	C:C	C:C	C:C	C:C	C:C	C:C	C:C	C:C	C:C	C:C	C:C	C:C	C:C	C:C	C:C	C:C	C:C	C:C	C:C	C:C	C:C	C:C
PKAM0645	CC_TOG894812_1	A/T	0	N/A	N/A	T:T	T:T	T:T	T:T	T:T	T:T	T:T	T:T	T:T	T:T	T:T	T:T	T:T	T:T	T:T	T:T	T:T	T:T	T:T	T:T	T:T	T:T	T:T	T:T	T:T	T:T	T:T	T:T	T:T	T:T	T:T	T:T	T:T	T:T	T:T	T:T	T:T	T:T	T:T	T:T	T:T	T:T	T:T	T:T
PKAM0646	CC_TOG896540_2_a	A/T	0.144931	N/A	N/A	T:T	T:T	T:T	T:T	T:T	T:T	T:T	T:T	T:T	T:T	T:T	T:T	T:T	T:T	T:T	T:T	T:T	T:T	T:T	T:T	T:T	T:T	T:T	T:T	T:T	T:T	T:T	T:T	T:T	T:T	T:T	T:T	T:T	T:T	T:T	T:T	T:T	T:T	T:T	T:T	T:T	T:T	T:T	T:T
PKAM0647	CC_TOG897016_1_a	A/G	0.193762	N/A	N/A	A:A	A:A	A:A	A:A	A:A	A:A	A:A	A:A	A:A	A:A	A:A	A:A	A:A	A:A	A:A	A:A	A:A	A:A	A:A	A:A	A:A	A:A	A:A	A:A	A:A	A:A	A:A	A:A	A:A	A:A	A:A	A:A	A:A	A:A	A:A	A:A	A:A	A:A	A:A	A:A	A:A	A:A	A:A	A:A
PKAM0648	CC_TOG897188_1_a	A/G	0.100724	N/A	N/A	G:G	G:G	G:G	G:G	G:G	G:G	G:G	G:G	G:G	G:G	G:G	G:G	G:G	G:G	G:G	G:G	G:G	G:G	G:G	G:G	G:G	G:G	G:G	G:G	G:G	G:G	G:G	G:G	G:G	G:G	G:G	G:G	G:G	G:G	G:G	G:G	G:G	G:G	G:G	G:G	G:G	G:G	G:G	G:G
PKAM0649	CC_TOG896190_1_a	T/G	0.208579	N/A	N/A	G:G	G:G	G:G	G:G	G:G	G:G	G:G	G:G	G:G	G:G	G:G	G:G	G:G	G:G	G:G	G:G	G:G	G:G	G:G	G:G	G:G	G:G	G:G	G:G	G:G	G:G	G:G	G:G	G:G	G:G	G:G	G:G	G:G	G:G	G:G	G:G	G:G	G:G	G:G	G:G	G:G	G:G	G:G	G:G
PKAM0650	CC_TOG910862_1_a	C/G	0.212535	N/A	N/A	C:C	C:C	C:C	C:C	C:C	C:C	C:C	C:C	C:C	C:C	C:C	C:C	C:C	C:C	C:C	C:C	C:C	C:C	C:C	C:C	C:C	C:C	C:C	C:C	C:C	C:C	C:C	C:C	C:C	C:C	-	C:C	C:C	C:C	C:C	C:C	C:C	C:C	C:C	C:C	C:C	C:C	C:C	C:C
PKAM0651	CC_TOG896911_1_a	T/C	0.165289	N/A	N/A	C:C	C:C	C:C	C:C	C:C	C:C	C:C	C:C	C:C	C:C	C:C	C:C	C:C	C:C	C:C	C:C	C:C	C:C	C:C	C:C	C:C	C:C	C:C	C:C	C:C	C:C	C:C	C:C	C:C	C:C	C:C	C:C	C:C	C:C	C:C	C:C	C:C	C:C	C:C	C:C	C:C	C:C	C:C	C:C
PKAM0653	CC_TOG898468_1_a	T/C	0.212535	N/A	N/A	C:C	C:C	C:C	C:C	C:C	C:C	C:C	C:C	C:C	C:C	C:C	C:C	C:C	C:C	C:C	C:C	C:C	C:C	C:C	C:C	C:C	C:C	C:C	C:C	C:C	C:C	C:C	C:C	C:C	C:C	C:C	C:C	C:C	C:C	C:C	C:C	C:C	C:C	C:C	C:C	C:C	C:C	C:C	C:C
PKAM0654	CC_TOG895876_1	A/C	0	N/A	N/A	A:A	A:A	A:A	A:A	A:A	A:A	A:A	A:A	A:A	A:A	A:A	A:A	A:A	A:A	A:A	A:A	A:A	A:A	A:A	A:A	A:A	A:A	A:A	A:A	A:A	A:A	A:A	A:A	A:A	A:A	A:A	A:A	A:A	A:A	A:A	A:A	A:A	A:A	A:A	A:A	A:A	A:A	A:A	A:A
PKAM0655	CC_TOG897198_2_a	T/C	0.176512	N/A	N/A	T:T	T:T	T:T	T:T	T:T	T:T	T:T	T:T	T:T	T:T	T:T	T:T	T:T	T:T	T:T	T:T	T:T	T:T	T:T	T:T	T:T	T:T	T:T	T:T	T:T	T:T	T:T	T:T	T:T	T:T	T:T	T:T	T:T	T:T	T:T	T:T	T:T	T:T	T:T	T:T	T:T	T:T	T:T	T:T
PKAM0656	CC_TOG900848_1_a	C/G	0.487535	N/A	N/A	G:G	G:G	C:C	G:G	G:G	C:C	G:G	C:C	C:C	C:C	G:C	G:G	C:C	C:C	C:C	G:C	G:G	G:G	C:C	C:C	G:G	G:G	C:C	G:G	C:C	C:C	C:C	C:C	G:G	C:C	G:G	C:C	G:C	G:G	G:G	G:G	G:G	G:G	C:C	C:C	C:C	C:C	C:C	G:G
PKAM0657	CC_TOG895374_2_a	A/T	0.0425331	N/A	N/A	A:A	A:A	A:A	A:A	A:A	A:A	A:A	A:A	A:A	A:A	A:A	A:A	A:A	A:A	A:A	A:A	A:A	A:A	A:A	A:A	A:A	A:A	A:A	A:A	A:A	A:A	A:A	A:A	A:A	A:A	A:A	A:A	A:A	A:A	A:A	A:A	A:A	A:A	A:A	A:A	A:A	A:A	A:A	A:A
PKAM0659	CC_TOG900220_2	A/C	0.444444	N/A	N/A	C:C	C:C	DUPE	C:C	C:C	C:C	A:A	C:C	C:C	C:C	C:A	C:C	-	C:C	A:A	C:C	C:C	C:C	C:C	C:A	C:C	C:C	C:C	A:A	C:C	C:C	A:A	A:A	A:A	A:A	C:C	C:C	C:A	A:A	A:A	C:C	C:C	C:C	A:A	C:C	C:C	C:C	A:A	A:A
PKAM0660	CC_TOG894986_2_a	T/C	0.144931	N/A	N/A	C:C	C:C	C:C	C:C	C:C	C:C	C:C	C:C	C:C	C:C	C:C	C:C	C:C	C:C	C:C	C:C	C:C	C:C	C:C	C:C	C:C	C:C	C:C	C:C	C:C	-	C:C	C:C	C:C	C:C	C:C	C:C	C:C	C:C	C:C	C:C	C:C	C:C	C:C	C:C	C:C	C:C	C:C	C:C
PKAM0666	074474_1229_3245	G/A	0.222725	N/A	N/A	G:G	G:G	G:G	G:G	G:G	G:G	G:G	G:G	G:G	G:G	G:G	G:G	G:G	G:G	G:G	G:G	G:G	G:G	G:G	G:G	G:G	G:G	G:G	G:G	G:G	G:G	G:G	G:G	G:G	G:G	G:G	G:G	G:G	G:G	G:G	G:G	G:G	G:G	G:G	G:G	G:G	G:G	G:G	G:G
PKAM0667	168443_2470_3148	C/T	0	N/A	N/A	C:C	C:C	C:C	C:C	C:C	C:C	C:C	C:C	C:C	C:C	C:C	C:C	C:C	C:C	C:C	C:C	C:C	C:C	C:C	C:C	C:C	C:C	C:C	C:C	C:C	C:C	C:C	C:C	C:C	C:C	C:C	C:C	C:C	C:C	C:C	C:C	C:C	C:C	C:C	C:C	C:C	C:C	C:C	C:C
PKAM0668	341921_3131_2440	C/T	0	N/A	N/A	C:C	C:C	C:C	C:C	C:C	C:C	C:C	C:C	C:C	C:C	C:C	C:C	C:C	C:C	C:C	C:C	C:C	C:C	C:C	C:C	C:C	C:C	C:C	C:C	C:C	C:C	C:C	C:C	C:C	C:C	C:C	C:C	C:C	C:C	C:C	C:C	C:C	C:C	C:C	C:C	C:C	C:C	C:C	C:C
PKAM0669	Contig23649	C/T	0.48665	N/A	N/A	T:C	T:C	T:C	C:C	T:C	T:C	T:C	T:C	T:C	T:C	T:C	C:C	T:C	T:C	T:C	T:C	T:C	C:C	T:C	T:C	T:C	T:C	T:C	T:C	T:C	C:C	T:C	T:C	T:C	C:C	T:C	T:C	T:C	T:C	T:C	T:C	T:C	C:C	T:C	C:C	C:C	T:C	C:C	C:C
PKAM0676	Contig18425	C/G	0.435909	N/A	N/A	C:C	C:C	DUPE	G:G	G:G	G:G	C:C	C:C	C:C	G:G	G:G	C:C	C:C	G:G	-	G:C	C:C	G:G	G:G	G:G	C:C	C:C	G:G	G:G	G:G	C:C	G:G	C:C	C:C	G:G	G:G	C:C	G:C	G:G	G:G	C:C	C:C	-	C:C	C:C	C:C	G:G	C:C	C:C
PKAM0677	Contig31409	C/T	0	N/A	N/A	C:C	C:C	C:C	C:C	C:C	C:C	C:C	C:C	C:C	C:C	C:C	C:C	C:C	C:C	C:C	C:C	C:C	C:C	C:C	C:C	C:C	C:C	C:C	C:C	C:C	C:C	C:C	C:C	C:C	C:C	C:C	C:C	C:C	C:C	C:C	C:C	C:C	C:C	C:C	C:C	C:C	C:C	C:C	C:C
PKAM0684	298522_2809_0689	G/C	0.0464853	N/A	N/A	G:G	G:G	G:G	G:G	G:G	G:G	G:G	G:G	G:G	G:G	G:G	G:G	G:G	G:G	G:G	G:G	G:G	G:G	G:G	G:G	G:G	G:G	G:G	G:G	G:G	G:G	G:G	G:G	G:G	G:G	G:G	G:G	G:G	G:G	G:G	G:G	G:G	G:G	G:G	G:G	G:G	G:G	G:G	G:G
PKAM0687	Contig14323	G/A	0	N/A	N/A	G:G	G:G	G:G	G:G	G:G	G:G	G:G	G:G	G:G	G:G	G:G	G:G	G:G	G:G	G:G	G:G	G:G	G:G	G:G	G:G	G:G	G:G	G:G	G:G	G:G	G:G	G:G	G:G	G:G	G:G	G:G	G:G	G:G	G:G	G:G	G:G	G:G	G:G	G:G	G:G	G:G	G:G	G:G	G:G
PKAM0690	259399_3613_0884	C/T	0	N/A	N/A	C:C	C:C	C:C	C:C	C:C	C:C	C:C	C:C	C:C	C:C	C:C	C:C	C:C	C:C	C:C	C:C	C:C	C:C	C:C	C:C	C:C	C:C	C:C	C:C	C:C	C:C	C:C	C:C	C:C	C:C	C:C	C:C	C:C	C:C	C:C	C:C	C:C	C:C	C:C	C:C	C:C	C:C	C:C	C:C
PKAM0692	Contig12262	T/C	0	N/A	N/A	T:T	T:T	T:T	T:T	T:T	T:T	T:T	T:T	T:T	T:T	T:T	T:T	-	T:T	T:T	T:T	T:T	T:T	T:T	T:T	T:T	T:T	T:T	T:T	T:T	T:T	T:T	T:T	T:T	T:T	-	T:T	T:T	T:T	T:T	T:T	T:T	T:T	T:T	T:T	T:T	T:T	T:T	T:T
PKAM0693	Contig19406	T/C	0	N/A	N/A	T:T	T:T	T:T	T:T	T:T	T:T	T:T	T:T	T:T	T:T	T:T	T:T	T:T	T:T	T:T	T:T	T:T	T:T	T:T	T:T	T:T	T:T	T:T	T:T	T:T	T:T	T:T	T:T	T:T	T:T	T:T	T:T	T:T	T:T	T:T	T:T	T:T	T:T	T:T	T:T	T:T	T:T	T:T	T:T
PKAM0694	319398_1992_2236	A/G	0.253508	N/A	N/A	A:A	A:A	A:A	A:A	A:A	A:A	A:A	A:A	A:A	A:A	A:A	A:A	A:A	A:A	A:A	A:A	A:A	A:A	A:A	A:A	A:A	A:A	A:A	A:A	A:A	A:A	A:A	A:A	A:A	A:A	A:A	A:A	A:A	A:A	A:A	A:A	A:A	A:A	A:A	A:A	A:A	A:A	A:A	A:A
PKAM0695	Contig34976	C/T	0.499913	N/A	N/A	T:C	T:C	DUPE	T:C	T:C	T:C	T:C	T:C	T:T	T:C	-	T:C	T:T	T:T	T:C	T:C	T:C	T:C	T:C	T:C	T:C	T:C	T:C	T:T	T:C	T:T	T:T	T:C	T:C	T:T	T:C	T:C	T:C	T:C	T:C	T:T	T:C	T:C	T:T	T:C	T:T	T:C	T:C	T:C
PKAM0696	187758_0407_2859	T/A	0	N/A	N/A	T:T	T:T	T:T	T:T	T:T	T:T	T:T	T:T	T:T	T:T	T:T	T:T	T:T	T:T	T:T	T:T	T:T	T:T	T:T	T:T	T:T	T:T	T:T	T:T	T:T	T:T	T:T	T:T	T:T	T:T	T:T	T:T	T:T	T:T	T:T	T:T	T:T	T:T	T:T	T:T	T:T	T:T	T:T	T:T
PKAM0698	Contig46470	T/C	0	N/A	N/A	-	T:T	T:T	-	T:T	T:T	T:T	T:T	T:T	T:T	T:T	T:T	T:T	T:T	T:T	T:T	T:T	T:T	T:T	T:T	T:T	T:T	T:T	T:T	T:T	T:T	T:T	T:T	-	T:T	T:T	T:T	T:T	T:T	T:T	T:T	T:T	T:T	T:T	T:T	T:T	T:T	T:T	T:T
PKAM0700	Contig13029	A/T	0	N/A	N/A	A:A	A:A	A:A	A:A	A:A	A:A	A:A	A:A	A:A	A:A	A:A	A:A	A:A	A:A	A:A	A:A	A:A	A:A	A:A	A:A	A:A	A:A	A:A	A:A	A:A	A:A	A:A	A:A	A:A	A:A	A:A	A:A	A:A	A:A	A:A	A:A	A:A	A:A	A:A	A:A	A:A	A:A	A:A	A:A
PKAM0703	Contig11960	C/G	0.197531	N/A	N/A	C:C	C:C	C:C	C:C	C:C	C:C	C:C	C:C	C:C	C:C	C:C	C:C	C:C	C:C	C:C	C:C	C:C	C:C	C:C	C:C	C:C	C:C	C:C	C:C	C:C	C:C	C:C	C:C	C:C	C:C	C:C	C:C	C:C	C:C	C:C	C:C	C:C	C:C	C:C	C:C	C:C	C:C	C:C	C:C
PKAM0704	163426_3545_2384	C/T	0	N/A	N/A	C:C	C:C	C:C	C:C	C:C	C:C	C:C	C:C	C:C	C:C	C:C	C:C	C:C	C:C	C:C	C:C	C:C	C:C	C:C	C:C	C:C	C:C	C:C	C:C	C:C	C:C	C:C	C:C	C:C	C:C	C:C	C:C	C:C	C:C	C:C	C:C	C:C	C:C	C:C	C:C	C:C	C:C	C:C	C:C
PKAM0706	Contig39557	A/G	0	N/A	N/A	A:A	A:A	A:A	A:A	A:A	A:A	A:A	A:A	A:A	A:A	A:A	A:A	A:A	A:A	A:A	A:A	A:A	A:A	A:A	A:A	A:A	A:A	A:A	A:A	A:A	A:A	A:A	A:A	A:A	A:A	A:A	A:A	A:A	A:A	A:A	A:A	A:A	A:A	A:A	A:A	A:A	A:A	A:A	A:A
PKAM0708	Contig41133	C/T	0	N/A	N/A	C:C	C:C	C:C	C:C	C:C	C:C	C:C	C:C	C:C	C:C	C:C	C:C	C:C	C:C	C:C	C:C	C:C	C:C	C:C	C:C	C:C	C:C	C:C	C:C	C:C	C:C	C:C	C:C	C:C	C:C	C:C	C:C	C:C	C:C	C:C	C:C	C:C	C:C	C:C	C:C	C:C	C:C	C:C	C:C
PKAM0711	Contig17679	T/C	0	N/A	N/A	T:T	T:T	T:T	T:T	T:T	T:T	T:T	T:T	T:T	T:T	T:T	T:T	T:T	T:T	T:T	T:T	T:T	T:T	T:T	T:T	T:T	T:T	T:T	T:T	T:T	T:T	T:T	T:T	T:T	T:T	T:T	T:T	T:T	T:T	T:T	T:T	T:T	T:T	T:T	T:T	T:T	T:T	T:T	T:T
PKAM0713	131861_0830_3810	G/T	0	N/A	N/A	G:G	G:G	G:G	G:G	G:G	G:G	G:G	G:G	G:G	G:G	G:G	G:G	G:G	G:G	G:G	G:G	G:G	G:G	G:G	G:G	G:G	G:G	G:G	G:G	G:G	G:G	G:G	G:G	G:G	G:G	G:G	G:G	G:G	G:G	G:G	G:G	G:G	G:G	G:G	G:G	G:G	G:G	G:G	G:G
PKAM0715	Contig48278	T/A	0	N/A	N/A	T:T	T:T	T:T	T:T	T:T	T:T	T:T	T:T	T:T	T:T	T:T	T:T	T:T	T:T	T:T	T:T	T:T	T:T	T:T	T:T	T:T	T:T	T:T	T:T	T:T	T:T	T:T	T:T	T:T	T:T	T:T	T:T	-	T:T	T:T	T:T	T:T	T:T	T:T	T:T	T:T	T:T	T:T	T:T
PKAM0718	Contig2306	T/G	0	N/A	N/A	T:T	T:T	T:T	T:T	T:T	T:T	T:T	T:T	T:T	T:T	T:T	T:T	T:T	T:T	T:T	T:T	T:T	T:T	T:T	T:T	T:T	T:T	T:T	T:T	T:T	T:T	T:T	T:T	T:T	T:T	T:T	T:T	T:T	T:T	T:T	T:T	T:T	T:T	T:T	T:T	T:T	T:T	T:T	T:T
PKAM0719	Contig3074	G/T	0	N/A	N/A	G:G	G:G	G:G	G:G	G:G	G:G	G:G	G:G	G:G	G:G	G:G	G:G	G:G	G:G	G:G	G:G	G:G	G:G	G:G	G:G	G:G	G:G	G:G	G:G	G:G	G:G	G:G	G:G	G:G	G:G	G:G	G:G	G:G	G:G	G:G	G:G	G:G	G:G	G:G	G:G	G:G	G:G	G:G	G:G
PKAM0721	Contig9146	A/G	0	N/A	N/A	A:A	A:A	A:A	A:A	A:A	A:A	A:A	A:A	A:A	A:A	A:A	A:A	A:A	A:A	A:A	A:A	A:A	A:A	A:A	A:A	A:A	A:A	A:A	A:A	A:A	A:A	A:A	A:A	A:A	A:A	A:A	A:A	A:A	A:A	A:A	A:A	A:A	A:A	A:A	A:A	A:A	A:A	A:A	A:A
PKAM0724	Contig35452	G/T	0	N/A	N/A	G:G	G:G	G:G	G:G	G:G	G:G	G:G	G:G	G:G	G:G	G:G	G:G	G:G	G:G	G:G	G:G	G:G	G:G	G:G	G:G	G:G	G:G	G:G	G:G	G:G	G:G	G:G	G:G	G:G	G:G	G:G	G:G	G:G	G:G	G:G	G:G	G:G	G:G	G:G	G:G	G:G	G:G	G:G	G:G
PKAM0725	Contig12339	T/C	0	N/A	N/A	T:T	T:T	T:T	T:T	T:T	T:T	T:T	T:T	T:T	T:T	T:T	T:T	T:T	T:T	T:T	T:T	T:T	T:T	T:T	T:T	T:T	T:T	T:T	T:T	T:T	T:T	T:T	T:T	T:T	T:T	T:T	T:T	T:T	T:T	T:T	T:T	T:T	T:T	T:T	T:T	T:T	T:T	T:T	T:T
PKAM0726	198488_2249_1001	T/C	0	N/A	N/A	T:T	T:T	T:T	T:T	T:T	T:T	T:T	T:T	T:T	T:T	T:T	T:T	T:T	T:T	T:T	T:T	T:T	T:T	T:T	T:T	T:T	T:T	T:T	T:T	T:T	T:T	T:T	T:T	T:T	T:T	T:T	T:T	T:T	T:T	T:T	T:T	T:T	T:T	T:T	T:T	T:T	T:T	T:T	T:T
PKAM0727	Contig16119	T/C	0.450288	N/A	N/A	C:C	C:T	C:T	C:C	T:T	T:T	T:T	-	T:T	T:T	T:T	C:C	T:T	T:T	T:T	T:T	T:T	T:T	T:T	C:C	T:T	T:T	T:T	T:T	T:T	C:C	T:T	-	T:T	C:T	T:T	T:T	T:T	T:T	T:T	T:T	C:C	T:T	C:C	C:T	C:C	T:T	C:T	C:T
PKAM0728	Contig24087	T/G	0	N/A	N/A	T:T	T:T	T:T	T:T	T:T	T:T	T:T	T:T	T:T	T:T	T:T	T:T	T:T	T:T	T:T	T:T	T:T	T:T	T:T	T:T	T:T	T:T	T:T	T:T	T:T	T:T	T:T	T:T	T:T	T:T	T:T	T:T	T:T	T:T	T:T	T:T	T:T	T:T	T:T	T:T	T:T	T:T	T:T	T:T
PKAM0733	Contig26355	C/T	0.139207	N/A	N/A	C:C	C:C	C:C	C:C	C:C	C:C	C:C	C:C	C:C	C:C	C:C	C:C	-	C:C	C:C	C:C	C:C	C:C	C:C	C:C	C:C	C:C	C:C	C:C	C:C	C:C	C:C	C:C	C:C	C:C	C:C	C:C	C:C	C:C	C:C	C:C	C:C	C:C	C:C	C:C	C:C	C:C	C:C	C:C
PKAM0735	241357_3271_3842	A/G	0	N/A	N/A	A:A	A:A	A:A	A:A	A:A	A:A	A:A	A:A	A:A	A:A	A:A	A:A	A:A	A:A	A:A	A:A	A:A	A:A	A:A	A:A	A:A	A:A	A:A	A:A	A:A	A:A	A:A	A:A	A:A	A:A	A:A	A:A	A:A	A:A	A:A	A:A	A:A	A:A	-	A:A	A:A	A:A	A:A	A:A
PKAM0736	412705_3943_3565	G/A	0	N/A	N/A	G:G	G:G	G:G	G:G	G:G	G:G	G:G	G:G	G:G	G:G	G:G	G:G	G:G	G:G	G:G	G:G	G:G	G:G	G:G	G:G	G:G	G:G	G:G	G:G	G:G	G:G	G:G	G:G	G:G	G:G	G:G	G:G	G:G	G:G	G:G	G:G	G:G	G:G	G:G	G:G	G:G	G:G	G:G	G:G
PKAM0737	Contig12568	G/T	0	N/A	N/A	G:G	G:G	G:G	G:G	G:G	G:G	G:G	G:G	G:G	G:G	G:G	G:G	G:G	G:G	G:G	G:G	G:G	G:G	G:G	G:G	G:G	G:G	G:G	G:G	G:G	G:G	G:G	G:G	G:G	G:G	G:G	G:G	G:G	G:G	G:G	G:G	G:G	G:G	G:G	G:G	G:G	G:G	G:G	G:G
PKAM0740	Contig14171	A/G	0	N/A	N/A	A:A	A:A	A:A	A:A	A:A	A:A	A:A	A:A	A:A	A:A	A:A	A:A	A:A	A:A	A:A	A:A	A:A	A:A	A:A	A:A	A:A	A:A	A:A	A:A	A:A	A:A	A:A	A:A	A:A	A:A	A:A	A:A	A:A	A:A	A:A	A:A	A:A	A:A	A:A	A:A	A:A	A:A	A:A	A:A
PKAM0741	Contig47565	G/T	0.0651433	N/A	N/A	G:G	G:G	G:G	G:G	G:G	G:G	G:G	G:G	G:G	G:G	G:G	G:G	G:G	G:G	G:G	G:G	G:G	G:G	G:G	G:G	G:G	G:G	G:G	G:G	G:G	G:G	G:G	G:G	G:G	G:G	G:G	G:G	G:G	G:G	G:G	G:G	G:G	G:G	G:G	G:G	G:G	G:G	G:G	G:G
PKAM0743	217865_0736_2190	G/A	0.0215028	N/A	N/A	G:G	G:G	G:G	G:G	G:G	G:G	G:G	G:G	G:G	G:G	G:G	G:G	G:G	G:G	G:G	G:G	G:G	G:G	G:G	G:G	G:G	G:G	G:G	G:G	G:G	G:G	G:G	G:G	G:G	G:G	G:G	G:G	G:G	G:G	G:G	G:G	G:G	G:G	G:G	G:G	G:G	G:G	G:G	G:G
PKAM0746	175774_2705_3669	C/T	0.0617927	N/A	N/A	C:C	C:C	C:C	C:C	C:C	C:C	C:C	C:C	C:C	C:C	C:C	C:C	C:C	C:C	C:C	C:C	C:C	C:C	C:C	C:C	C:C	C:C	C:C	C:C	C:C	C:C	C:C	C:C	C:C	C:C	C:C	C:C	C:C	C:C	C:C	C:C	C:C	C:C	C:C	C:C	C:C	C:C	C:C	C:C
PKAM0747	Contig22729	C/G	0	N/A	N/A	C:C	C:C	C:C	C:C	C:C	C:C	C:C	C:C	C:C	C:C	C:C	C:C	C:C	C:C	C:C	C:C	C:C	C:C	C:C	C:C	C:C	C:C	C:C	C:C	C:C	C:C	C:C	C:C	C:C	C:C	C:C	C:C	C:C	C:C	C:C	C:C	C:C	C:C	C:C	C:C	C:C	C:C	C:C	C:C
PKAM0751	422364_2436_3901	G/A	0.106047	N/A	N/A	G:G	G:G	G:G	G:G	G:G	G:G	G:G	G:G	G:G	G:G	G:G	G:G	G:G	G:G	G:G	G:G	G:G	G:G	G:G	G:G	G:G	G:G	G:G	G:G	G:G	G:G	G:G	G:G	G:G	G:G	G:G	G:G	G:G	G:G	G:G	G:G	G:G	G:G	G:G	G:G	G:G	G:G	G:G	G:G
PKAM0752	174005_3321_2036	A/T	0	N/A	N/A	A:A	A:A	A:A	A:A	A:A	A:A	A:A	-	A:A	A:A	A:A	A:A	A:A	A:A	A:A	A:A	A:A	A:A	A:A	A:A	A:A	A:A	A:A	A:A	A:A	A:A	A:A	A:A	A:A	A:A	-	A:A	A:A	A:A	A:A	A:A	A:A	A:A	A:A	A:A	A:A	A:A	A:A	A:A
PKAM0753	Contig29148	A/C	0.455309	N/A	N/A	C:C	C:C	DUPE	C:C	C:C	A:A	-	C:C	C:C	C:C	C:A	C:C	C:C	C:C	C:A	C:A	C:C	A:A	-	C:A	C:C	C:C	C:A	A:A	C:C	A:A	C:C	C:C	A:A	C:C	C:C	A:A	C:C	C:A	C:C	C:C	A:A	C:C	A:A	A:A	A:A	C:C	C:C	C:C
PKAM0757	Contig11274	G/A	0.0644444	N/A	N/A	G:G	G:G	G:G	G:G	G:G	G:G	G:G	G:G	G:G	G:G	G:G	G:G	G:G	G:G	G:G	G:G	G:G	G:G	G:G	G:G	G:G	G:G	-	G:G	G:G	G:G	G:G	G:G	G:G	G:G	G:G	G:G	G:G	G:G	G:G	G:G	G:G	G:G	G:G	G:G	G:G	G:G	G:G	G:G
PKAM0758	Contig17065	A/T	0	N/A	N/A	A:A	A:A	A:A	A:A	A:A	A:A	A:A	A:A	A:A	A:A	A:A	A:A	A:A	A:A	A:A	A:A	A:A	A:A	A:A	A:A	A:A	A:A	A:A	A:A	A:A	A:A	A:A	A:A	A:A	A:A	A:A	A:A	A:A	A:A	A:A	A:A	A:A	A:A	A:A	A:A	A:A	A:A	A:A	A:A
PKAM0759	131491_1175_2804	A/T	0.0434568	N/A	N/A	A:A	A:A	A:A	A:A	A:A	A:A	A:A	A:A	A:A	A:A	A:A	A:A	A:A	A:A	A:A	A:A	A:A	A:A	A:A	A:A	A:A	A:A	A:A	A:A	A:A	A:A	A:A	A:A	A:A	A:A	A:A	A:A	A:A	A:A	A:A	A:A	A:A	A:A	A:A	A:A	A:A	A:A	A:A	A:A
PKAM0760	107052_3097_0471	T/C	0	N/A	N/A	T:T	T:T	T:T	T:T	T:T	T:T	T:T	T:T	T:T	T:T	T:T	T:T	T:T	T:T	T:T	T:T	T:T	T:T	T:T	T:T	T:T	T:T	T:T	T:T	T:T	T:T	T:T	T:T	T:T	T:T	T:T	T:T	T:T	T:T	T:T	T:T	T:T	T:T	T:T	T:T	T:T	T:T	T:T	T:T
PKAM0763	320775_0071_0658	T/G	0	N/A	N/A	T:T	T:T	T:T	T:T	T:T	T:T	T:T	T:T	T:T	T:T	T:T	T:T	T:T	T:T	T:T	T:T	T:T	T:T	T:T	T:T	T:T	T:T	T:T	T:T	T:T	T:T	T:T	T:T	T:T	T:T	T:T	T:T	T:T	T:T	T:T	T:T	T:T	T:T	T:T	T:T	T:T	T:T	T:T	T:T
PKAM0764	032720_1587_1246	T/C	0.0425331	N/A	N/A	T:T	T:T	T:T	T:T	T:T	T:T	T:T	T:T	T:T	T:T	T:T	T:T	T:T	T:T	T:T	T:T	T:T	T:T	T:T	T:T	T:T	T:T	T:T	T:T	T:T	T:T	T:T	T:T	T:T	T:T	T:T	T:T	T:T	T:T	T:T	T:T	T:T	T:T	T:T	T:T	T:T	T:T	T:T	T:T
PKAM0765	407024_2395_1312	T/C	0	N/A	N/A	T:T	T:T	T:T	T:T	T:T	T:T	T:T	T:T	T:T	T:T	T:T	T:T	T:T	T:T	T:T	T:T	T:T	T:T	T:T	T:T	T:T	T:T	T:T	T:T	T:T	T:T	T:T	T:T	T:T	T:T	T:T	T:T	T:T	T:T	T:T	T:T	T:T	T:T	T:T	T:T	T:T	T:T	T:T	T:T
PKAM0768	Contig45283	G/T	0	N/A	N/A	G:G	G:G	G:G	G:G	G:G	G:G	G:G	G:G	G:G	G:G	G:G	G:G	G:G	G:G	G:G	G:G	G:G	G:G	G:G	G:G	G:G	G:G	G:G	G:G	-	G:G	G:G	G:G	G:G	G:G	G:G	G:G	G:G	G:G	G:G	G:G	G:G	G:G	G:G	G:G	G:G	G:G	G:G	G:G
PKAM0769	423520_3023_0719	A/T	0	N/A	N/A	A:A	A:A	A:A	A:A	A:A	-	A:A	A:A	A:A	A:A	A:A	A:A	A:A	A:A	A:A	A:A	A:A	A:A	A:A	A:A	A:A	A:A	A:A	A:A	A:A	A:A	A:A	A:A	A:A	-	A:A	-	A:A	A:A	A:A	A:A	A:A	A:A	A:A	A:A	A:A	A:A	A:A	A:A
PKAM0770	161110_1994_1430	T/C	0	N/A	N/A	T:T	T:T	DUPE	T:T	T:T	T:T	T:T	T:T	T:T	T:T	T:T	T:T	T:T	T:T	T:T	T:T	T:T	T:T	T:T	T:T	T:T	T:T	T:T	T:T	T:T	T:T	T:T	T:T	T:T	T:T	T:T	T:T	T:T	T:T	T:T	T:T	T:T	T:T	T:T	T:T	T:T	T:T	T:T	T:T
PKAM0774	Contig19703	C/T	0.0617927	N/A	N/A	C:C	C:C	C:C	C:C	C:C	C:C	C:C	C:C	C:C	C:C	C:C	C:C	C:C	C:C	C:C	C:C	C:C	C:C	C:C	C:C	C:C	C:C	C:C	C:C	C:C	C:C	C:C	C:C	C:C	C:C	C:C	C:C	C:C	C:C	C:C	C:C	C:C	C:C	C:C	C:C	C:C	C:C	C:C	C:C
PKAM0778	Contig26601	C/A	0	N/A	N/A	C:C	C:C	C:C	C:C	C:C	C:C	C:C	C:C	C:C	C:C	C:C	C:C	C:C	C:C	C:C	C:C	C:C	C:C	C:C	C:C	C:C	C:C	C:C	C:C	C:C	C:C	C:C	C:C	C:C	C:C	C:C	C:C	C:C	C:C	C:C	C:C	C:C	C:C	C:C	C:C	C:C	C:C	C:C	C:C
PKAM0780	Contig42829	A/G	0	N/A	N/A	A:A	A:A	A:A	A:A	A:A	A:A	A:A	A:A	A:A	A:A	A:A	A:A	A:A	A:A	A:A	A:A	A:A	A:A	A:A	A:A	A:A	A:A	A:A	A:A	A:A	A:A	A:A	A:A	A:A	A:A	A:A	A:A	A:A	A:A	A:A	A:A	A:A	A:A	A:A	A:A	A:A	A:A	A:A	A:A
PKAM0781	138623_1393_0731	T/C	0.106047	N/A	N/A	T:T	T:T	T:T	T:T	T:T	T:T	T:T	T:T	T:T	T:T	T:T	T:T	T:T	T:T	T:T	T:T	T:T	T:T	T:T	T:T	-	T:T	T:T	T:T	T:T	T:T	T:T	T:T	T:T	T:T	T:T	T:T	T:T	T:T	T:T	T:T	T:T	T:T	T:T	T:T	T:T	T:T	T:T	T:T
PKAM0787	269462_2185_1918	C/G	0.0439338	N/A	N/A	C:C	C:C	C:C	C:C	C:C	C:C	C:C	C:C	C:C	C:C	C:C	C:C	C:C	C:C	C:C	C:C	C:C	C:C	C:C	C:C	C:C	C:C	C:C	C:C	C:C	C:C	C:C	C:C	C:C	C:C	C:C	C:C	C:C	C:C	C:C	C:C	C:C	C:C	C:C	C:C	C:C	C:C	C:C	C:C
PKAM0790	Contig47109	C/T	0.0798611	N/A	N/A	C:C	C:C	C:C	C:C	C:C	C:C	C:C	C:C	C:C	C:C	C:C	C:C	C:C	C:C	C:C	C:C	C:C	C:C	C:C	C:C	C:C	C:C	C:C	C:C	C:C	C:C	C:C	C:C	C:C	C:C	C:C	C:C	C:C	C:C	C:C	C:C	C:C	C:C	C:C	C:C	C:C	C:C	C:C	C:C
PKAM0791	384337_2103_1734	G/T	0.0240928	N/A	N/A	G:G	G:G	G:G	G:G	G:G	G:G	G:G	G:G	G:G	G:G	G:G	G:G	G:G	G:G	G:G	G:G	-	G:G	G:G	G:G	G:G	G:G	G:G	G:G	G:G	G:G	G:G	G:G	G:G	G:G	G:G	G:G	G:G	G:G	G:G	G:G	G:G	G:G	G:G	G:G	G:G	G:G	G:G	G:G
PKAM0792	Contig45591	T/C	0	N/A	N/A	T:T	T:T	T:T	T:T	T:T	T:T	T:T	T:T	T:T	T:T	T:T	T:T	T:T	T:T	T:T	T:T	T:T	T:T	T:T	T:T	T:T	T:T	T:T	T:T	T:T	T:T	T:T	T:T	T:T	T:T	T:T	T:T	T:T	T:T	T:T	T:T	T:T	T:T	T:T	T:T	T:T	T:T	T:T	T:T
PKAM0793	Contig10524	T/A	0	N/A	N/A	T:T	T:T	T:T	T:T	T:T	T:T	T:T	T:T	T:T	T:T	T:T	T:T	T:T	T:T	T:T	T:T	T:T	T:T	T:T	T:T	T:T	T:T	T:T	T:T	T:T	T:T	T:T	T:T	T:T	T:T	-	T:T	T:T	T:T	T:T	T:T	-	T:T	T:T	T:T	T:T	T:T	T:T	T:T
PKAM0794	Contig27388	G/A	0.0630907	N/A	N/A	G:G	G:G	G:G	G:G	G:G	G:G	G:G	G:G	G:G	G:G	G:G	G:G	G:G	G:G	G:G	G:G	G:G	G:G	G:G	G:G	G:G	G:G	G:G	G:G	G:G	G:G	G:G	G:G	G:G	G:G	G:G	G:G	G:G	G:G	G:G	G:G	G:G	G:G	G:G	G:G	G:G	G:G	G:G	G:G
PKAM0797	167423_0499_2481	T/A	0	N/A	N/A	T:T	T:T	T:T	T:T	T:T	T:T	T:T	T:T	T:T	T:T	T:T	T:T	T:T	T:T	T:T	T:T	T:T	T:T	T:T	T:T	T:T	T:T	T:T	T:T	T:T	T:T	T:T	T:T	T:T	T:T	T:T	T:T	T:T	T:T	T:T	T:T	T:T	T:T	T:T	T:T	T:T	T:T	T:T	T:T
PKAM0798	319283_3640_2902	T/A	0	N/A	N/A	T:T	T:T	T:T	T:T	T:T	T:T	T:T	T:T	T:T	T:T	T:T	T:T	T:T	T:T	T:T	T:T	T:T	T:T	T:T	T:T	T:T	T:T	T:T	T:T	T:T	T:T	T:T	T:T	T:T	T:T	T:T	T:T	T:T	T:T	T:T	T:T	T:T	T:T	T:T	T:T	T:T	T:T	T:T	T:T
PKAM0799	Contig37174	A/G	0	N/A	N/A	A:A	A:A	A:A	A:A	A:A	A:A	A:A	A:A	A:A	A:A	A:A	A:A	A:A	A:A	A:A	A:A	A:A	A:A	A:A	A:A	A:A	A:A	A:A	A:A	A:A	A:A	A:A	A:A	A:A	A:A	A:A	A:A	A:A	A:A	A:A	A:A	A:A	A:A	A:A	A:A	A:A	A:A	A:A	A:A
PKAM0801	Contig1232	G/C	0.0823217	N/A	N/A	G:G	G:G	G:G	G:G	G:G	G:G	G:G	G:G	G:G	G:G	G:G	G:G	G:G	G:G	G:G	G:G	G:G	G:G	G:G	G:G	G:G	G:G	G:G	G:G	G:G	G:G	G:G	G:G	G:G	G:G	G:G	G:G	G:G	G:G	G:G	G:G	G:G	G:G	G:G	G:G	G:G	G:G	G:G	G:G
PKAM0802	Contig15382	A/C	0	N/A	N/A	A:A	A:A	A:A	A:A	A:A	A:A	A:A	A:A	A:A	A:A	A:A	A:A	A:A	A:A	A:A	A:A	A:A	A:A	A:A	A:A	A:A	A:A	A:A	A:A	A:A	A:A	A:A	A:A	A:A	A:A	A:A	A:A	A:A	A:A	A:A	A:A	A:A	A:A	A:A	A:A	A:A	A:A	A:A	A:A
PKAM0803	Contig38717	C/T	0	N/A	N/A	C:C	C:C	C:C	C:C	C:C	C:C	C:C	C:C	C:C	C:C	C:C	C:C	C:C	C:C	C:C	C:C	C:C	C:C	C:C	C:C	C:C	C:C	C:C	C:C	C:C	C:C	C:C	C:C	C:C	C:C	C:C	C:C	C:C	C:C	C:C	C:C	C:C	C:C	C:C	C:C	C:C	C:C	C:C	C:C
PKAM0805	331943_2108_3118	C/T	0	N/A	N/A	C:C	C:C	C:C	C:C	C:C	C:C	C:C	C:C	C:C	C:C	C:C	C:C	C:C	C:C	C:C	C:C	C:C	C:C	C:C	C:C	C:C	C:C	C:C	C:C	C:C	C:C	C:C	C:C	C:C	C:C	C:C	C:C	C:C	C:C	C:C	C:C	C:C	C:C	C:C	C:C	C:C	C:C	C:C	C:C
PKAM0806	297123_0340_0127	T/C	0	N/A	N/A	T:T	T:T	T:T	T:T	T:T	T:T	T:T	T:T	T:T	T:T	T:T	T:T	T:T	T:T	T:T	T:T	T:T	T:T	T:T	T:T	T:T	T:T	T:T	T:T	T:T	T:T	T:T	T:T	T:T	T:T	T:T	T:T	T:T	T:T	T:T	T:T	T:T	T:T	T:T	-	T:T	T:T	T:T	T:T
PKAM0808	201044_1300_1754	A/T	0	N/A	N/A	A:A	A:A	A:A	A:A	A:A	A:A	A:A	A:A	A:A	A:A	A:A	A:A	A:A	A:A	A:A	A:A	A:A	A:A	A:A	A:A	A:A	A:A	A:A	A:A	A:A	A:A	A:A	A:A	A:A	A:A	A:A	A:A	A:A	A:A	A:A	A:A	A:A	A:A	A:A	A:A	A:A	A:A	A:A	A:A
PKAM0809	406060_2555_1852	C/T	0.231111	N/A	N/A	T:T	T:T	T:T	T:T	T:T	T:T	T:T	T:T	T:T	T:T	T:T	T:T	T:T	T:T	T:T	T:T	T:T	T:T	T:T	T:T	T:T	T:T	T:T	T:T	T:T	T:T	T:T	T:T	T:T	T:T	T:T	T:T	T:T	T:T	T:T	T:T	T:T	T:T	T:T	T:T	T:T	T:T	T:T	-
PKAM0811	317298_1121_0581	G/T	0	N/A	N/A	G:G	G:G	G:G	G:G	G:G	G:G	G:G	G:G	G:G	G:G	G:G	G:G	G:G	G:G	G:G	G:G	G:G	G:G	G:G	G:G	G:G	G:G	G:G	G:G	G:G	G:G	G:G	G:G	G:G	G:G	G:G	G:G	G:G	G:G	G:G	G:G	G:G	G:G	G:G	G:G	G:G	G:G	G:G	G:G
PKAM0813	269641_3631_0678	C/A	0	N/A	N/A	C:C	C:C	C:C	C:C	C:C	C:C	C:C	C:C	C:C	C:C	C:C	C:C	C:C	C:C	C:C	C:C	C:C	C:C	C:C	C:C	C:C	C:C	C:C	C:C	C:C	C:C	C:C	C:C	C:C	C:C	C:C	C:C	C:C	C:C	C:C	C:C	C:C	C:C	C:C	C:C	C:C	C:C	C:C	C:C
PKAM0814	192429_1035_0888	A/G	0	N/A	N/A	A:A	A:A	A:A	A:A	A:A	A:A	A:A	A:A	A:A	A:A	A:A	A:A	A:A	A:A	A:A	A:A	A:A	A:A	A:A	A:A	A:A	A:A	A:A	A:A	A:A	A:A	A:A	A:A	A:A	A:A	A:A	A:A	A:A	A:A	A:A	A:A	A:A	A:A	A:A	A:A	A:A	A:A	A:A	A:A
PKAM0815	195050_0936_0126	G/C	0	N/A	N/A	G:G	G:G	G:G	G:G	G:G	G:G	G:G	G:G	G:G	G:G	G:G	G:G	G:G	G:G	G:G	G:G	G:G	G:G	G:G	-	G:G	G:G	G:G	G:G	G:G	G:G	G:G	G:G	G:G	G:G	G:G	G:G	G:G	G:G	G:G	G:G	G:G	G:G	G:G	G:G	G:G	G:G	G:G	G:G
PKAM0816	Contig41315	A/T	0	N/A	N/A	A:A	A:A	A:A	A:A	A:A	A:A	A:A	A:A	A:A	A:A	A:A	A:A	A:A	A:A	A:A	A:A	A:A	A:A	A:A	A:A	A:A	A:A	A:A	A:A	A:A	A:A	A:A	A:A	A:A	A:A	A:A	A:A	A:A	A:A	A:A	A:A	A:A	A:A	A:A	A:A	A:A	A:A	A:A	A:A
PKAM0818	320477_0391_2835	G/A	0	N/A	N/A	G:G	G:G	G:G	G:G	G:G	G:G	G:G	G:G	G:G	G:G	G:G	G:G	G:G	G:G	G:G	G:G	G:G	G:G	G:G	G:G	G:G	G:G	G:G	G:G	G:G	G:G	G:G	G:G	G:G	G:G	G:G	G:G	G:G	G:G	G:G	G:G	G:G	G:G	G:G	G:G	G:G	G:G	G:G	G:G
PKAM0819	320674_3800_0264	T/C	0	N/A	N/A	T:T	T:T	T:T	T:T	T:T	T:T	T:T	T:T	T:T	T:T	T:T	T:T	T:T	T:T	T:T	T:T	T:T	T:T	T:T	T:T	T:T	T:T	T:T	T:T	T:T	T:T	T:T	T:T	T:T	T:T	T:T	T:T	T:T	T:T	T:T	T:T	T:T	T:T	T:T	T:T	T:T	T:T	T:T	T:T
PKAM0821	Contig6487	C/T	0.0858477	N/A	N/A	C:C	C:C	C:C	C:C	C:C	C:C	C:C	C:C	C:C	C:C	C:C	C:C	C:C	C:C	-	C:C	C:C	C:C	C:C	C:C	C:C	C:C	C:C	C:C	C:C	C:C	C:C	C:C	C:C	C:C	C:C	C:C	C:C	C:C	C:C	C:C	C:C	C:C	C:C	C:C	C:C	C:C	C:C	C:C
PKAM0822	Contig16620	G/A	0	N/A	N/A	G:G	G:G	G:G	G:G	G:G	G:G	G:G	G:G	G:G	G:G	G:G	G:G	G:G	G:G	G:G	G:G	G:G	G:G	G:G	G:G	G:G	G:G	G:G	G:G	G:G	G:G	G:G	G:G	G:G	G:G	G:G	G:G	G:G	G:G	G:G	G:G	G:G	G:G	G:G	G:G	G:G	G:G	G:G	G:G
PKAM0823	Contig19896	G/A	0	N/A	N/A	G:G	G:G	G:G	G:G	G:G	G:G	G:G	G:G	G:G	G:G	G:G	G:G	G:G	G:G	G:G	G:G	G:G	G:G	G:G	G:G	G:G	G:G	G:G	G:G	G:G	G:G	G:G	G:G	G:G	G:G	G:G	G:G	G:G	G:G	G:G	G:G	G:G	G:G	G:G	G:G	G:G	G:G	G:G	G:G
PKAM0825	Contig16968	A/G	0.0644444	N/A	N/A	A:A	A:A	A:A	A:A	A:A	A:A	A:A	A:A	A:A	A:A	A:A	A:A	A:A	A:A	A:A	A:A	A:A	A:A	A:A	A:A	A:A	A:A	A:A	A:A	A:A	A:A	A:A	A:A	A:A	A:A	A:A	A:A	A:A	A:A	A:A	A:A	A:A	A:A	A:A	A:A	A:A	A:A	A:A	-
PKAM0826	251743363GR465665_1	T/G	0.0210502	N/A	N/A	T:T	T:T	T:T	T:T	T:T	T:T	T:T	T:T	T:T	T:T	T:T	T:T	T:T	T:T	T:T	T:T	T:T	T:T	T:T	T:T	T:T	T:T	T:T	T:T	T:T	T:T	T:T	T:T	T:T	T:T	T:T	T:T	T:T	T:T	T:T	T:T	T:T	T:T	T:T	T:T	T:T	T:T	T:T	T:T
PKAM0827	243734_3023_3764	A/G	0	N/A	N/A	A:A	A:A	A:A	A:A	A:A	A:A	A:A	A:A	A:A	A:A	A:A	A:A	A:A	A:A	A:A	A:A	A:A	A:A	A:A	A:A	A:A	A:A	A:A	A:A	A:A	A:A	A:A	A:A	A:A	A:A	A:A	A:A	A:A	A:A	A:A	A:A	A:A	A:A	A:A	A:A	A:A	A:A	A:A	A:A
PKAM0834	Contig13139	G/A	0	N/A	N/A	G:G	G:G	G:G	G:G	G:G	G:G	G:G	G:G	G:G	G:G	G:G	G:G	G:G	G:G	G:G	G:G	G:G	G:G	G:G	G:G	G:G	G:G	G:G	G:G	G:G	G:G	G:G	G:G	G:G	G:G	G:G	G:G	G:G	G:G	G:G	G:G	G:G	G:G	G:G	G:G	G:G	G:G	G:G	G:G
PKAM0835	333859_3002_2442	C/A	0	N/A	N/A	C:C	C:C	C:C	C:C	C:C	C:C	C:C	C:C	C:C	C:C	C:C	C:C	C:C	C:C	C:C	C:C	C:C	C:C	C:C	C:C	C:C	C:C	C:C	C:C	C:C	C:C	C:C	C:C	C:C	C:C	C:C	C:C	C:C	C:C	C:C	C:C	C:C	C:C	C:C	C:C	C:C	C:C	C:C	C:C
PKAM0837	168576_3880_3764	C/T	0	N/A	N/A	C:C	C:C	C:C	C:C	C:C	C:C	C:C	C:C	C:C	C:C	C:C	C:C	C:C	C:C	C:C	C:C	C:C	C:C	C:C	C:C	C:C	C:C	C:C	C:C	C:C	C:C	C:C	C:C	C:C	C:C	C:C	C:C	C:C	C:C	C:C	C:C	C:C	C:C	C:C	C:C	C:C	C:C	C:C	C:C
PKAM0842	Contig43335	A/G	0	N/A	N/A	A:A	A:A	A:A	A:A	A:A	A:A	A:A	A:A	A:A	A:A	A:A	A:A	A:A	A:A	A:A	A:A	A:A	A:A	A:A	A:A	A:A	A:A	A:A	A:A	A:A	A:A	A:A	A:A	A:A	A:A	A:A	A:A	A:A	A:A	A:A	A:A	A:A	A:A	A:A	A:A	A:A	A:A	A:A	A:A
PKAM0843	Contig33482	T/A	0	N/A	N/A	T:T	T:T	T:T	T:T	T:T	T:T	T:T	T:T	T:T	T:T	T:T	T:T	T:T	T:T	T:T	T:T	T:T	T:T	T:T	T:T	T:T	T:T	T:T	T:T	T:T	T:T	T:T	T:T	-	T:T	T:T	T:T	T:T	T:T	T:T	T:T	T:T	T:T	T:T	T:T	T:T	T:T	T:T	T:T
PKAM0844	Contig45649	T/G	0.022469	N/A	N/A	G:G	G:G	G:G	-	G:G	G:G	G:G	G:G	G:G	G:G	G:G	G:G	G:G	G:G	G:G	G:G	G:G	G:G	G:G	G:G	G:G	G:G	G:G	G:G	G:G	G:G	G:G	G:G	G:G	G:G	G:G	G:G	G:G	G:G	G:G	G:G	G:G	G:G	G:G	G:G	G:G	G:G	G:G	G:G
PKAM0845	Contig41424	T/C	0	N/A	N/A	T:T	T:T	T:T	T:T	T:T	T:T	T:T	T:T	T:T	T:T	T:T	T:T	T:T	T:T	T:T	T:T	T:T	T:T	T:T	T:T	T:T	T:T	T:T	T:T	T:T	T:T	T:T	T:T	T:T	T:T	T:T	T:T	T:T	T:T	T:T	T:T	T:T	T:T	T:T	T:T	T:T	T:T	T:T	T:T
PKAM0849	204263_2835_0296	C/T	0.062435	N/A	N/A	C:C	C:C	C:C	C:C	C:C	C:C	C:C	C:C	C:C	C:C	C:C	C:C	C:C	C:C	C:C	C:C	C:C	C:C	C:C	C:C	-	C:C	C:C	C:C	C:C	C:C	C:C	C:C	C:C	C:C	C:C	C:C	C:C	C:C	C:C	C:C	C:C	C:C	C:C	C:C	C:C	C:C	C:C	C:C
PKAM0850	Contig9488	T/C	0	N/A	N/A	T:T	T:T	T:T	T:T	T:T	T:T	T:T	T:T	T:T	T:T	T:T	T:T	T:T	T:T	-	T:T	T:T	T:T	T:T	T:T	T:T	T:T	T:T	T:T	T:T	T:T	T:T	T:T	T:T	T:T	T:T	T:T	T:T	T:T	T:T	-	T:T	T:T	T:T	T:T	T:T	T:T	T:T	T:T
PKAM0857	367310_3590_1309	A/G	0	N/A	N/A	A:A	A:A	A:A	A:A	A:A	A:A	A:A	A:A	A:A	A:A	A:A	A:A	A:A	A:A	A:A	A:A	A:A	A:A	A:A	A:A	A:A	A:A	A:A	A:A	A:A	A:A	A:A	A:A	A:A	A:A	A:A	A:A	A:A	A:A	A:A	A:A	A:A	A:A	A:A	A:A	A:A	A:A	A:A	A:A
PKAM0858	Contig14070	A/G	0.0849383	N/A	N/A	A:A	A:A	A:A	A:A	A:A	A:A	A:A	A:A	A:A	A:A	A:A	A:A	A:A	A:A	A:A	A:A	-	A:A	A:A	A:A	A:A	A:A	A:A	A:A	A:A	A:A	A:A	A:A	A:A	A:A	A:A	A:A	A:A	A:A	A:A	A:A	A:A	A:A	A:A	A:A	A:A	A:A	A:A	A:A
PKAM0859	337616_3227_2976	A/G	0	N/A	N/A	A:A	A:A	A:A	-	A:A	A:A	A:A	A:A	A:A	A:A	A:A	A:A	A:A	A:A	A:A	A:A	A:A	A:A	A:A	A:A	A:A	A:A	A:A	A:A	A:A	A:A	A:A	A:A	A:A	A:A	A:A	A:A	A:A	A:A	A:A	A:A	A:A	A:A	A:A	A:A	A:A	A:A	A:A	A:A
PKAM0860	Contig48363	C/G	0	N/A	N/A	C:C	C:C	C:C	C:C	C:C	C:C	C:C	C:C	C:C	C:C	C:C	C:C	C:C	C:C	C:C	C:C	C:C	C:C	C:C	C:C	C:C	C:C	C:C	C:C	C:C	C:C	C:C	C:C	C:C	C:C	C:C	C:C	C:C	C:C	C:C	C:C	C:C	C:C	C:C	C:C	C:C	C:C	C:C	C:C
PKAM0865	057150_2811_0907	A/G	0.0858477	N/A	N/A	A:A	A:A	A:A	A:A	A:A	A:A	A:A	A:A	A:A	A:A	A:A	A:A	A:A	A:A	A:A	A:A	A:A	A:A	A:A	A:A	A:A	A:A	A:A	A:A	A:A	A:A	A:A	A:A	A:A	A:A	A:A	A:A	A:A	A:A	A:A	A:A	A:A	A:A	A:A	A:A	A:A	A:A	A:A	A:A
PKAM0868	Contig7766	C/G	0.24049	N/A	N/A	C:C	C:C	C:C	C:C	C:C	C:C	C:C	C:C	C:C	C:C	C:C	C:C	C:C	C:C	C:C	C:C	C:C	C:C	C:C	C:C	C:C	C:C	C:C	C:C	C:C	C:C	C:C	C:C	C:C	C:C	C:C	C:C	C:C	C:C	C:C	C:C	C:C	C:C	C:C	C:C	C:C	C:C	C:C	C:C
PKAM0869	Contig43598	C/A	0	N/A	N/A	C:C	C:C	C:C	C:C	C:C	C:C	C:C	C:C	C:C	C:C	C:C	C:C	C:C	C:C	C:C	C:C	C:C	C:C	C:C	C:C	C:C	C:C	C:C	C:C	C:C	C:C	C:C	C:C	C:C	C:C	C:C	C:C	C:C	C:C	C:C	C:C	C:C	C:C	C:C	C:C	-	C:C	C:C	C:C
PKAM0872	325231_1848_3056	T/A	0	N/A	N/A	T:T	T:T	T:T	T:T	T:T	T:T	T:T	T:T	T:T	T:T	T:T	T:T	T:T	T:T	T:T	T:T	T:T	T:T	T:T	T:T	T:T	T:T	T:T	T:T	T:T	T:T	T:T	T:T	T:T	T:T	T:T	T:T	T:T	T:T	T:T	T:T	T:T	T:T	T:T	T:T	T:T	T:T	T:T	T:T
PKAM0873	284814_2768_1359	A/G	0	N/A	N/A	A:A	A:A	A:A	A:A	A:A	A:A	A:A	A:A	A:A	A:A	A:A	A:A	A:A	A:A	A:A	A:A	A:A	A:A	A:A	A:A	A:A	A:A	A:A	A:A	A:A	A:A	A:A	A:A	A:A	A:A	A:A	A:A	A:A	A:A	A:A	A:A	A:A	A:A	A:A	A:A	A:A	A:A	A:A	A:A
PKAM0875	Contig40620	G/A	0.0849383	N/A	N/A	G:G	G:G	G:G	G:G	G:G	G:G	G:G	G:G	G:G	G:G	G:G	G:G	G:G	G:G	G:G	G:G	G:G	G:G	G:G	G:G	G:G	G:G	G:G	G:G	G:G	G:G	G:G	G:G	-	G:G	G:G	G:G	G:G	G:G	G:G	G:G	G:G	G:G	G:G	G:G	G:G	G:G	G:G	G:G
PKAM0876	264820_0626_1001	A/G	0.226843	N/A	N/A	A:A	A:A	A:A	A:A	A:A	A:A	A:A	A:A	A:A	A:A	A:A	A:A	A:A	A:A	A:A	A:A	A:A	A:A	A:A	A:A	A:A	A:A	A:A	A:A	A:A	A:A	A:A	A:A	A:A	A:A	A:A	A:A	A:A	A:A	A:A	A:A	A:A	A:A	A:A	A:A	A:A	A:A	A:A	A:A
PKAM0877	186806_2609_1017	C/A	0.19947	N/A	N/A	C:C	C:C	C:C	C:C	C:C	C:C	C:C	C:C	C:C	C:C	C:C	C:C	C:C	C:C	C:C	C:C	C:C	C:C	C:C	C:C	C:C	C:C	C:C	C:C	C:C	C:C	C:C	C:C	C:C	C:C	C:C	C:C	C:C	C:C	C:C	C:C	C:C	C:C	C:C	C:C	C:C	C:C	C:C	C:C
PKAM0880	179381_3013_3587	T/A	0	N/A	N/A	T:T	T:T	T:T	T:T	T:T	T:T	T:T	T:T	T:T	T:T	T:T	T:T	T:T	T:T	T:T	T:T	T:T	T:T	T:T	T:T	T:T	-	T:T	T:T	T:T	T:T	T:T	T:T	T:T	T:T	T:T	T:T	T:T	T:T	T:T	T:T	T:T	T:T	T:T	-	T:T	T:T	T:T	T:T
PKAM0881	064301_1569_2100	C/G	0.18	N/A	N/A	C:C	C:C	C:C	C:C	C:C	C:C	C:C	C:C	C:C	C:C	C:C	C:C	C:C	C:C	C:C	C:C	C:C	C:C	C:C	C:C	C:C	C:C	C:C	C:C	C:C	C:C	C:C	C:C	C:C	C:C	C:C	C:C	C:C	C:C	C:C	C:C	C:C	C:C	C:C	C:C	C:C	C:C	C:C	C:C
PKAM0882	202885_1134_1338	T/G	0	N/A	N/A	T:T	T:T	T:T	T:T	T:T	T:T	T:T	T:T	T:T	T:T	T:T	T:T	T:T	T:T	T:T	T:T	T:T	T:T	T:T	T:T	T:T	T:T	T:T	T:T	T:T	T:T	T:T	T:T	T:T	T:T	T:T	T:T	T:T	T:T	T:T	T:T	T:T	-	T:T	T:T	T:T	T:T	T:T	T:T
PKAM0883	204848_1961_1375	G/A	0.0217365	N/A	N/A	G:G	G:G	G:G	G:G	G:G	G:G	G:G	G:G	G:G	G:G	G:G	G:G	G:G	G:G	G:G	G:G	G:G	G:G	G:G	G:G	G:G	G:G	G:G	G:G	G:G	G:G	G:G	G:G	G:G	G:G	G:G	G:G	G:G	G:G	G:G	G:G	G:G	-	G:G	G:G	G:G	G:G	G:G	G:G
PKAM0884	Contig35587	A/G	0.181795	N/A	N/A	A:A	A:A	A:A	A:A	A:A	A:A	A:A	A:A	A:A	A:A	A:A	A:A	A:A	A:A	A:A	A:A	A:A	A:A	A:A	A:A	A:A	A:A	-	A:A	A:A	A:A	A:A	A:A	A:A	A:A	A:A	-	A:A	A:A	A:A	A:A	A:A	A:A	A:A	A:A	A:A	A:A	A:A	A:A
PKAM0885	175731_4038_0762	A/G	0.242675	N/A	N/A	A:A	A:A	A:A	A:A	A:A	A:A	A:A	A:A	A:A	A:A	A:A	A:A	A:A	A:A	A:A	A:A	A:A	A:A	A:A	A:A	A:A	A:A	A:A	A:A	A:A	A:A	A:A	A:A	A:A	A:A	A:A	A:A	A:A	A:A	A:A	A:A	A:A	A:A	A:A	A:A	A:A	A:A	A:A	A:A
PKAM0886	171004_1561_3115	T/C	0	N/A	N/A	T:T	T:T	T:T	T:T	T:T	T:T	T:T	T:T	T:T	T:T	T:T	T:T	-	T:T	T:T	T:T	T:T	T:T	T:T	T:T	T:T	T:T	T:T	T:T	T:T	T:T	T:T	T:T	T:T	T:T	T:T	T:T	T:T	T:T	T:T	T:T	T:T	T:T	T:T	T:T	T:T	T:T	T:T	T:T
PKAM0887	Contig25827	T/A	0	N/A	N/A	T:T	T:T	T:T	T:T	T:T	T:T	-	T:T	T:T	T:T	T:T	T:T	T:T	T:T	T:T	T:T	T:T	T:T	T:T	T:T	T:T	T:T	T:T	T:T	T:T	T:T	T:T	T:T	T:T	T:T	T:T	T:T	T:T	T:T	T:T	T:T	T:T	T:T	T:T	T:T	T:T	T:T	T:T	T:T
PKAM0888	Contig37241	C/A	0	N/A	N/A	C:C	C:C	C:C	C:C	C:C	C:C	C:C	C:C	C:C	C:C	C:C	C:C	C:C	C:C	C:C	C:C	C:C	C:C	C:C	C:C	C:C	C:C	C:C	C:C	C:C	C:C	C:C	C:C	C:C	C:C	C:C	C:C	C:C	C:C	C:C	C:C	C:C	C:C	C:C	C:C	C:C	C:C	C:C	C:C
PKAM0889	Contig44604	A/G	0	N/A	N/A	A:A	A:A	A:A	A:A	A:A	A:A	A:A	A:A	A:A	A:A	A:A	A:A	A:A	A:A	A:A	A:A	A:A	A:A	A:A	A:A	A:A	A:A	A:A	A:A	A:A	A:A	A:A	A:A	A:A	A:A	A:A	A:A	A:A	A:A	A:A	A:A	A:A	A:A	A:A	A:A	A:A	A:A	A:A	A:A
PKAM0890	Contig27798	T/A	0.21875	N/A	N/A	T:T	T:T	T:T	T:T	T:T	T:T	T:T	T:T	T:T	T:T	T:T	T:T	T:T	T:T	T:T	T:T	T:T	T:T	T:T	T:T	T:T	T:T	T:T	T:T	T:T	-	T:T	T:T	T:T	T:T	T:T	T:T	T:T	-	T:T	T:T	T:T	T:T	T:T	T:T	T:T	T:T	T:T	T:T
PKAM0891	Contig29894	T/G	0	N/A	N/A	T:T	T:T	T:T	T:T	T:T	T:T	T:T	T:T	T:T	T:T	T:T	T:T	T:T	T:T	T:T	T:T	T:T	T:T	T:T	T:T	T:T	T:T	T:T	T:T	T:T	T:T	T:T	T:T	T:T	T:T	T:T	T:T	T:T	T:T	T:T	T:T	T:T	T:T	T:T	T:T	T:T	T:T	T:T	T:T
PKAM0892	Contig46796	A/T	0.242675	N/A	N/A	A:A	A:A	A:A	A:A	A:A	A:A	A:A	A:A	A:A	A:A	A:A	A:A	A:A	A:A	A:A	A:A	A:A	A:A	A:A	-	A:A	A:A	A:A	A:A	A:A	A:A	A:A	A:A	A:A	A:A	A:A	A:A	A:A	A:A	A:A	A:A	A:A	A:A	A:A	A:A	A:A	A:A	A:A	A:A
PKAM0893	283079_0856_3834	G/A	0	N/A	N/A	G:G	G:G	G:G	G:G	G:G	G:G	G:G	G:G	G:G	G:G	G:G	G:G	G:G	G:G	G:G	G:G	G:G	G:G	G:G	G:G	G:G	G:G	G:G	G:G	G:G	G:G	G:G	G:G	G:G	G:G	G:G	G:G	G:G	G:G	G:G	G:G	G:G	G:G	G:G	G:G	G:G	G:G	G:G	G:G
PKAM0894	005852_3934_0922	T/A	0.0439338	N/A	N/A	T:T	T:T	T:T	T:T	T:T	T:T	T:T	T:T	T:T	T:T	T:T	T:T	T:T	T:T	-	T:T	T:T	T:T	T:T	T:T	T:T	T:T	T:T	T:T	T:T	T:T	T:T	T:T	T:T	T:T	T:T	T:T	T:T	T:T	T:T	T:T	T:T	T:T	T:T	T:T	T:T	T:T	T:T	T:T
PKAM0896	283956_1338_4032	C/T	0.125742	N/A	N/A	C:C	C:C	C:C	C:C	C:C	C:C	C:C	C:C	C:C	C:C	C:C	C:C	C:C	C:C	C:C	C:C	C:C	C:C	C:C	C:C	C:C	C:C	C:C	C:C	C:C	C:C	C:C	C:C	C:C	C:C	C:C	C:C	C:C	C:C	C:C	C:C	C:C	C:C	C:C	C:C	C:C	C:C	C:C	C:C
PKAM0897	Contig22646	T/C	0	N/A	N/A	T:T	T:T	T:T	T:T	T:T	T:T	T:T	T:T	T:T	T:T	T:T	T:T	T:T	T:T	T:T	T:T	T:T	T:T	T:T	T:T	T:T	T:T	T:T	T:T	T:T	T:T	T:T	T:T	T:T	T:T	T:T	T:T	T:T	T:T	T:T	T:T	T:T	T:T	T:T	T:T	T:T	T:T	T:T	T:T
PKAM0898	298377_0659_2194	G/A	0	N/A	N/A	G:G	G:G	G:G	G:G	G:G	G:G	G:G	G:G	G:G	G:G	G:G	G:G	G:G	G:G	G:G	G:G	G:G	G:G	G:G	G:G	G:G	G:G	G:G	G:G	G:G	G:G	G:G	G:G	G:G	G:G	G:G	G:G	G:G	G:G	G:G	G:G	G:G	G:G	G:G	G:G	G:G	G:G	G:G	G:G
PKAM0901	299232_2130_1068	A/G	0	N/A	N/A	A:A	A:A	A:A	A:A	A:A	A:A	Bad	A:A	A:A	A:A	A:A	A:A	A:A	A:A	A:A	A:A	A:A	A:A	A:A	A:A	A:A	A:A	A:A	A:A	A:A	A:A	A:A	A:A	A:A	A:A	A:A	A:A	A:A	A:A	A:A	A:A	A:A	A:A	A:A	A:A	A:A	A:A	A:A	A:A
PKAM0902	260949_0405_2972	A/T	0	N/A	N/A	A:A	A:A	A:A	A:A	A:A	A:A	A:A	A:A	A:A	A:A	A:A	A:A	A:A	A:A	A:A	A:A	A:A	A:A	A:A	A:A	A:A	A:A	A:A	A:A	A:A	A:A	A:A	A:A	A:A	A:A	A:A	A:A	A:A	A:A	A:A	A:A	A:A	A:A	A:A	A:A	A:A	A:A	A:A	A:A
PKAM0903	Contig21332	C/T	0.386621	N/A	N/A	T:T	T:T	DUPE	T:T	T:T	T:T	T:T	T:T	T:T	T:T	T:T	T:T	T:T	T:T	T:C	T:T	T:T	T:C	T:T	T:C	T:T	T:T	T:T	T:T	T:T	-	T:T	T:T	C:C	T:T	C:C	C:C	T:T	C:C	T:T	T:T	T:T	T:T	T:T	T:T	C:C	T:T	T:T	T:T
PKAM0904	289012_2298_3310	C/T	0	N/A	N/A	C:C	C:C	C:C	C:C	C:C	C:C	C:C	C:C	C:C	C:C	C:C	C:C	C:C	C:C	C:C	C:C	C:C	C:C	C:C	C:C	C:C	C:C	C:C	C:C	C:C	C:C	C:C	C:C	C:C	C:C	C:C	C:C	C:C	C:C	C:C	C:C	C:C	C:C	C:C	C:C	C:C	C:C	C:C	C:C
PKAM0905	Contig32972	T/A	0	N/A	N/A	T:T	T:T	T:T	T:T	T:T	T:T	T:T	T:T	T:T	T:T	T:T	T:T	T:T	T:T	T:T	T:T	T:T	T:T	T:T	T:T	T:T	T:T	T:T	T:T	T:T	T:T	T:T	T:T	T:T	T:T	T:T	T:T	T:T	T:T	T:T	T:T	T:T	T:T	T:T	T:T	T:T	T:T	T:T	T:T
PKAM0906	113075749EE604837_1	T/C	0	N/A	N/A	T:T	T:T	T:T	T:T	T:T	T:T	T:T	T:T	T:T	T:T	T:T	T:T	T:T	T:T	T:T	T:T	T:T	T:T	T:T	T:T	T:T	T:T	T:T	T:T	T:T	T:T	T:T	T:T	T:T	T:T	T:T	T:T	T:T	T:T	T:T	T:T	T:T	T:T	T:T	T:T	T:T	T:T	T:T	T:T
PKAM0909	092164_3433_2127	G/A	0.16874	N/A	N/A	G:G	G:G	G:G	G:G	G:G	G:G	G:G	G:G	G:G	G:G	G:G	G:G	G:G	G:G	G:G	G:G	G:G	G:G	-	G:G	G:G	G:G	G:G	G:G	G:G	G:G	G:G	G:G	G:G	G:G	G:G	G:G	G:G	G:G	G:G	G:G	G:G	G:G	G:G	G:G	G:G	G:G	G:G	G:G
PKAM0910	007482_2950_2152	T/C	0	N/A	N/A	T:T	T:T	T:T	T:T	T:T	T:T	T:T	T:T	T:T	T:T	T:T	T:T	T:T	T:T	T:T	T:T	T:T	T:T	T:T	T:T	T:T	T:T	T:T	T:T	T:T	T:T	T:T	T:T	T:T	T:T	T:T	T:T	T:T	T:T	T:T	T:T	T:T	T:T	T:T	T:T	T:T	T:T	T:T	T:T
PKAM0912	282751_1899_0265	T/C	0	N/A	N/A	T:T	T:T	T:T	-	T:T	T:T	T:T	T:T	T:T	T:T	T:T	T:T	T:T	T:T	T:T	T:T	T:T	T:T	T:T	T:T	T:T	T:T	T:T	T:T	T:T	T:T	T:T	T:T	T:T	T:T	T:T	T:T	T:T	T:T	T:T	T:T	T:T	T:T	T:T	T:T	T:T	T:T	T:T	T:T
PKAM0913	Contig11605	T/C	0	N/A	N/A	T:T	T:T	T:T	T:T	T:T	T:T	T:T	T:T	T:T	T:T	T:T	T:T	T:T	T:T	T:T	T:T	T:T	T:T	T:T	T:T	T:T	T:T	T:T	T:T	T:T	T:T	T:T	T:T	T:T	T:T	T:T	T:T	T:T	T:T	T:T	T:T	T:T	T:T	T:T	T:T	T:T	T:T	T:T	T:T
PKAM0914	Contig35499	C/A	0.495868	N/A	N/A	A:A	A:A	C:C	C:C	A:A	C:C	A:A	-	C:C	A:A	A:C	A:A	A:C	A:A	C:C	A:C	A:A	C:C	C:C	A:A	A:A	A:A	A:C	C:C	C:C	C:C	-	C:C	C:C	C:C	A:A	A:A	A:C	A:A	C:C	A:A	C:C	C:C	A:A	C:C	C:C	C:C	C:C	C:C
PKAM0915	Contig40339	A/G	0	N/A	N/A	A:A	A:A	A:A	A:A	A:A	A:A	A:A	A:A	A:A	A:A	A:A	A:A	A:A	A:A	A:A	A:A	A:A	A:A	A:A	A:A	A:A	A:A	A:A	A:A	A:A	A:A	A:A	A:A	A:A	A:A	A:A	A:A	A:A	A:A	A:A	A:A	A:A	A:A	A:A	A:A	A:A	A:A	A:A	A:A
PKAM0917	Contig3814	T/A	0	N/A	N/A	T:T	T:T	T:T	T:T	T:T	T:T	T:T	T:T	T:T	T:T	T:T	T:T	T:T	T:T	T:T	T:T	T:T	T:T	T:T	T:T	T:T	T:T	T:T	T:T	T:T	T:T	T:T	T:T	T:T	T:T	T:T	T:T	T:T	T:T	T:T	T:T	T:T	T:T	T:T	T:T	T:T	T:T	T:T	T:T
PKAM0918	416481_3277_3646	A/T	0	N/A	N/A	A:A	A:A	A:A	A:A	A:A	A:A	A:A	A:A	A:A	A:A	A:A	A:A	A:A	A:A	A:A	A:A	A:A	A:A	A:A	A:A	A:A	A:A	A:A	A:A	A:A	A:A	A:A	A:A	A:A	A:A	A:A	A:A	A:A	A:A	A:A	A:A	A:A	A:A	A:A	A:A	A:A	A:A	A:A	A:A
PKAM0919	Contig45691	C/T	0.282481	N/A	N/A	C:C	C:C	C:C	C:C	C:C	C:C	C:C	C:C	C:C	C:C	C:C	C:C	C:C	C:C	C:C	C:C	C:C	C:C	C:C	C:C	C:C	C:C	C:C	C:C	C:C	C:C	C:C	C:C	C:C	C:C	C:C	C:C	C:C	C:C	C:C	C:C	C:C	C:C	C:C	C:C	C:C	C:C	C:C	C:C
PKAM0920	Contig5121	C/G	0	N/A	N/A	C:C	C:C	C:C	C:C	C:C	C:C	C:C	C:C	C:C	C:C	C:C	C:C	C:C	C:C	C:C	C:C	C:C	C:C	C:C	C:C	C:C	C:C	C:C	C:C	C:C	C:C	C:C	C:C	C:C	C:C	C:C	C:C	C:C	C:C	C:C	C:C	C:C	C:C	C:C	C:C	C:C	C:C	C:C	C:C
PKAM0921	Contig44036	C/T	0	N/A	N/A	C:C	C:C	C:C	C:C	C:C	C:C	C:C	C:C	C:C	C:C	C:C	C:C	C:C	C:C	C:C	C:C	C:C	C:C	C:C	C:C	C:C	C:C	C:C	C:C	C:C	C:C	C:C	C:C	C:C	C:C	C:C	C:C	C:C	C:C	C:C	C:C	C:C	C:C	C:C	C:C	C:C	C:C	C:C	C:C
PKAM0923	Contig6853	G/A	0.0823217	N/A	N/A	G:G	G:G	G:G	G:G	G:G	G:G	G:G	G:G	G:G	G:G	G:G	G:G	G:G	G:G	G:G	G:G	G:G	G:G	G:G	G:G	G:G	G:G	G:G	G:G	G:G	G:G	G:G	G:G	G:G	G:G	G:G	G:G	G:G	G:G	G:G	G:G	G:G	G:G	G:G	G:G	G:G	G:G	G:G	G:G
PKAM0924	Contig23243	A/T	0	N/A	N/A	A:A	A:A	A:A	A:A	A:A	A:A	A:A	A:A	A:A	A:A	A:A	A:A	A:A	A:A	A:A	A:A	A:A	A:A	A:A	A:A	A:A	A:A	A:A	A:A	A:A	A:A	A:A	A:A	A:A	A:A	A:A	A:A	A:A	A:A	A:A	A:A	A:A	A:A	A:A	A:A	A:A	A:A	A:A	A:A
PKAM0925	366397_2166_1666	G/A	0.185493	N/A	N/A	G:G	G:G	G:G	-	G:G	G:G	G:G	G:G	G:G	G:G	G:G	G:G	G:G	G:G	G:G	G:G	G:G	G:G	G:G	G:G	G:G	G:G	G:G	G:G	G:G	G:G	G:G	G:G	G:G	G:G	G:G	G:G	G:G	G:G	G:G	G:G	G:G	G:G	G:G	G:G	G:G	G:G	G:G	G:G
PKAM0927	Contig24478	A/G	0	N/A	N/A	A:A	A:A	A:A	A:A	A:A	A:A	A:A	A:A	A:A	A:A	A:A	A:A	A:A	A:A	A:A	A:A	A:A	A:A	A:A	A:A	A:A	A:A	-	A:A	A:A	A:A	A:A	A:A	A:A	A:A	A:A	A:A	A:A	A:A	A:A	A:A	A:A	A:A	A:A	A:A	A:A	A:A	A:A	A:A
PKAM0928	292110_3559_3176	G/T	0	N/A	N/A	G:G	G:G	G:G	G:G	G:G	G:G	G:G	G:G	G:G	G:G	G:G	G:G	G:G	G:G	G:G	G:G	G:G	G:G	G:G	G:G	G:G	G:G	G:G	G:G	G:G	G:G	G:G	G:G	G:G	G:G	G:G	G:G	G:G	G:G	G:G	G:G	G:G	G:G	G:G	G:G	G:G	G:G	G:G	G:G
PKAM0930	Contig182	A/G	0	N/A	N/A	A:A	A:A	A:A	A:A	A:A	A:A	A:A	A:A	A:A	A:A	A:A	A:A	A:A	A:A	A:A	A:A	A:A	A:A	A:A	A:A	A:A	A:A	A:A	A:A	A:A	A:A	A:A	A:A	A:A	A:A	A:A	A:A	A:A	A:A	A:A	A:A	A:A	A:A	A:A	A:A	A:A	A:A	A:A	A:A
PKAM0931	287898_1053_0635	G/A	0	N/A	N/A	G:G	G:G	G:G	G:G	G:G	G:G	G:G	G:G	G:G	G:G	G:G	G:G	G:G	G:G	G:G	G:G	G:G	G:G	G:G	G:G	G:G	G:G	G:G	G:G	G:G	G:G	G:G	G:G	G:G	G:G	G:G	G:G	G:G	G:G	G:G	G:G	G:G	G:G	G:G	G:G	G:G	G:G	G:G	G:G
PKAM0932	Contig19930	T/A	0	N/A	N/A	T:T	T:T	T:T	T:T	T:T	T:T	T:T	T:T	T:T	T:T	T:T	T:T	T:T	T:T	T:T	T:T	T:T	T:T	T:T	T:T	T:T	T:T	T:T	T:T	T:T	T:T	T:T	T:T	T:T	T:T	T:T	T:T	T:T	T:T	T:T	T:T	T:T	T:T	T:T	T:T	T:T	T:T	T:T	T:T
PKAM0934	Contig10132	T/A	0	N/A	N/A	T:T	T:T	T:T	T:T	T:T	T:T	T:T	T:T	T:T	T:T	T:T	T:T	T:T	T:T	T:T	T:T	T:T	T:T	T:T	T:T	T:T	T:T	T:T	T:T	T:T	T:T	T:T	T:T	T:T	T:T	T:T	T:T	T:T	T:T	T:T	T:T	T:T	T:T	T:T	T:T	T:T	T:T	T:T	T:T
PKAM0936	316370_0362_0315	A/G	0.24716	N/A	N/A	A:A	A:A	A:A	-	A:A	A:A	A:A	A:A	A:A	A:A	A:A	A:A	A:A	A:A	A:A	A:A	A:A	A:A	A:A	A:A	A:A	A:A	A:A	A:A	A:A	A:A	A:A	A:A	A:A	A:A	A:A	A:A	A:A	A:A	A:A	A:A	A:A	A:A	A:A	A:A	A:A	A:A	-	A:A
PKAM0937	Contig45004	C/T	0.0849383	N/A	N/A	C:C	C:C	C:C	C:C	C:C	C:C	C:C	C:C	C:C	C:C	C:C	C:C	C:C	C:C	C:C	C:C	C:C	C:C	C:C	C:C	C:C	C:C	C:C	C:C	C:C	C:C	C:C	C:C	C:C	C:C	C:C	C:C	C:C	-	C:C	C:C	C:C	C:C	C:C	C:C	C:C	C:C	C:C	C:C
PKAM0938	Contig44372	G/T	0	N/A	N/A	T:T	T:T	T:T	T:T	T:T	T:T	T:T	T:T	T:T	T:T	T:T	T:T	T:T	T:T	T:T	T:T	T:T	T:T	T:T	T:T	T:T	T:T	T:T	T:T	T:T	T:T	T:T	T:T	T:T	T:T	T:T	T:T	T:T	T:T	T:T	T:T	T:T	T:T	T:T	T:T	T:T	T:T	T:T	T:T
PKAM0939	270471_2252_3797	A/G	0.191327	N/A	N/A	A:A	A:A	A:A	A:A	A:A	A:A	A:A	-	A:A	A:A	A:A	G:G	A:A	A:A	A:A	A:A	A:A	A:A	A:A	A:A	G:G	-	A:A	A:A	A:A	A:A	A:A	A:A	A:A	A:A	A:A	A:A	A:A	A:A	A:A	G:G	A:A	A:A	A:A	A:A	A:A	A:A	A:A	A:A
PKAM0941	276269_2682_1560	G/A	0.0611634	N/A	N/A	G:G	G:G	G:G	G:G	G:G	G:G	G:G	G:G	G:G	G:G	G:G	G:G	G:G	G:G	G:G	G:G	G:G	G:G	G:G	G:G	G:G	G:G	G:G	G:G	G:G	G:G	G:G	G:G	G:G	G:G	G:G	G:G	G:G	G:G	G:G	G:G	G:G	G:G	G:G	G:G	G:G	G:G	G:G	G:G
PKAM0942	Contig26549	T/G	0	N/A	N/A	T:T	T:T	T:T	T:T	T:T	T:T	T:T	T:T	T:T	T:T	T:T	T:T	T:T	T:T	T:T	T:T	T:T	T:T	T:T	T:T	T:T	T:T	T:T	T:T	T:T	T:T	T:T	T:T	T:T	T:T	T:T	T:T	T:T	T:T	T:T	T:T	T:T	T:T	T:T	T:T	T:T	T:T	T:T	-
PKAM0943	325414_2114_0412	C/T	0	N/A	N/A	C:C	C:C	DUPE	C:C	C:C	C:C	C:C	C:C	-	C:C	C:C	C:C	C:C	C:C	C:C	C:C	C:C	C:C	C:C	C:C	C:C	C:C	C:C	-	C:C	-	C:C	C:C	C:C	-	-	C:C	C:C	-	-	-	-	C:C	C:C	C:C	-	C:C	C:C	C:C
PKAM0944	096496_3122_1686	C/G	0	N/A	N/A	C:C	C:C	C:C	C:C	C:C	C:C	C:C	C:C	C:C	C:C	C:C	C:C	C:C	C:C	C:C	C:C	C:C	C:C	C:C	C:C	C:C	C:C	C:C	C:C	C:C	C:C	C:C	C:C	C:C	C:C	C:C	C:C	C:C	C:C	C:C	C:C	C:C	C:C	C:C	C:C	C:C	C:C	C:C	C:C
PKAM0945	116887_1966_1738	T/C	0.119511	N/A	N/A	T:T	T:T	T:T	T:T	T:T	T:T	T:T	T:T	T:T	T:T	T:T	T:T	T:T	T:T	T:T	T:T	T:T	T:T	T:T	T:T	T:T	T:T	T:T	T:T	T:T	T:T	T:T	T:T	T:T	T:T	T:T	T:T	T:T	T:T	T:T	T:T	T:T	T:T	T:T	T:T	T:T	T:T	T:T	T:T
PKAM0946	412016_2474_0070	A/C	0.498024	N/A	N/A	C:A	C:A	C:A	C:A	C:A	C:A	C:A	C:A	C:A	C:A	C:A	C:A	C:A	C:A	C:A	C:A	C:A	C:A	C:A	C:A	C:A	C:A	C:A	C:A	C:A	C:A	C:A	C:A	C:A	C:A	C:A	C:A	C:A	C:A	C:A	C:A	C:A	C:A	C:A	C:A	C:A	C:A	C:A	C:A
PKAM0947	093813_2566_0420	C/T	0	N/A	N/A	C:C	C:C	C:C	C:C	C:C	C:C	C:C	C:C	C:C	C:C	C:C	C:C	C:C	C:C	C:C	C:C	C:C	C:C	C:C	C:C	C:C	C:C	C:C	C:C	C:C	C:C	C:C	C:C	C:C	C:C	-	C:C	C:C	C:C	C:C	C:C	C:C	C:C	C:C	C:C	C:C	C:C	C:C	C:C
PKAM0949	060779_3368_1831	T/A	0	N/A	N/A	T:T	T:T	T:T	T:T	T:T	T:T	T:T	T:T	T:T	T:T	T:T	T:T	T:T	T:T	T:T	T:T	T:T	T:T	T:T	T:T	T:T	T:T	T:T	T:T	T:T	T:T	T:T	T:T	T:T	T:T	T:T	T:T	T:T	T:T	T:T	T:T	T:T	T:T	T:T	T:T	T:T	T:T	T:T	T:T
PKAM0950	218436_0447_3540	A/T	0	N/A	N/A	-	A:A	A:A	A:A	A:A	A:A	A:A	A:A	A:A	A:A	A:A	A:A	A:A	A:A	A:A	A:A	A:A	A:A	A:A	A:A	A:A	A:A	A:A	A:A	A:A	A:A	A:A	A:A	A:A	A:A	A:A	A:A	A:A	A:A	A:A	A:A	A:A	A:A	A:A	A:A	A:A	A:A	A:A	A:A
PKAM0952	Contig38785	A/G	0.495	N/A	N/A	G:A	G:A	G:G	G:A	G:A	G:A	G:A	G:A	G:A	G:G	G:A	G:A	G:A	G:G	G:A	G:A	G:A	G:G	G:G	G:A	G:A	G:A	G:A	G:A	G:A	G:A	G:A	G:A	G:A	G:G	G:A	G:A	G:A	G:A	G:A	G:A	G:A	G:A	G:A	G:A	G:A	G:A	A:A	-
PKAM0954	265267_1394_2016	C/G	0	N/A	N/A	C:C	C:C	C:C	C:C	C:C	C:C	C:C	C:C	C:C	C:C	C:C	C:C	C:C	C:C	C:C	C:C	C:C	C:C	C:C	C:C	C:C	C:C	C:C	C:C	C:C	C:C	C:C	C:C	C:C	C:C	C:C	C:C	C:C	C:C	C:C	C:C	C:C	C:C	C:C	C:C	C:C	C:C	C:C	C:C
PKAM0955	323519_0385_0230	C/T	0.231111	N/A	N/A	C:C	C:C	C:C	C:C	C:C	C:C	C:C	C:C	C:C	C:C	C:C	-	C:C	C:C	C:C	C:C	C:C	C:C	C:C	C:C	C:C	C:C	C:C	C:C	C:C	C:C	C:C	C:C	C:C	C:C	C:C	C:C	C:C	C:C	C:C	C:C	C:C	C:C	C:C	C:C	C:C	C:C	C:C	C:C
PKAM0956	291407_0615_0879	C/T	0	N/A	N/A	C:C	C:C	C:C	C:C	C:C	C:C	C:C	C:C	C:C	C:C	C:C	C:C	C:C	C:C	C:C	C:C	C:C	C:C	C:C	C:C	C:C	C:C	C:C	C:C	C:C	C:C	C:C	C:C	C:C	C:C	C:C	C:C	C:C	C:C	C:C	C:C	C:C	C:C	C:C	C:C	C:C	C:C	C:C	C:C
PKAM0958	127695_3053_2654	A/G	0.0425331	N/A	N/A	A:A	A:A	A:A	A:A	A:A	A:A	A:A	A:A	A:A	A:A	A:A	A:A	A:A	A:A	A:A	A:A	A:A	A:A	A:A	A:A	A:A	A:A	A:A	A:A	A:A	A:A	A:A	A:A	A:A	A:A	A:A	A:A	A:A	A:A	A:A	A:A	A:A	A:A	A:A	A:A	A:A	A:A	A:A	A:A
PKAM0961	Contig18025	A/C	0	N/A	N/A	A:A	A:A	A:A	A:A	A:A	A:A	A:A	A:A	A:A	A:A	A:A	A:A	A:A	A:A	A:A	A:A	A:A	A:A	A:A	A:A	A:A	A:A	A:A	A:A	A:A	A:A	A:A	A:A	A:A	A:A	A:A	A:A	A:A	A:A	A:A	A:A	A:A	A:A	A:A	A:A	A:A	A:A	A:A	A:A
PKAM0966	Contig30411	G/A	0	N/A	N/A	G:G	G:G	G:G	-	G:G	G:G	G:G	G:G	G:G	G:G	G:G	G:G	G:G	G:G	G:G	G:G	G:G	G:G	G:G	G:G	G:G	G:G	G:G	G:G	G:G	G:G	G:G	G:G	G:G	G:G	G:G	G:G	G:G	G:G	G:G	G:G	-	G:G	G:G	G:G	G:G	G:G	G:G	G:G
PKAM0967	Contig44803	A/G	0.497041	N/A	N/A	G:A	G:A	G:A	G:A	G:A	G:A	G:A	G:A	G:A	G:A	G:A	G:A	G:A	G:A	G:A	G:A	G:A	G:A	G:A	G:A	G:A	G:A	G:A	G:A	G:A	G:A	G:A	G:A	G:A	G:A	-	G:A	G:A	G:A	G:A	G:A	G:A	G:A	G:A	G:A	G:A	G:A	G:A	G:A
PKAM0968	Contig4502	G/T	0	N/A	N/A	G:G	G:G	G:G	G:G	G:G	G:G	G:G	G:G	G:G	G:G	G:G	G:G	G:G	G:G	G:G	G:G	G:G	G:G	G:G	G:G	G:G	G:G	G:G	G:G	G:G	G:G	G:G	G:G	G:G	G:G	G:G	G:G	G:G	G:G	G:G	G:G	G:G	G:G	G:G	G:G	G:G	G:G	G:G	G:G
PKAM0969	095110_2952_3242	G/A	0	N/A	N/A	G:G	G:G	G:G	G:G	G:G	G:G	G:G	G:G	G:G	G:G	G:G	-	G:G	G:G	G:G	G:G	G:G	G:G	G:G	G:G	G:G	G:G	G:G	G:G	G:G	G:G	G:G	G:G	G:G	G:G	G:G	G:G	G:G	G:G	G:G	G:G	G:G	G:G	G:G	G:G	G:G	G:G	G:G	G:G
PKAM0970	289676_0537_2331	A/G	0	N/A	N/A	A:A	A:A	A:A	A:A	A:A	A:A	A:A	A:A	A:A	A:A	-	A:A	A:A	A:A	A:A	A:A	A:A	A:A	A:A	A:A	A:A	A:A	A:A	A:A	A:A	A:A	A:A	A:A	A:A	A:A	A:A	A:A	A:A	A:A	A:A	A:A	A:A	A:A	A:A	A:A	A:A	A:A	A:A	A:A
PKAM0971	064582_3211_2025	C/A	0.208579	N/A	N/A	C:C	C:C	C:C	C:C	C:C	C:C	C:C	C:C	C:C	C:C	C:C	C:C	C:C	C:C	C:C	C:C	C:C	C:C	C:C	C:C	C:C	C:C	C:C	C:C	C:C	C:C	C:C	C:C	C:C	C:C	C:C	C:C	C:C	C:C	C:C	C:C	C:C	C:C	C:C	C:C	C:C	C:C	C:C	C:C
PKAM0977	005347_0814_2047	G/A	0	N/A	N/A	G:G	G:G	G:G	G:G	G:G	G:G	G:G	G:G	G:G	G:G	G:G	G:G	G:G	G:G	G:G	G:G	G:G	G:G	G:G	G:G	G:G	G:G	G:G	G:G	G:G	G:G	G:G	G:G	G:G	G:G	G:G	G:G	G:G	G:G	G:G	G:G	G:G	G:G	G:G	G:G	G:G	G:G	G:G	G:G
PKAM0978	208313_3521_0784	C/A	0.499869	N/A	N/A	A:C	A:C	A:C	A:C	A:C	A:C	A:C	A:C	A:C	A:C	A:C	A:C	A:C	A:C	A:C	A:C	A:C	A:C	A:C	A:C	A:C	A:C	A:C	A:C	A:C	A:C	A:C	A:C	A:C	A:C	A:C	A:C	A:C	A:C	A:C	A:C	A:C	A:C	A:C	A:C	A:C	A:C	A:C	A:C
PKAM0980	Contig44423	T/C	0.0611634	N/A	N/A	T:T	T:T	T:T	-	T:T	T:T	T:T	T:T	T:T	T:T	T:T	T:T	T:T	T:T	T:T	T:T	T:T	T:T	T:T	T:T	T:T	T:T	T:T	T:T	T:T	T:T	T:T	T:T	T:T	T:T	T:T	T:T	T:T	T:T	T:T	T:T	T:T	T:T	T:T	T:T	T:T	T:T	T:T	T:T
PKAM0986	174473_1486_2418	T/A	0.100724	N/A	N/A	T:T	T:T	T:T	T:T	T:T	T:T	T:T	T:T	T:T	T:T	T:T	T:T	T:T	T:T	T:T	T:T	T:T	T:T	T:T	T:T	T:T	T:T	T:T	T:T	T:T	T:T	T:T	T:T	T:T	T:T	T:T	T:T	T:T	T:T	T:T	T:T	T:T	T:T	T:T	T:T	T:T	T:T	T:T	T:T
PKAM0987	Contig11770	C/T	0	N/A	N/A	C:C	C:C	C:C	C:C	C:C	C:C	C:C	C:C	C:C	C:C	C:C	C:C	C:C	C:C	C:C	C:C	C:C	C:C	C:C	C:C	C:C	C:C	C:C	C:C	C:C	C:C	C:C	C:C	C:C	C:C	C:C	C:C	C:C	C:C	C:C	C:C	C:C	C:C	C:C	C:C	C:C	C:C	C:C	C:C
PKAM0989	Contig8157	C/A	0.0215028	N/A	N/A	C:C	C:C	C:C	C:C	-	C:C	C:C	C:C	C:C	C:C	C:C	C:C	C:C	C:C	C:C	C:C	C:C	C:C	C:C	C:C	C:C	C:C	C:C	C:C	C:C	C:C	C:C	C:C	C:C	C:C	-	C:C	C:C	C:C	C:C	C:C	C:C	C:C	C:C	C:C	C:C	C:C	C:C	C:C
PKAM0990	368097_3011_3227	G/A	0	N/A	N/A	G:G	G:G	G:G	G:G	G:G	G:G	G:G	G:G	G:G	G:G	G:G	G:G	G:G	G:G	G:G	G:G	G:G	G:G	G:G	G:G	G:G	G:G	G:G	G:G	G:G	G:G	G:G	G:G	G:G	G:G	G:G	G:G	G:G	G:G	G:G	G:G	G:G	G:G	G:G	G:G	G:G	G:G	G:G	G:G
PKAM0991	Contig43994	C/A	0	N/A	N/A	C:C	C:C	C:C	C:C	C:C	C:C	C:C	C:C	C:C	C:C	C:C	C:C	C:C	C:C	C:C	C:C	C:C	C:C	C:C	C:C	C:C	C:C	C:C	C:C	C:C	C:C	C:C	C:C	C:C	C:C	C:C	C:C	C:C	C:C	C:C	C:C	C:C	C:C	C:C	C:C	C:C	C:C	C:C	C:C
PKAM0992	Contig2494	T/A	0	N/A	N/A	T:T	T:T	T:T	T:T	T:T	T:T	T:T	T:T	T:T	T:T	T:T	T:T	T:T	T:T	T:T	T:T	T:T	T:T	T:T	T:T	T:T	T:T	T:T	T:T	T:T	T:T	T:T	T:T	-	T:T	T:T	T:T	T:T	T:T	T:T	T:T	T:T	T:T	T:T	T:T	T:T	T:T	T:T	T:T
PKAM0993	Contig42752	A/G	0	N/A	N/A	A:A	A:A	A:A	A:A	A:A	A:A	A:A	A:A	A:A	A:A	A:A	A:A	A:A	A:A	A:A	A:A	A:A	A:A	A:A	A:A	A:A	A:A	A:A	A:A	A:A	A:A	A:A	A:A	A:A	A:A	A:A	A:A	A:A	A:A	A:A	A:A	A:A	A:A	A:A	A:A	A:A	-	A:A	A:A
PKAM0994	265349_0415_2666	A/G	0.0858477	N/A	N/A	A:A	A:A	A:A	A:A	A:A	A:A	A:A	A:A	A:A	A:A	A:A	A:A	A:A	A:A	A:A	A:A	A:A	A:A	A:A	A:A	A:A	A:A	A:A	A:A	A:A	A:A	A:A	A:A	A:A	A:A	A:A	A:A	A:A	A:A	A:A	A:A	A:A	A:A	A:A	-	A:A	A:A	A:A	A:A
PKAM0999	144563_0696_0111	G/C	0.0658574	N/A	N/A	G:G	G:G	G:G	G:G	G:G	G:G	G:G	G:G	G:G	G:G	G:G	G:G	G:G	G:G	G:G	G:G	G:G	G:G	G:G	G:G	G:G	G:G	G:G	G:G	G:G	G:G	G:G	G:G	G:G	G:G	G:G	G:G	G:G	G:G	G:G	G:G	G:G	G:G	G:G	G:G	G:G	G:G	G:G	G:G
PKAM1001	Contig36118	C/G	0	N/A	N/A	C:C	C:C	C:C	C:C	C:C	C:C	C:C	C:C	C:C	C:C	C:C	C:C	C:C	C:C	C:C	C:C	C:C	C:C	C:C	C:C	C:C	C:C	C:C	C:C	C:C	C:C	C:C	C:C	C:C	C:C	C:C	C:C	C:C	C:C	C:C	C:C	C:C	C:C	C:C	C:C	C:C	C:C	C:C	C:C
PKAM1002	148922_3641_3015	G/T	0	N/A	N/A	G:G	G:G	G:G	G:G	G:G	G:G	G:G	G:G	G:G	G:G	G:G	G:G	G:G	G:G	G:G	G:G	G:G	G:G	G:G	G:G	G:G	G:G	G:G	G:G	G:G	G:G	G:G	G:G	G:G	G:G	G:G	G:G	G:G	G:G	G:G	G:G	G:G	G:G	G:G	G:G	G:G	G:G	G:G	G:G
PKAM1009	Contig26229	T/G	0	N/A	N/A	T:T	T:T	T:T	T:T	T:T	T:T	T:T	T:T	T:T	T:T	T:T	T:T	T:T	T:T	T:T	T:T	T:T	T:T	T:T	T:T	T:T	T:T	T:T	T:T	T:T	T:T	T:T	T:T	T:T	T:T	T:T	T:T	T:T	T:T	T:T	T:T	T:T	T:T	T:T	T:T	T:T	T:T	T:T	T:T
PKAM1014	318467_2438_2289	C/T	0	N/A	N/A	C:C	C:C	C:C	C:C	C:C	C:C	C:C	C:C	C:C	C:C	C:C	C:C	C:C	C:C	C:C	C:C	C:C	C:C	C:C	C:C	C:C	C:C	C:C	C:C	C:C	C:C	C:C	C:C	C:C	C:C	C:C	C:C	C:C	C:C	C:C	C:C	C:C	C:C	C:C	C:C	C:C	C:C	C:C	C:C
PKAM1015	Contig9271	C/T	0.0439338	N/A	N/A	C:C	C:C	C:C	C:C	C:C	C:C	C:C	C:C	C:C	C:C	C:C	C:C	C:C	C:C	C:C	C:C	C:C	C:C	C:C	C:C	C:C	C:C	C:C	C:C	C:C	C:C	C:C	C:C	C:C	C:C	C:C	C:C	C:C	C:C	C:C	C:C	C:C	C:C	C:C	C:C	C:C	C:C	C:C	C:C
PKAM1016	Contig32456	T/C	0	N/A	N/A	T:T	T:T	T:T	T:T	T:T	T:T	T:T	T:T	T:T	T:T	T:T	T:T	T:T	T:T	T:T	T:T	T:T	T:T	T:T	T:T	T:T	T:T	T:T	T:T	T:T	T:T	T:T	T:T	T:T	T:T	T:T	T:T	T:T	T:T	T:T	T:T	T:T	T:T	T:T	T:T	T:T	T:T	T:T	T:T
PKAM1020	139591_3620_2328	A/G	0	N/A	N/A	A:A	A:A	A:A	A:A	A:A	A:A	A:A	A:A	A:A	A:A	A:A	A:A	A:A	A:A	A:A	A:A	A:A	A:A	A:A	A:A	A:A	A:A	A:A	A:A	A:A	A:A	A:A	A:A	A:A	A:A	A:A	A:A	A:A	A:A	A:A	A:A	A:A	A:A	A:A	A:A	A:A	A:A	A:A	A:A
PKAM1022	Contig11359	A/C	0	N/A	N/A	A:A	A:A	A:A	A:A	A:A	A:A	A:A	A:A	A:A	A:A	A:A	A:A	A:A	A:A	A:A	A:A	A:A	A:A	A:A	A:A	A:A	A:A	A:A	A:A	A:A	A:A	A:A	A:A	A:A	A:A	A:A	A:A	A:A	A:A	A:A	A:A	A:A	A:A	A:A	A:A	A:A	A:A	A:A	A:A
PKAM1025	257792_3173_3808	G/A	0	N/A	N/A	G:G	G:G	G:G	G:G	G:G	G:G	G:G	G:G	G:G	G:G	G:G	G:G	G:G	G:G	G:G	G:G	G:G	G:G	G:G	G:G	G:G	G:G	G:G	G:G	G:G	G:G	G:G	G:G	G:G	G:G	G:G	G:G	G:G	G:G	G:G	G:G	G:G	G:G	G:G	G:G	G:G	G:G	G:G	G:G
PKAM1027	Contig33489	T/A	0.0210502	N/A	N/A	T:T	T:T	T:T	T:T	T:T	T:T	T:T	T:T	T:T	T:T	T:T	T:T	T:T	T:T	T:T	T:T	T:T	T:T	T:T	T:T	T:T	T:T	T:T	T:T	T:T	T:T	T:T	T:T	T:T	T:T	A:A	T:T	T:T	T:T	T:T	T:T	T:T	T:T	T:T	T:T	T:T	T:T	T:T	T:T
PKAM1028	282086_0582_2569	T/G	0.494093	N/A	N/A	G:G	T:T	T:T	T:T	G:G	T:T	-	-	G:G	G:G	T:T	T:T	G:G	T:T	G:G	G:G	T:T	G:T	G:G	T:T	G:G	G:G	G:T	T:T	T:T	G:G	G:G	T:T	T:T	T:T	G:G	T:T	G:G	G:G	T:T	G:G	G:G	G:G	T:T	-	G:G	G:G	G:G	T:T
PKAM1029	113075870EE604951_1	G/A	0	N/A	N/A	G:G	G:G	G:G	G:G	G:G	G:G	G:G	G:G	G:G	G:G	G:G	G:G	G:G	G:G	-	G:G	G:G	G:G	G:G	G:G	G:G	G:G	G:G	G:G	G:G	G:G	G:G	G:G	G:G	G:G	G:G	G:G	G:G	G:G	G:G	G:G	G:G	G:G	G:G	G:G	G:G	G:G	G:G	-
PKAM1030	Contig9796	A/T	0	N/A	N/A	A:A	A:A	A:A	A:A	A:A	A:A	A:A	A:A	A:A	A:A	A:A	A:A	A:A	A:A	A:A	A:A	A:A	A:A	A:A	A:A	A:A	A:A	A:A	A:A	A:A	A:A	A:A	A:A	A:A	A:A	A:A	A:A	A:A	A:A	A:A	A:A	A:A	A:A	A:A	A:A	A:A	A:A	A:A	A:A
PKAM1031	313209_3205_0548	A/G	0	N/A	N/A	A:A	A:A	A:A	A:A	A:A	A:A	A:A	A:A	A:A	A:A	A:A	A:A	A:A	A:A	A:A	A:A	A:A	A:A	A:A	A:A	A:A	A:A	A:A	A:A	A:A	A:A	A:A	A:A	A:A	A:A	A:A	A:A	A:A	A:A	A:A	A:A	A:A	A:A	A:A	A:A	A:A	A:A	A:A	A:A
PKAM1034	419782_2676_0448	A/G	0	N/A	N/A	A:A	A:A	A:A	A:A	A:A	A:A	A:A	A:A	A:A	A:A	A:A	A:A	A:A	A:A	A:A	A:A	A:A	A:A	A:A	A:A	A:A	A:A	A:A	A:A	A:A	A:A	A:A	A:A	A:A	A:A	A:A	A:A	A:A	A:A	A:A	A:A	A:A	A:A	A:A	A:A	A:A	A:A	A:A	A:A
PKAM1036	Contig47912	A/G	0.114515	N/A	N/A	A:A	A:A	A:A	A:A	A:A	A:A	A:A	A:A	A:A	A:A	A:A	A:A	A:A	A:A	A:A	A:A	A:A	A:A	A:A	A:A	A:A	A:A	A:A	A:A	A:A	A:A	A:A	A:A	A:A	A:A	A:A	A:A	A:A	A:A	A:A	A:A	A:A	A:A	A:A	A:A	A:A	A:A	A:A	A:A
PKAM1037	102563_3025_2291	G/T	0	N/A	N/A	G:G	G:G	G:G	G:G	G:G	G:G	G:G	G:G	G:G	G:G	G:G	G:G	G:G	G:G	G:G	G:G	G:G	G:G	G:G	G:G	G:G	G:G	G:G	G:G	G:G	G:G	G:G	G:G	G:G	G:G	G:G	G:G	G:G	G:G	G:G	G:G	G:G	G:G	G:G	G:G	G:G	G:G	G:G	G:G
PKAM1038	201921_1503_0837	G/T	0	N/A	N/A	G:G	G:G	G:G	G:G	G:G	G:G	G:G	G:G	G:G	G:G	G:G	G:G	G:G	G:G	G:G	G:G	G:G	G:G	G:G	G:G	G:G	G:G	G:G	G:G	G:G	G:G	G:G	G:G	G:G	G:G	G:G	G:G	G:G	G:G	G:G	G:G	G:G	G:G	G:G	G:G	G:G	G:G	G:G	G:G
PKAM1040	Contig32243	T/C	0	N/A	N/A	T:T	T:T	T:T	T:T	T:T	T:T	T:T	T:T	T:T	T:T	T:T	T:T	T:T	T:T	T:T	T:T	T:T	T:T	T:T	T:T	T:T	T:T	T:T	T:T	T:T	T:T	T:T	T:T	T:T	T:T	T:T	T:T	T:T	T:T	T:T	T:T	T:T	-	T:T	T:T	T:T	T:T	T:T	T:T
PKAM1044	Contig44463	C/G	0.275329	N/A	N/A	C:C	C:C	C:C	C:C	C:C	-	C:C	-	C:C	C:C	C:C	C:C	C:C	C:C	C:C	C:C	C:C	C:C	C:C	C:C	C:C	C:C	C:C	C:C	C:C	C:C	C:C	C:C	C:C	C:C	C:C	C:C	C:C	C:C	C:C	C:C	C:C	C:C	C:C	C:C	C:C	C:C	C:C	-
PKAM1045	188271_2999_1233	A/C	0	N/A	N/A	A:A	-	A:A	A:A	A:A	A:A	A:A	A:A	A:A	A:A	A:A	A:A	A:A	A:A	A:A	A:A	A:A	A:A	A:A	A:A	A:A	A:A	A:A	A:A	A:A	A:A	A:A	A:A	A:A	A:A	A:A	A:A	A:A	A:A	A:A	A:A	A:A	A:A	A:A	-	A:A	A:A	A:A	-
PKAM1046	174468_0152_1962	C/A	0	N/A	N/A	-	C:C	C:C	C:C	C:C	C:C	C:C	C:C	C:C	C:C	C:C	C:C	C:C	C:C	C:C	C:C	C:C	C:C	C:C	C:C	C:C	C:C	C:C	C:C	C:C	C:C	C:C	C:C	C:C	C:C	C:C	C:C	C:C	C:C	C:C	C:C	C:C	C:C	C:C	C:C	C:C	C:C	C:C	C:C
PKAM1047	118055_1961_2403	T/A	0	N/A	N/A	T:T	T:T	T:T	T:T	T:T	T:T	T:T	T:T	T:T	T:T	T:T	T:T	T:T	T:T	T:T	T:T	T:T	T:T	T:T	T:T	-	T:T	T:T	T:T	T:T	T:T	T:T	T:T	T:T	T:T	-	T:T	T:T	T:T	T:T	T:T	T:T	T:T	T:T	T:T	T:T	T:T	T:T	T:T
PKAM1048	Contig48341	T/C	0.0232526	N/A	N/A	T:T	T:T	T:T	-	T:T	T:T	T:T	T:T	T:T	T:T	T:T	T:T	T:T	T:T	T:T	T:T	T:T	T:T	T:T	T:T	T:T	T:T	T:T	T:T	T:T	T:T	T:T	T:T	T:T	T:T	T:T	T:T	T:T	T:T	T:T	-	T:T	T:T	T:T	T:T	T:T	T:T	T:T	T:T
PKAM1051	Contig41751	C/A	0	N/A	N/A	C:C	C:C	C:C	C:C	C:C	C:C	C:C	C:C	C:C	C:C	C:C	C:C	C:C	C:C	C:C	C:C	C:C	C:C	C:C	C:C	C:C	C:C	C:C	C:C	C:C	C:C	C:C	C:C	C:C	C:C	C:C	C:C	C:C	C:C	C:C	C:C	C:C	C:C	C:C	C:C	C:C	C:C	C:C	C:C
PKAM1057	Contig40796	G/C	0	N/A	N/A	G:G	G:G	G:G	G:G	G:G	G:G	G:G	G:G	G:G	G:G	G:G	G:G	G:G	G:G	-	G:G	G:G	G:G	G:G	G:G	G:G	G:G	G:G	G:G	G:G	G:G	G:G	G:G	G:G	G:G	G:G	G:G	G:G	G:G	G:G	G:G	G:G	G:G	G:G	G:G	G:G	G:G	G:G	G:G
PKAM1058	110921_2435_1372	C/A	0	N/A	N/A	C:C	C:C	C:C	C:C	C:C	C:C	C:C	C:C	C:C	C:C	C:C	C:C	C:C	C:C	C:C	C:C	C:C	C:C	C:C	C:C	C:C	C:C	C:C	C:C	C:C	C:C	C:C	C:C	C:C	C:C	-	C:C	C:C	C:C	C:C	C:C	C:C	C:C	C:C	C:C	C:C	C:C	C:C	C:C
PKAM1069	Contig48436	C/A	0.0210502	N/A	N/A	C:C	C:C	C:C	C:C	C:C	C:C	C:C	C:C	C:C	C:C	C:C	C:C	C:C	C:C	C:C	C:C	C:C	C:C	C:C	C:C	C:C	C:C	C:C	C:C	C:C	C:C	C:C	C:C	C:C	C:C	A:A	C:C	C:C	C:C	C:C	C:C	C:C	C:C	C:C	C:C	C:C	C:C	C:C	C:C
PKAM1070	Contig6324	G/A	0	N/A	N/A	G:G	G:G	G:G	G:G	G:G	G:G	G:G	G:G	G:G	G:G	G:G	G:G	G:G	G:G	G:G	G:G	G:G	G:G	G:G	G:G	G:G	G:G	G:G	G:G	G:G	G:G	G:G	G:G	G:G	G:G	G:G	G:G	G:G	G:G	G:G	G:G	G:G	G:G	G:G	G:G	G:G	G:G	G:G	G:G
PKAM1071	Contig17628	A/G	0.499942	N/A	N/A	G:G	A:A	A:A	G:G	A:A	G:G	A:A	A:A	A:A	A:A	A:A	A:A	A:A	G:G	A:A	A:A	G:G	A:A	G:G	A:A	G:G	G:G	G:G	A:A	G:G	A:A	G:G	A:A	A:A	A:A	G:G	A:A	G:G	G:G	A:A	A:A	A:A	G:G	A:A	G:G	A:A	A:A	A:A	G:G
PKAM1072	Contig2067	T/A	0.193762	N/A	N/A	T:T	T:T	T:T	T:T	T:T	T:T	T:T	T:T	T:T	T:T	T:T	T:T	T:T	T:T	T:T	T:T	T:T	T:T	T:T	T:T	T:T	T:T	T:T	T:T	T:T	T:T	T:T	T:T	T:T	T:T	T:T	T:T	T:T	T:T	T:T	T:T	T:T	T:T	T:T	T:T	T:T	T:T	T:T	T:T
PKAM1075	Contig14247	G/A	0	N/A	N/A	G:G	G:G	G:G	-	G:G	G:G	G:G	G:G	G:G	G:G	G:G	G:G	G:G	G:G	G:G	G:G	G:G	G:G	G:G	G:G	G:G	G:G	G:G	G:G	G:G	G:G	G:G	G:G	G:G	G:G	G:G	G:G	G:G	G:G	G:G	G:G	G:G	G:G	G:G	G:G	G:G	G:G	G:G	G:G
PKAM1078	Contig44139	T/A	0	N/A	N/A	T:T	T:T	T:T	T:T	T:T	T:T	T:T	T:T	T:T	T:T	T:T	T:T	T:T	T:T	T:T	T:T	T:T	T:T	T:T	T:T	T:T	T:T	T:T	T:T	T:T	T:T	T:T	T:T	T:T	T:T	T:T	T:T	T:T	T:T	T:T	T:T	T:T	T:T	T:T	T:T	T:T	T:T	T:T	T:T
PKAM1079	Contig48461	T/C	0	N/A	N/A	T:T	T:T	T:T	T:T	T:T	T:T	T:T	T:T	T:T	T:T	T:T	T:T	T:T	T:T	T:T	T:T	T:T	T:T	T:T	T:T	T:T	T:T	T:T	T:T	T:T	T:T	T:T	T:T	T:T	T:T	T:T	T:T	T:T	T:T	T:T	T:T	T:T	T:T	T:T	T:T	T:T	T:T	T:T	T:T
PKAM1081	Contig24412	G/T	0.155727	N/A	N/A	G:G	G:G	G:G	G:G	G:G	G:G	G:G	G:G	G:G	G:G	G:G	G:G	G:G	G:G	G:G	G:G	G:G	G:G	G:G	G:G	G:G	G:G	G:G	G:G	G:G	G:G	G:G	G:G	G:G	G:G	G:G	G:G	G:G	G:G	G:G	G:G	G:G	G:G	G:G	G:G	G:G	G:G	G:G	G:G
PKAM1082	297141_1265_0496	T/C	0.208579	N/A	N/A	T:T	T:T	T:T	T:T	T:T	T:T	T:T	T:T	T:T	T:T	T:T	T:T	T:T	T:T	T:T	T:T	T:T	T:T	T:T	T:T	T:T	T:T	T:T	T:T	T:T	T:T	T:T	T:T	T:T	T:T	T:T	T:T	T:T	T:T	T:T	T:T	T:T	T:T	T:T	T:T	T:T	T:T	T:T	T:T
PKAM1084	017488_1889_0261	A/G	0.0814848	N/A	N/A	A:A	A:A	A:A	A:A	A:A	A:A	A:A	A:A	A:A	A:A	A:A	A:A	A:A	A:A	A:A	A:A	A:A	A:A	A:A	A:A	A:A	A:A	A:A	A:A	A:A	A:A	A:A	A:A	A:A	A:A	A:A	A:A	A:A	A:A	A:A	A:A	A:A	A:A	A:A	A:A	A:A	A:A	A:A	A:A
PKAM1085	Contig84	A/G	0.0217365	N/A	N/A	A:A	A:A	A:A	G:A	A:A	A:A	A:A	A:A	A:A	A:A	A:A	A:A	A:A	A:A	A:A	A:A	A:A	A:A	A:A	A:A	A:A	A:A	A:A	A:A	A:A	A:A	A:A	A:A	A:A	A:A	A:A	A:A	A:A	A:A	A:A	A:A	A:A	A:A	A:A	A:A	A:A	A:A	A:A	A:A
PKAM1086	035743_0254_3472	A/C	0	N/A	N/A	A:A	A:A	A:A	A:A	A:A	A:A	A:A	A:A	A:A	A:A	A:A	A:A	A:A	A:A	A:A	A:A	A:A	A:A	A:A	A:A	A:A	A:A	A:A	A:A	A:A	A:A	A:A	A:A	A:A	A:A	A:A	A:A	A:A	A:A	A:A	A:A	A:A	A:A	A:A	A:A	A:A	A:A	A:A	A:A
PKAM1087	Contig34115	C/T	0	N/A	N/A	C:C	C:C	C:C	C:C	C:C	C:C	C:C	C:C	C:C	C:C	C:C	C:C	C:C	C:C	C:C	C:C	C:C	C:C	C:C	C:C	C:C	C:C	C:C	C:C	C:C	C:C	C:C	C:C	C:C	C:C	C:C	C:C	C:C	C:C	C:C	C:C	C:C	C:C	C:C	C:C	C:C	C:C	C:C	C:C
PKAM1088	262191_2662_2322	C/G	0	N/A	N/A	C:C	C:C	C:C	C:C	C:C	C:C	C:C	C:C	C:C	C:C	C:C	C:C	C:C	C:C	C:C	C:C	C:C	C:C	C:C	C:C	C:C	C:C	C:C	C:C	C:C	C:C	C:C	C:C	C:C	C:C	C:C	C:C	C:C	C:C	C:C	C:C	C:C	C:C	C:C	C:C	C:C	C:C	C:C	C:C
PKAM1090	Contig40420	A/T	0.0210502	N/A	N/A	A:A	A:A	A:A	A:A	A:A	-	A:A	A:A	A:A	A:A	A:A	A:A	A:A	A:A	A:A	A:A	A:A	A:A	A:A	A:A	A:A	A:A	A:A	A:A	A:A	A:A	A:A	A:A	A:A	A:A	A:A	A:A	A:A	A:A	A:A	A:A	A:A	A:A	A:A	A:A	A:A	A:A	A:A	A:A
PKAM1096	335305_2969_0234	G/A	0	N/A	N/A	G:G	G:G	G:G	G:G	G:G	G:G	G:G	G:G	G:G	G:G	G:G	G:G	G:G	G:G	G:G	G:G	G:G	G:G	G:G	G:G	G:G	G:G	G:G	G:G	G:G	G:G	G:G	G:G	G:G	G:G	G:G	G:G	G:G	G:G	G:G	G:G	G:G	G:G	G:G	G:G	G:G	G:G	G:G	G:G
PKAM1098	Contig47739	A/G	0.255752	N/A	N/A	A:A	A:A	A:A	A:A	A:A	A:A	A:A	A:A	A:A	A:A	A:A	A:A	A:A	A:A	A:A	A:A	A:A	A:A	A:A	A:A	A:A	A:A	A:A	A:A	A:A	A:A	A:A	A:A	A:A	A:A	A:A	A:A	A:A	A:A	A:A	A:A	A:A	A:A	A:A	A:A	A:A	A:A	A:A	A:A
PKAM1101	329028_2978_2932	C/T	0	N/A	N/A	C:C	C:C	C:C	C:C	C:C	C:C	C:C	C:C	C:C	C:C	C:C	C:C	C:C	C:C	C:C	C:C	C:C	C:C	C:C	C:C	C:C	C:C	C:C	C:C	C:C	C:C	C:C	C:C	C:C	C:C	C:C	C:C	C:C	C:C	C:C	C:C	C:C	C:C	C:C	C:C	C:C	C:C	C:C	C:C
PKAM1102	Contig41695	C/T	0.499506	N/A	N/A	T:C	T:C	T:C	-	C:C	T:C	T:C	T:C	T:C	T:C	T:C	T:C	T:C	T:C	T:C	-	C:C	T:C	T:C	T:C	T:C	T:C	T:C	T:C	T:C	T:C	T:C	T:C	T:C	T:C	T:C	C:C	T:C	T:C	T:C	C:C	T:C	T:C	C:C	T:C	C:C	T:C	T:C	T:C
PKAM1103	Contig17070	T/A	0	N/A	N/A	T:T	T:T	T:T	T:T	T:T	T:T	T:T	T:T	T:T	T:T	T:T	T:T	T:T	T:T	T:T	T:T	T:T	T:T	T:T	T:T	T:T	T:T	T:T	T:T	T:T	T:T	T:T	T:T	T:T	T:T	T:T	T:T	T:T	T:T	T:T	T:T	T:T	T:T	T:T	T:T	T:T	T:T	T:T	-
PKAM1106	391127_3215_0185	C/G	0.120708	N/A	N/A	C:C	C:C	C:C	C:C	C:C	C:C	C:C	C:C	C:C	C:C	C:C	C:C	C:C	C:C	C:C	C:C	C:C	C:C	C:C	C:C	C:C	C:C	C:C	C:C	C:C	C:C	C:C	C:C	C:C	C:C	C:C	C:C	C:C	C:C	C:C	C:C	C:C	C:C	C:C	C:C	C:C	C:C	C:C	C:C
PKAM1109	Contig36319	C/G	0	N/A	N/A	C:C	C:C	C:C	C:C	C:C	C:C	C:C	C:C	C:C	C:C	C:C	C:C	C:C	C:C	C:C	C:C	C:C	C:C	C:C	C:C	C:C	C:C	C:C	C:C	C:C	C:C	C:C	C:C	C:C	C:C	C:C	C:C	C:C	C:C	C:C	C:C	C:C	C:C	C:C	C:C	C:C	C:C	C:C	C:C
PKAM1110	Contig20035	G/C	0.106047	N/A	N/A	G:G	G:G	G:G	G:G	G:G	G:G	G:G	G:G	G:G	G:G	G:G	G:G	G:G	G:G	G:G	G:G	G:G	G:G	G:G	G:G	G:G	G:G	G:G	G:G	G:G	G:G	G:G	G:G	G:G	G:G	G:G	G:G	G:G	G:G	G:G	G:G	G:G	G:G	G:G	G:G	G:G	G:G	G:G	G:G
PKAM1115	319762_3692_1510	A/G	0	N/A	N/A	A:A	A:A	A:A	A:A	A:A	A:A	A:A	A:A	A:A	A:A	A:A	A:A	A:A	A:A	A:A	A:A	A:A	A:A	A:A	A:A	A:A	A:A	A:A	A:A	A:A	A:A	A:A	A:A	A:A	A:A	A:A	A:A	A:A	A:A	A:A	A:A	A:A	A:A	A:A	A:A	A:A	A:A	A:A	A:A
PKAM1116	Contig27699	T/C	0	N/A	N/A	T:T	T:T	T:T	T:T	T:T	T:T	T:T	T:T	T:T	T:T	T:T	T:T	T:T	T:T	T:T	T:T	T:T	T:T	T:T	T:T	T:T	T:T	T:T	T:T	T:T	T:T	T:T	T:T	T:T	T:T	T:T	T:T	T:T	T:T	T:T	T:T	T:T	T:T	T:T	T:T	T:T	T:T	T:T	T:T
PKAM1117	Contig9649	A/G	0.44189	N/A	N/A	G:G	A:A	G:G	G:G	G:G	G:G	G:G	G:G	G:G	A:A	G:G	G:G	G:G	G:G	G:G	G:G	A:A	G:G	G:G	G:G	G:G	A:A	G:G	G:G	A:A	A:A	G:G	G:G	A:A	G:G	A:A	G:G	A:A	G:G	G:G	G:G	G:G	G:G	G:G	G:G	A:A	G:G	G:G	G:G
PKAM1118	Contig13367	A/G	0	N/A	N/A	A:A	A:A	A:A	A:A	A:A	A:A	A:A	A:A	A:A	A:A	A:A	-	A:A	A:A	A:A	A:A	A:A	A:A	A:A	A:A	A:A	A:A	A:A	A:A	A:A	A:A	A:A	A:A	A:A	A:A	A:A	A:A	A:A	A:A	A:A	A:A	A:A	A:A	A:A	A:A	A:A	A:A	A:A	A:A
PKAM1126	Contig22216	G/T	0	N/A	N/A	G:G	G:G	G:G	G:G	G:G	G:G	G:G	G:G	G:G	G:G	G:G	G:G	G:G	G:G	G:G	G:G	G:G	G:G	G:G	G:G	G:G	G:G	G:G	G:G	G:G	G:G	G:G	G:G	G:G	G:G	G:G	G:G	G:G	G:G	G:G	G:G	G:G	G:G	G:G	G:G	G:G	G:G	G:G	G:G
PKAM1128	101761_3857_0907	T/A	0.184929	N/A	N/A	T:T	T:T	T:T	T:T	T:T	T:T	T:T	T:T	T:T	T:T	T:T	T:T	T:T	T:T	T:T	T:T	T:T	T:T	T:T	T:T	T:T	T:T	T:T	T:T	T:T	A:A	T:T	T:T	T:T	T:T	T:T	T:T	T:T	T:T	T:T	T:T	T:T	A:A	T:T	T:T	A:A	T:T	T:T	T:T
PKAM1129	Contig43937	G/A	0.496907	N/A	N/A	A:A	A:A	A:A	A:A	G:G	G:G	G:G	A:A	G:G	G:G	G:G	A:A	A:A	G:G	A:A	G:G	G:G	G:G	G:G	A:A	G:G	G:G	G:G	A:A	A:A	A:A	G:G	A:A	G:G	A:A	G:G	G:G	G:G	G:G	G:G	G:G	A:A	G:G	A:A	-	A:A	G:G	A:A	A:A
PKAM1130	Contig10729	G/A	0.103852	N/A	N/A	G:G	G:G	G:G	G:G	G:G	G:G	G:G	G:G	G:G	G:G	G:G	G:G	G:G	G:G	G:G	G:G	G:G	G:G	G:G	G:G	G:G	G:G	G:G	G:G	G:G	G:G	G:G	G:G	G:G	G:G	G:G	G:G	G:G	G:G	G:G	G:G	G:G	G:G	G:G	G:G	G:G	G:G	G:G	G:G
PKAM1132	Contig46400	G/A	0.173155	N/A	N/A	G:G	G:G	G:G	G:G	G:G	G:G	G:G	G:G	G:G	G:G	G:G	G:G	G:G	G:G	G:G	G:G	G:G	G:G	G:G	G:G	G:G	G:G	G:G	G:G	G:G	G:G	G:G	G:G	G:G	G:G	G:G	G:G	G:G	G:G	G:G	G:G	G:G	G:G	G:G	G:G	G:G	G:G	G:G	G:G
PKAM1134	416674_3445_1616	A/G	0	N/A	N/A	A:A	A:A	A:A	A:A	A:A	A:A	A:A	A:A	A:A	A:A	A:A	A:A	A:A	A:A	A:A	A:A	A:A	A:A	A:A	A:A	A:A	A:A	A:A	A:A	A:A	A:A	A:A	A:A	A:A	-	A:A	A:A	-	A:A	A:A	A:A	A:A	A:A	A:A	-	A:A	A:A	A:A	A:A
PKAM1138	Contig14408	C/A	0	N/A	N/A	C:C	C:C	C:C	C:C	C:C	C:C	C:C	C:C	C:C	C:C	C:C	C:C	C:C	C:C	C:C	C:C	C:C	C:C	C:C	C:C	C:C	C:C	C:C	C:C	C:C	C:C	C:C	C:C	C:C	C:C	C:C	C:C	C:C	C:C	C:C	C:C	C:C	C:C	C:C	C:C	C:C	C:C	C:C	C:C
PKAM1139	Contig20649	A/G	0	N/A	N/A	A:A	A:A	A:A	A:A	A:A	A:A	A:A	A:A	A:A	A:A	A:A	A:A	A:A	A:A	A:A	A:A	A:A	A:A	A:A	A:A	A:A	A:A	A:A	A:A	A:A	A:A	A:A	A:A	A:A	A:A	A:A	A:A	A:A	A:A	A:A	A:A	A:A	A:A	A:A	A:A	A:A	A:A	A:A	A:A
PKAM1141	Contig33813	G/C	0.0235261	N/A	N/A	G:G	G:G	G:G	G:G	G:G	G:G	G:G	G:G	G:G	G:G	G:G	G:G	G:G	G:G	G:G	G:G	G:G	G:G	G:G	G:G	G:G	G:G	G:G	G:G	G:G	G:G	G:G	G:G	G:G	G:G	G:G	G:G	G:G	G:G	G:G	G:G	G:G	G:G	G:G	G:G	G:G	G:G	G:G	-
PKAM1144	210795_4004_0904	G/T	0.0210502	N/A	N/A	G:G	G:G	G:G	G:G	G:G	G:G	G:G	G:G	G:G	G:G	G:G	G:G	G:G	G:G	G:G	G:G	G:G	G:G	G:G	G:G	G:G	G:G	G:G	G:G	G:G	G:G	G:G	G:G	G:G	G:G	G:G	G:G	G:G	G:G	G:G	G:G	G:G	G:G	G:G	G:G	G:G	G:G	G:G	G:G
PKAM1145	Contig10106	T/G	0	N/A	N/A	T:T	T:T	T:T	T:T	T:T	T:T	T:T	T:T	T:T	T:T	T:T	T:T	T:T	T:T	T:T	T:T	T:T	T:T	T:T	T:T	T:T	T:T	T:T	T:T	T:T	T:T	T:T	T:T	T:T	T:T	T:T	T:T	T:T	T:T	T:T	T:T	T:T	T:T	T:T	T:T	T:T	T:T	T:T	T:T
PKAM1146	Contig23918	G/A	0.0630907	N/A	N/A	G:G	G:G	G:G	G:G	G:G	G:G	G:G	G:G	G:G	G:G	G:G	G:G	G:G	G:G	G:G	G:G	G:G	G:G	G:G	G:G	G:G	G:G	G:G	G:G	G:G	G:G	G:G	G:G	G:G	G:G	G:G	G:G	G:G	G:G	G:G	G:G	G:G	G:G	G:G	G:G	G:G	G:G	G:G	G:G
PKAM1147	Contig18024	G/A	0	N/A	N/A	G:G	G:G	G:G	G:G	G:G	G:G	G:G	G:G	G:G	G:G	G:G	G:G	G:G	G:G	G:G	G:G	G:G	G:G	G:G	G:G	G:G	G:G	G:G	G:G	G:G	G:G	G:G	G:G	G:G	G:G	G:G	G:G	G:G	G:G	G:G	G:G	G:G	G:G	G:G	G:G	G:G	G:G	G:G	G:G
PKAM1150	388680_2809_2773	G/A	0	N/A	N/A	G:G	G:G	G:G	G:G	G:G	G:G	G:G	G:G	G:G	G:G	G:G	G:G	G:G	G:G	G:G	G:G	G:G	-	-	G:G	-	-	G:G	G:G	G:G	G:G	G:G	G:G	G:G	G:G	G:G	G:G	G:G	G:G	G:G	G:G	G:G	G:G	G:G	G:G	G:G	G:G	G:G	G:G
PKAM1152	Contig47756	T/C	0	N/A	N/A	T:T	T:T	T:T	T:T	T:T	T:T	T:T	T:T	T:T	T:T	T:T	T:T	T:T	T:T	T:T	T:T	T:T	T:T	T:T	T:T	T:T	T:T	T:T	T:T	T:T	T:T	T:T	T:T	T:T	T:T	T:T	T:T	T:T	T:T	T:T	T:T	T:T	T:T	T:T	T:T	T:T	T:T	T:T	T:T
PKAM1153	188263_0463_0740	A/G	0	N/A	N/A	-	A:A	A:A	A:A	A:A	A:A	A:A	A:A	A:A	A:A	A:A	A:A	A:A	A:A	A:A	A:A	A:A	A:A	A:A	A:A	A:A	A:A	A:A	A:A	A:A	A:A	A:A	A:A	A:A	A:A	A:A	A:A	A:A	A:A	A:A	A:A	A:A	A:A	A:A	A:A	A:A	A:A	A:A	A:A
PKAM1154	Contig22188	A/C	0	N/A	N/A	A:A	A:A	A:A	A:A	A:A	A:A	A:A	A:A	A:A	A:A	A:A	A:A	A:A	A:A	A:A	A:A	A:A	A:A	A:A	A:A	A:A	A:A	A:A	A:A	A:A	A:A	A:A	A:A	A:A	A:A	A:A	A:A	A:A	A:A	A:A	A:A	A:A	A:A	A:A	A:A	A:A	A:A	A:A	A:A
PKAM1155	Contig27904	T/G	0	N/A	N/A	T:T	-	T:T	T:T	T:T	T:T	T:T	T:T	T:T	T:T	T:T	T:T	T:T	T:T	T:T	T:T	T:T	T:T	T:T	T:T	T:T	T:T	T:T	T:T	T:T	T:T	T:T	T:T	T:T	T:T	T:T	T:T	T:T	T:T	T:T	T:T	T:T	T:T	T:T	T:T	T:T	T:T	T:T	T:T
PKAM1156	Contig17743	C/G	0	N/A	N/A	C:C	C:C	C:C	C:C	C:C	C:C	C:C	C:C	C:C	C:C	C:C	C:C	C:C	C:C	C:C	C:C	C:C	C:C	C:C	C:C	C:C	C:C	C:C	C:C	C:C	C:C	C:C	C:C	C:C	C:C	C:C	C:C	C:C	C:C	C:C	C:C	C:C	C:C	C:C	C:C	C:C	C:C	C:C	C:C
PKAM1158	Contig36002	T/G	0.04299	N/A	N/A	T:T	T:T	T:T	T:T	T:T	T:T	T:T	T:T	T:T	T:T	T:T	T:T	T:T	T:T	T:T	T:T	T:T	T:T	T:T	T:T	T:T	T:T	T:T	T:T	T:T	T:T	T:T	T:T	T:T	T:T	T:T	T:T	T:T	T:T	T:T	T:T	T:T	T:T	T:T	T:T	T:T	T:T	T:T	T:T
PKAM1160	Contig45862	A/T	0.18	N/A	N/A	A:A	A:A	A:A	A:A	A:A	A:A	A:A	A:A	A:A	A:A	A:A	A:A	A:A	A:A	A:A	A:A	A:A	A:A	A:A	A:A	A:A	A:A	A:A	A:A	A:A	A:A	A:A	-	A:A	A:A	-	A:A	A:A	A:A	A:A	A:A	A:A	A:A	A:A	A:A	A:A	A:A	A:A	A:A
PKAM1164	Contig32125	A/T	0.0210502	N/A	N/A	A:A	A:A	A:A	A:A	A:A	A:A	A:A	A:A	A:A	A:A	A:A	A:A	A:A	A:A	A:A	A:A	A:A	A:A	A:A	A:A	A:A	A:A	A:A	A:A	A:A	A:A	A:A	A:A	A:A	A:A	A:A	A:A	A:A	A:A	A:A	A:A	A:A	A:A	A:A	A:A	A:A	A:A	A:A	A:A
PKAM1168	112612_3251_1362	A/G	0	N/A	N/A	A:A	A:A	A:A	A:A	A:A	A:A	A:A	A:A	A:A	A:A	A:A	A:A	A:A	A:A	A:A	A:A	A:A	A:A	A:A	A:A	A:A	A:A	A:A	A:A	A:A	A:A	A:A	A:A	A:A	A:A	A:A	A:A	A:A	A:A	A:A	A:A	A:A	A:A	A:A	A:A	A:A	A:A	A:A	A:A
PKAM1169	Contig2186	T/G	0	N/A	N/A	T:T	T:T	T:T	T:T	T:T	T:T	T:T	T:T	T:T	T:T	T:T	T:T	T:T	T:T	T:T	T:T	T:T	T:T	T:T	T:T	T:T	T:T	T:T	T:T	T:T	T:T	T:T	T:T	T:T	T:T	T:T	T:T	T:T	T:T	T:T	T:T	T:T	T:T	T:T	T:T	T:T	T:T	T:T	T:T
PKAM1174	Contig47744	A/T	0	N/A	N/A	A:A	A:A	A:A	A:A	A:A	A:A	A:A	A:A	A:A	A:A	A:A	A:A	A:A	A:A	A:A	A:A	A:A	A:A	A:A	A:A	A:A	A:A	A:A	A:A	A:A	A:A	A:A	A:A	A:A	A:A	A:A	A:A	A:A	A:A	A:A	A:A	A:A	A:A	A:A	A:A	A:A	A:A	A:A	A:A
PKAM1175	358570_3642_0066	C/G	0.18	N/A	N/A	C:C	C:C	C:C	C:C	C:C	C:C	C:C	C:C	C:C	C:C	C:C	C:C	C:C	C:C	C:C	C:C	C:C	C:C	C:C	C:C	C:C	C:C	C:C	C:C	C:C	C:C	C:C	C:C	C:C	C:C	C:C	C:C	C:C	C:C	C:C	C:C	C:C	C:C	C:C	C:C	C:C	C:C	C:C	C:C
PKAM1180	121934_3925_0362	A/G	0	N/A	N/A	G:G	G:G	G:G	G:G	G:G	G:G	G:G	G:G	G:G	G:G	G:G	G:G	G:G	G:G	G:G	G:G	G:G	G:G	G:G	G:G	G:G	G:G	G:G	G:G	G:G	G:G	G:G	G:G	G:G	G:G	G:G	G:G	G:G	G:G	G:G	G:G	G:G	G:G	G:G	G:G	G:G	G:G	G:G	G:G
PKAM1181	227196_0436_1665	T/C	0	N/A	N/A	T:T	T:T	T:T	T:T	T:T	T:T	T:T	T:T	T:T	T:T	-	T:T	T:T	T:T	T:T	T:T	T:T	T:T	T:T	-	T:T	T:T	T:T	-	T:T	T:T	T:T	T:T	T:T	T:T	T:T	T:T	T:T	T:T	T:T	T:T	T:T	T:T	T:T	T:T	T:T	T:T	T:T	T:T
PKAM1182	Contig22074	T/C	0.481584	N/A	N/A	T:T	C:C	DUPE	C:C	T:T	T:T	T:T	C:C	T:T	C:C	C:T	C:C	T:T	C:C	C:C	T:T	C:C	C:T	T:T	T:T	T:T	C:T	T:T	T:T	C:C	T:T	T:T	T:T	T:T	-	C:C	T:T	C:T	T:T	T:T	C:C	C:C	C:C	C:C	C:C	T:T	C:C	C:C	C:C
PKAM1183	167503_1693_2345	A/G	0.228958	N/A	N/A	A:A	A:A	A:A	A:A	A:A	A:A	A:A	A:A	A:A	A:A	A:A	A:A	A:A	A:A	A:A	A:A	A:A	A:A	A:A	A:A	A:A	A:A	A:A	-	A:A	A:A	A:A	A:A	A:A	A:A	A:A	A:A	A:A	A:A	A:A	A:A	A:A	A:A	A:A	A:A	A:A	A:A	A:A	-
PKAM1186	Contig21811	C/T	0.0858477	N/A	N/A	C:C	C:C	C:C	C:C	C:C	C:C	C:C	C:C	C:C	C:C	C:C	C:C	C:C	C:C	C:C	C:C	C:C	C:C	C:C	C:C	C:C	C:C	C:C	C:C	C:C	C:C	C:C	C:C	C:C	C:C	C:C	C:C	C:C	C:C	C:C	C:C	C:C	C:C	C:C	C:C	C:C	C:C	C:C	-
PKAM1187	Contig34542	A/G	0	N/A	N/A	A:A	A:A	A:A	A:A	A:A	A:A	A:A	A:A	A:A	A:A	A:A	A:A	A:A	A:A	A:A	A:A	A:A	A:A	A:A	A:A	-	-	A:A	A:A	A:A	A:A	A:A	A:A	A:A	A:A	A:A	A:A	A:A	A:A	A:A	A:A	A:A	A:A	A:A	A:A	A:A	A:A	A:A	A:A
PKAM1188	256545_2897_1119	T/C	0	N/A	N/A	T:T	T:T	T:T	T:T	T:T	T:T	T:T	T:T	T:T	T:T	T:T	T:T	T:T	T:T	-	T:T	T:T	T:T	T:T	T:T	T:T	T:T	T:T	T:T	T:T	T:T	T:T	T:T	T:T	T:T	-	T:T	-	T:T	T:T	T:T	T:T	T:T	T:T	T:T	T:T	T:T	T:T	T:T
PKAM1189	285363_0237_1978	G/A	0	N/A	N/A	G:G	G:G	G:G	G:G	G:G	G:G	G:G	G:G	G:G	G:G	G:G	G:G	G:G	G:G	G:G	G:G	G:G	G:G	G:G	G:G	G:G	G:G	G:G	G:G	G:G	G:G	G:G	G:G	G:G	G:G	G:G	G:G	G:G	G:G	G:G	G:G	G:G	G:G	G:G	G:G	G:G	G:G	G:G	G:G
PKAM1190	324197_1037_3900	T/C	0.0416478	N/A	N/A	T:T	T:T	T:T	T:T	C:T	T:T	T:T	T:T	T:T	T:T	T:T	T:T	T:T	T:T	T:T	T:T	T:T	T:T	T:T	T:T	T:T	T:T	T:T	T:T	T:T	-	T:T	T:T	T:T	T:T	T:T	T:T	T:T	T:T	T:T	T:T	T:T	T:T	T:T	T:T	T:T	T:T	T:T	T:T
PKAM1194	Contig14074	T/C	0.483989	N/A	N/A	C:C	C:C	T:T	C:T	C:C	T:T	C:C	T:T	T:T	T:T	T:T	C:C	T:T	T:T	T:T	T:T	T:T	T:T	T:T	C:C	C:C	C:C	T:T	T:T	T:T	C:C	T:T	C:C	T:T	T:T	T:T	T:T	T:T	T:T	T:T	T:T	C:C	C:C	C:C	T:T	C:C	C:C	C:C	C:C
PKAM1195	139941_1582_0944	A/T	0	N/A	N/A	A:A	A:A	A:A	A:A	A:A	A:A	A:A	A:A	A:A	A:A	A:A	A:A	A:A	A:A	A:A	A:A	A:A	A:A	A:A	A:A	A:A	A:A	A:A	A:A	A:A	A:A	A:A	A:A	A:A	A:A	A:A	A:A	A:A	A:A	A:A	A:A	A:A	A:A	A:A	A:A	A:A	A:A	A:A	A:A
PKAM1197	Contig44621	A/T	0	N/A	N/A	A:A	A:A	A:A	A:A	A:A	A:A	A:A	A:A	A:A	A:A	A:A	A:A	A:A	A:A	A:A	A:A	A:A	A:A	A:A	A:A	A:A	A:A	A:A	A:A	A:A	A:A	A:A	A:A	A:A	A:A	A:A	A:A	A:A	A:A	A:A	A:A	A:A	A:A	A:A	A:A	A:A	A:A	A:A	A:A
PKAM1198	Contig8066	A/G	0.485797	N/A	N/A	G:G	A:A	DUPE	G:G	A:A	A:A	A:A	A:A	A:A	G:G	A:A	A:A	A:A	G:G	G:G	A:A	A:A	G:A	-	G:G	A:A	A:A	A:A	A:A	G:G	G:G	A:A	G:G	A:A	G:G	A:A	A:A	G:A	A:A	A:A	A:A	G:G	G:G	G:G	-	G:G	G:G	G:G	G:G
PKAM1199	230505_3041_2826	T/C	0	N/A	N/A	T:T	T:T	T:T	T:T	T:T	T:T	T:T	T:T	T:T	T:T	T:T	T:T	T:T	T:T	T:T	T:T	T:T	T:T	T:T	T:T	T:T	T:T	T:T	T:T	T:T	T:T	T:T	T:T	T:T	T:T	T:T	T:T	T:T	T:T	T:T	T:T	T:T	T:T	T:T	T:T	T:T	T:T	T:T	T:T
PKAM1200	Contig47164	A/G	0	N/A	N/A	A:A	A:A	A:A	A:A	A:A	A:A	A:A	A:A	A:A	A:A	A:A	A:A	A:A	A:A	A:A	A:A	A:A	A:A	A:A	A:A	A:A	A:A	A:A	A:A	A:A	A:A	A:A	A:A	A:A	A:A	-	A:A	A:A	A:A	A:A	A:A	A:A	A:A	A:A	A:A	A:A	A:A	A:A	A:A
PKAM1201	113075523EE604627_1	C/A	0	N/A	N/A	C:C	C:C	C:C	C:C	C:C	C:C	C:C	C:C	C:C	C:C	C:C	C:C	C:C	C:C	C:C	C:C	C:C	C:C	C:C	C:C	C:C	C:C	C:C	C:C	C:C	C:C	C:C	C:C	C:C	C:C	C:C	C:C	C:C	C:C	C:C	C:C	C:C	C:C	C:C	C:C	C:C	C:C	C:C	C:C
PKAM1202	113075772EE604860_1	T/C	0	N/A	N/A	T:T	T:T	T:T	T:T	T:T	T:T	T:T	T:T	T:T	T:T	T:T	T:T	T:T	T:T	T:T	T:T	T:T	T:T	T:T	T:T	T:T	T:T	T:T	T:T	T:T	T:T	T:T	T:T	T:T	T:T	T:T	T:T	T:T	T:T	T:T	T:T	T:T	T:T	T:T	T:T	T:T	T:T	T:T	T:T
PKAM1204	174380_2231_1018	C/G	0	N/A	N/A	C:C	C:C	C:C	C:C	C:C	C:C	C:C	C:C	C:C	C:C	C:C	C:C	C:C	C:C	C:C	C:C	C:C	C:C	C:C	C:C	C:C	C:C	C:C	C:C	C:C	C:C	C:C	C:C	C:C	C:C	C:C	C:C	C:C	C:C	C:C	C:C	C:C	C:C	C:C	C:C	C:C	C:C	C:C	C:C
PKAM1205	Contig33720	T/C	0	N/A	N/A	T:T	T:T	T:T	T:T	T:T	T:T	T:T	T:T	T:T	T:T	T:T	T:T	T:T	T:T	T:T	T:T	T:T	T:T	T:T	T:T	T:T	T:T	T:T	T:T	T:T	T:T	T:T	T:T	T:T	T:T	T:T	T:T	T:T	T:T	T:T	T:T	T:T	T:T	T:T	T:T	T:T	T:T	T:T	T:T
PKAM1206	Contig393	A/T	0	N/A	N/A	-	A:A	A:A	-	A:A	A:A	A:A	A:A	-	A:A	A:A	A:A	A:A	A:A	A:A	A:A	A:A	A:A	A:A	-	A:A	A:A	A:A	-	A:A	A:A	-	A:A	A:A	A:A	A:A	A:A	A:A	-	A:A	A:A	A:A	-	-	A:A	A:A	A:A	A:A	-
PKAM1207	195938_2842_0172	G/A	0	N/A	N/A	G:G	G:G	G:G	G:G	G:G	G:G	G:G	G:G	G:G	G:G	G:G	G:G	G:G	G:G	G:G	G:G	G:G	G:G	G:G	G:G	G:G	G:G	G:G	G:G	G:G	G:G	G:G	G:G	G:G	G:G	G:G	G:G	G:G	G:G	G:G	G:G	G:G	G:G	G:G	G:G	G:G	G:G	G:G	G:G
PKAM1208	295832_3064_2633	A/C	0	N/A	N/A	A:A	A:A	A:A	A:A	A:A	A:A	A:A	A:A	A:A	A:A	A:A	A:A	A:A	A:A	A:A	A:A	A:A	A:A	A:A	A:A	A:A	A:A	A:A	A:A	A:A	A:A	A:A	A:A	A:A	A:A	A:A	A:A	A:A	A:A	A:A	A:A	A:A	A:A	A:A	A:A	A:A	A:A	A:A	A:A
PKAM1209	Contig38454	T/C	0	N/A	N/A	T:T	T:T	T:T	Bad	T:T	T:T	T:T	T:T	T:T	T:T	T:T	T:T	T:T	T:T	T:T	T:T	T:T	T:T	T:T	T:T	T:T	T:T	T:T	T:T	T:T	T:T	T:T	T:T	T:T	T:T	T:T	T:T	T:T	T:T	T:T	T:T	T:T	T:T	T:T	T:T	T:T	T:T	T:T	T:T
PKAM1211	089907_2769_1081	C/A	0	N/A	N/A	C:C	C:C	C:C	C:C	C:C	C:C	C:C	C:C	C:C	C:C	C:C	C:C	C:C	C:C	C:C	C:C	C:C	C:C	C:C	C:C	C:C	C:C	C:C	C:C	C:C	C:C	C:C	C:C	C:C	C:C	C:C	C:C	C:C	C:C	C:C	C:C	C:C	C:C	C:C	C:C	C:C	C:C	C:C	C:C
PKAM1213	Contig11116	T/C	0	N/A	N/A	T:T	T:T	T:T	T:T	T:T	T:T	T:T	T:T	T:T	T:T	T:T	T:T	T:T	T:T	T:T	T:T	T:T	T:T	T:T	T:T	T:T	T:T	T:T	T:T	T:T	T:T	T:T	T:T	T:T	T:T	T:T	T:T	T:T	T:T	T:T	T:T	T:T	T:T	T:T	T:T	T:T	T:T	T:T	T:T
PKAM1216	249838_0101_0903	C/G	0	N/A	N/A	C:C	C:C	C:C	C:C	C:C	C:C	C:C	C:C	C:C	C:C	C:C	C:C	C:C	C:C	C:C	C:C	C:C	C:C	C:C	C:C	C:C	C:C	C:C	C:C	C:C	C:C	C:C	C:C	C:C	C:C	C:C	C:C	C:C	C:C	C:C	C:C	C:C	C:C	C:C	C:C	C:C	C:C	C:C	C:C
PKAM1219	Contig46153	C/T	0.117188	N/A	N/A	C:C	C:C	C:C	C:C	C:C	C:C	C:C	C:C	C:C	C:C	C:C	C:C	C:C	C:C	C:C	C:C	C:C	C:C	C:C	C:C	C:C	C:C	C:C	C:C	C:C	C:C	C:C	T:T	C:C	C:C	T:T	C:C	C:C	C:C	C:C	C:C	C:C	C:C	C:C	C:C	C:C	C:C	C:C	C:C
PKAM1220	Contig18996	G/C	0.174818	N/A	N/A	G:G	G:G	G:G	G:G	G:G	G:G	G:G	G:G	G:G	G:G	G:G	G:G	G:G	G:G	G:G	G:G	G:G	G:G	G:G	G:G	G:G	G:G	G:G	G:G	G:G	G:G	G:G	G:G	G:G	G:G	G:G	G:G	G:G	G:G	G:G	G:G	G:G	G:G	G:G	G:G	G:G	G:G	G:G	G:G
PKAM1223	Contig23160	A/G	0	N/A	N/A	A:A	A:A	A:A	A:A	A:A	A:A	A:A	A:A	A:A	A:A	A:A	A:A	A:A	A:A	A:A	A:A	A:A	A:A	A:A	A:A	A:A	A:A	A:A	A:A	A:A	A:A	A:A	A:A	A:A	A:A	A:A	A:A	A:A	A:A	A:A	A:A	A:A	A:A	A:A	A:A	A:A	A:A	A:A	A:A
PKAM1225	Contig47941	C/T	0.0831758	N/A	N/A	C:C	C:C	C:C	C:C	C:C	C:C	C:C	C:C	C:C	C:C	C:C	C:C	C:C	C:C	C:C	C:C	C:C	C:C	C:C	C:C	C:C	C:C	C:C	C:C	C:C	C:C	C:C	C:C	C:C	C:C	C:C	C:C	C:C	C:C	C:C	C:C	C:C	C:C	C:C	C:C	C:C	C:C	C:C	C:C
PKAM1226	Contig20883	C/T	0.0840478	N/A	N/A	-	C:C	C:C	C:C	C:C	C:C	C:C	C:C	C:C	C:C	C:C	C:C	C:C	C:C	C:C	C:C	C:C	C:C	C:C	C:C	C:C	C:C	C:C	C:C	C:C	C:C	C:C	C:C	C:C	C:C	C:C	C:C	C:C	C:C	C:C	C:C	C:C	C:C	C:C	C:C	C:C	C:C	C:C	C:C
PKAM1228	Contig14029	T/G	0	N/A	N/A	T:T	T:T	T:T	T:T	T:T	T:T	T:T	T:T	T:T	T:T	T:T	T:T	T:T	T:T	T:T	T:T	T:T	T:T	T:T	T:T	T:T	T:T	T:T	T:T	T:T	T:T	T:T	T:T	T:T	T:T	-	T:T	T:T	T:T	T:T	T:T	T:T	T:T	T:T	T:T	T:T	T:T	T:T	T:T
PKAM1229	Contig22199	A/G	0	N/A	N/A	A:A	A:A	A:A	A:A	A:A	A:A	A:A	A:A	A:A	A:A	A:A	A:A	A:A	A:A	A:A	A:A	A:A	A:A	A:A	A:A	A:A	A:A	A:A	A:A	A:A	A:A	A:A	A:A	A:A	A:A	A:A	A:A	A:A	A:A	A:A	A:A	A:A	A:A	A:A	A:A	A:A	A:A	A:A	A:A
PKAM1232	Contig12919	T/A	0	N/A	N/A	T:T	-	T:T	T:T	-	T:T	T:T	T:T	T:T	T:T	T:T	T:T	T:T	T:T	T:T	T:T	T:T	T:T	T:T	T:T	T:T	T:T	T:T	T:T	T:T	T:T	T:T	T:T	T:T	T:T	T:T	T:T	T:T	T:T	T:T	T:T	T:T	T:T	T:T	T:T	T:T	T:T	T:T	T:T
PKAM1233	Contig45382	C/A	0.0212741	N/A	N/A	C:C	C:C	C:C	C:C	C:C	C:C	C:C	C:C	C:C	C:C	C:C	C:C	C:C	C:C	C:C	C:C	C:C	C:C	C:C	C:C	C:C	C:C	C:C	C:C	C:C	C:C	C:C	C:C	C:C	C:C	C:C	C:C	C:C	C:C	C:C	C:C	C:C	C:C	C:C	C:C	C:C	C:C	C:C	C:C
PKAM1236	Contig7074	G/C	0.163616	N/A	N/A	G:G	G:G	G:G	G:G	G:G	G:G	G:G	G:G	G:G	G:G	G:G	G:G	G:G	G:G	G:G	G:G	G:G	G:G	G:G	G:G	G:G	G:G	G:G	G:G	G:G	G:G	G:G	G:G	G:G	G:G	G:G	G:G	G:G	G:G	G:G	G:G	G:G	G:G	G:G	G:G	G:G	G:G	G:G	G:G
PKAM1238	Contig46521	T/A	0	N/A	N/A	T:T	T:T	T:T	T:T	T:T	T:T	T:T	T:T	T:T	T:T	T:T	T:T	T:T	T:T	T:T	T:T	T:T	T:T	T:T	T:T	T:T	T:T	T:T	T:T	T:T	T:T	T:T	T:T	T:T	T:T	T:T	T:T	T:T	T:T	T:T	T:T	T:T	T:T	T:T	T:T	T:T	T:T	T:T	T:T
PKAM1240	Contig30368	T/C	0	N/A	N/A	T:T	T:T	T:T	T:T	T:T	T:T	T:T	T:T	T:T	T:T	T:T	T:T	T:T	T:T	T:T	-	T:T	T:T	T:T	T:T	T:T	T:T	T:T	T:T	T:T	T:T	T:T	T:T	T:T	T:T	T:T	T:T	T:T	T:T	T:T	T:T	T:T	T:T	T:T	T:T	T:T	T:T	T:T	T:T
PKAM1242	Contig19441	A/C	0	N/A	N/A	A:A	A:A	A:A	A:A	A:A	A:A	A:A	A:A	A:A	A:A	A:A	A:A	A:A	A:A	A:A	A:A	A:A	A:A	A:A	A:A	A:A	A:A	A:A	A:A	A:A	A:A	A:A	A:A	A:A	A:A	A:A	A:A	A:A	A:A	A:A	A:A	A:A	A:A	A:A	A:A	A:A	A:A	A:A	A:A
PKAM1243	Contig46289	C/A	0	N/A	N/A	C:C	C:C	C:C	C:C	C:C	C:C	C:C	C:C	C:C	C:C	C:C	C:C	C:C	C:C	C:C	C:C	C:C	C:C	C:C	C:C	C:C	C:C	C:C	C:C	C:C	C:C	C:C	C:C	C:C	C:C	-	C:C	C:C	C:C	C:C	C:C	C:C	C:C	C:C	C:C	C:C	C:C	C:C	C:C
PKAM1247	221780_2922_0594	T/C	0.238343	N/A	N/A	T:T	T:T	T:T	T:T	T:T	T:T	T:T	T:T	T:T	T:T	T:T	T:T	T:T	T:T	T:T	T:T	T:T	T:T	T:T	T:T	T:T	T:T	T:T	T:T	T:T	T:T	T:T	T:T	T:T	T:T	T:T	T:T	T:T	T:T	T:T	T:T	T:T	T:T	T:T	T:T	T:T	T:T	T:T	T:T
PKAM1248	Contig6946	A/C	0	N/A	N/A	A:A	A:A	A:A	A:A	A:A	A:A	A:A	A:A	A:A	A:A	A:A	A:A	A:A	A:A	A:A	A:A	A:A	A:A	A:A	A:A	A:A	A:A	A:A	A:A	A:A	A:A	A:A	A:A	A:A	A:A	A:A	A:A	A:A	A:A	A:A	A:A	A:A	A:A	A:A	A:A	A:A	A:A	A:A	A:A
PKAM1249	266093_0581_1058	T/C	0	N/A	N/A	T:T	T:T	T:T	T:T	T:T	-	T:T	T:T	T:T	T:T	T:T	T:T	T:T	T:T	T:T	T:T	T:T	T:T	T:T	T:T	T:T	T:T	T:T	T:T	T:T	T:T	T:T	T:T	T:T	T:T	T:T	T:T	T:T	T:T	T:T	T:T	T:T	T:T	T:T	T:T	T:T	T:T	T:T	T:T
PKAM1250	Contig14400	T/A	0	N/A	N/A	T:T	T:T	T:T	T:T	T:T	T:T	T:T	T:T	T:T	T:T	T:T	T:T	T:T	T:T	T:T	T:T	-	T:T	T:T	T:T	T:T	T:T	T:T	T:T	T:T	T:T	T:T	T:T	T:T	T:T	T:T	T:T	T:T	T:T	T:T	T:T	T:T	T:T	T:T	T:T	T:T	T:T	T:T	T:T
PKAM1253	Contig12420	T/G	0	N/A	N/A	T:T	T:T	T:T	T:T	T:T	T:T	T:T	T:T	T:T	T:T	T:T	T:T	T:T	T:T	T:T	T:T	T:T	T:T	T:T	T:T	T:T	T:T	T:T	T:T	T:T	T:T	T:T	T:T	T:T	T:T	T:T	T:T	T:T	T:T	T:T	T:T	T:T	T:T	T:T	T:T	T:T	T:T	T:T	T:T
PKAM1256	Contig28601	G/A	0.0806648	N/A	N/A	G:G	G:G	G:G	G:G	G:G	G:G	G:G	G:G	G:G	G:G	G:G	G:G	G:G	G:G	G:G	G:G	G:G	G:G	G:G	G:G	G:G	G:G	G:G	G:G	G:G	G:G	G:G	G:G	G:G	G:G	G:G	G:G	G:G	G:G	G:G	G:G	G:G	G:G	G:G	G:G	G:G	G:G	G:G	G:G
PKAM1258	Contig37392	G/A	0.0217365	N/A	N/A	G:G	G:G	G:G	G:G	G:G	G:G	G:G	G:G	G:G	G:G	G:G	G:G	G:G	G:G	G:G	G:G	G:G	G:G	G:G	G:G	G:G	G:G	G:G	G:G	G:G	G:G	G:G	G:G	G:G	G:G	A:G	G:G	G:G	G:G	G:G	G:G	G:G	G:G	G:G	G:G	G:G	G:G	G:G	G:G
PKAM1261	Contig24076	C/T	0.143457	N/A	N/A	C:C	C:C	C:C	C:C	C:C	C:C	C:C	C:C	C:C	C:C	C:C	C:C	C:C	C:C	C:C	C:C	C:C	C:C	C:C	C:C	C:C	C:C	C:C	C:C	C:C	C:C	C:C	C:C	C:C	-	C:C	C:C	C:C	C:C	C:C	C:C	C:C	C:C	C:C	C:C	C:C	C:C	C:C	C:C
PKAM1262	263180_0479_1580	T/A	0	N/A	N/A	T:T	T:T	T:T	T:T	T:T	T:T	T:T	T:T	T:T	T:T	T:T	T:T	T:T	T:T	T:T	T:T	T:T	T:T	T:T	T:T	T:T	T:T	T:T	T:T	T:T	T:T	T:T	T:T	T:T	T:T	T:T	T:T	T:T	T:T	T:T	T:T	T:T	T:T	T:T	T:T	T:T	T:T	T:T	T:T
PKAM1263	Contig4636	A/G	0	N/A	N/A	A:A	A:A	A:A	A:A	A:A	A:A	A:A	A:A	A:A	A:A	A:A	A:A	A:A	A:A	A:A	A:A	A:A	A:A	A:A	A:A	A:A	A:A	A:A	A:A	A:A	A:A	A:A	A:A	A:A	A:A	A:A	A:A	A:A	A:A	A:A	A:A	A:A	A:A	A:A	A:A	A:A	A:A	A:A	A:A
PKAM1267	093239_1884_2455	C/A	0	N/A	N/A	C:C	C:C	C:C	C:C	C:C	C:C	C:C	C:C	C:C	C:C	C:C	C:C	C:C	C:C	C:C	C:C	C:C	C:C	C:C	C:C	C:C	C:C	C:C	C:C	C:C	C:C	C:C	C:C	C:C	C:C	C:C	C:C	C:C	C:C	C:C	C:C	C:C	C:C	C:C	C:C	C:C	C:C	C:C	C:C
PKAM1268	Contig47241	C/A	0	N/A	N/A	C:C	C:C	C:C	C:C	C:C	C:C	C:C	C:C	C:C	C:C	C:C	C:C	C:C	C:C	C:C	C:C	C:C	C:C	C:C	C:C	C:C	C:C	C:C	C:C	C:C	C:C	C:C	C:C	C:C	C:C	C:C	C:C	C:C	C:C	C:C	C:C	C:C	C:C	C:C	C:C	C:C	C:C	C:C	C:C
PKAM1270	Contig12989	T/C	0	N/A	N/A	T:T	T:T	T:T	T:T	T:T	T:T	T:T	T:T	T:T	T:T	T:T	T:T	T:T	T:T	T:T	T:T	T:T	T:T	T:T	T:T	T:T	T:T	T:T	T:T	T:T	T:T	T:T	T:T	T:T	T:T	Bad	T:T	T:T	T:T	T:T	T:T	T:T	T:T	T:T	T:T	T:T	T:T	T:T	T:T
PKAM1271	410303_2842_3766	T/C	0.0651433	N/A	N/A	T:T	T:T	T:T	T:T	T:T	T:T	C:T	T:T	T:T	T:T	T:T	T:T	C:T	T:T	T:T	T:T	T:T	C:T	T:T	T:T	T:T	T:T	T:T	T:T	T:T	T:T	T:T	T:T	T:T	T:T	T:T	T:T	T:T	T:T	T:T	T:T	T:T	T:T	T:T	T:T	T:T	T:T	T:T	T:T
PKAM1272	Contig9876	T/G	0	N/A	N/A	T:T	T:T	T:T	T:T	T:T	T:T	T:T	T:T	T:T	T:T	T:T	T:T	T:T	T:T	T:T	T:T	T:T	T:T	T:T	T:T	T:T	T:T	T:T	T:T	T:T	T:T	T:T	T:T	T:T	T:T	T:T	T:T	T:T	T:T	T:T	T:T	T:T	T:T	T:T	T:T	T:T	T:T	T:T	T:T
PKAM1273	286051_2335_0224	T/A	0	N/A	N/A	T:T	T:T	T:T	T:T	T:T	T:T	T:T	T:T	T:T	T:T	T:T	T:T	T:T	T:T	T:T	T:T	T:T	T:T	T:T	T:T	T:T	T:T	T:T	T:T	T:T	T:T	T:T	T:T	T:T	T:T	T:T	T:T	T:T	T:T	T:T	T:T	T:T	T:T	T:T	T:T	T:T	T:T	T:T	T:T
PKAM1274	284407_1801_2754	A/C	0.499835	N/A	N/A	C:A	C:A	C:A	C:A	C:A	C:A	C:A	C:A	C:A	C:A	C:A	C:A	C:A	C:A	C:A	C:A	C:A	C:A	C:A	C:A	C:A	C:A	C:A	C:A	C:A	C:A	C:A	C:A	C:A	C:A	C:A	C:A	C:A	C:A	C:A	C:A	C:A	C:A	C:A	C:A	C:A	C:A	C:A	C:A
PKAM1275	Contig41519	C/T	0.128419	N/A	N/A	C:C	C:C	C:C	C:C	C:C	C:C	C:C	C:C	C:C	C:C	C:C	C:C	C:C	C:C	C:C	C:C	C:C	C:C	C:C	C:C	C:C	C:C	C:C	C:C	C:C	C:C	C:C	C:C	C:C	C:C	C:C	C:C	C:C	C:C	C:C	C:C	C:C	C:C	C:C	C:C	C:C	C:C	C:C	C:C
PKAM1276	Contig24375	G/A	0.473373	N/A	N/A	A:A	A:A	G:G	G:G	G:G	A:A	A:A	G:G	A:A	G:G	G:G	A:A	G:G	G:G	G:G	G:G	G:G	G:G	G:G	-	G:G	G:G	G:G	G:G	G:G	A:A	G:G	G:G	G:G	G:G	G:G	G:G	G:G	G:G	G:G	A:A	G:G	G:G	G:G	G:G	A:A	G:G	G:G	G:G
PKAM1278	Contig4506	T/C	0	N/A	N/A	T:T	T:T	T:T	T:T	T:T	T:T	T:T	T:T	-	T:T	T:T	T:T	T:T	T:T	T:T	T:T	T:T	T:T	T:T	T:T	T:T	T:T	T:T	T:T	T:T	T:T	T:T	T:T	T:T	T:T	T:T	T:T	T:T	T:T	T:T	T:T	T:T	T:T	T:T	T:T	T:T	T:T	T:T	T:T
PKAM1282	Contig785	C/T	0	N/A	N/A	C:C	C:C	C:C	C:C	C:C	C:C	C:C	C:C	C:C	C:C	C:C	C:C	C:C	C:C	C:C	C:C	C:C	C:C	C:C	C:C	C:C	C:C	C:C	C:C	C:C	C:C	C:C	C:C	C:C	C:C	C:C	C:C	C:C	C:C	C:C	C:C	C:C	C:C	C:C	C:C	C:C	C:C	C:C	C:C
PKAM1283	113195034EE595370_1	C/T	0	N/A	N/A	C:C	C:C	C:C	C:C	C:C	C:C	C:C	C:C	C:C	C:C	C:C	C:C	C:C	C:C	C:C	C:C	C:C	C:C	C:C	C:C	C:C	C:C	C:C	C:C	C:C	C:C	C:C	C:C	C:C	C:C	C:C	C:C	C:C	C:C	C:C	C:C	C:C	C:C	C:C	C:C	C:C	C:C	C:C	C:C
PKAM1285	312410_1882_0127	A/G	0.379672	N/A	N/A	A:A	A:A	A:A	A:A	A:A	A:A	A:A	A:A	A:A	A:A	A:A	A:A	A:A	A:A	A:A	A:A	A:A	A:A	A:A	G:G	A:A	A:A	A:A	A:A	A:A	G:G	A:A	A:A	A:A	A:A	A:A	A:A	A:A	A:A	A:A	A:A	A:A	A:A	G:A	G:A	G:G	A:A	A:A	A:A
PKAM1286	182698_1914_3530	C/G	0.334993	N/A	N/A	C:C	C:C	C:C	C:C	G:G	C:C	C:C	C:C	C:C	G:G	C:C	C:C	C:C	C:C	C:C	G:C	C:C	C:C	C:C	G:C	C:C	C:C	C:C	C:C	C:C	C:C	C:C	C:C	C:C	C:C	-	C:C	C:C	C:C	C:C	C:C	C:C	C:C	G:G	C:C	C:C	C:C	C:C	C:C
PKAM1287	075419_1501_3227	T/C	0.304688	N/A	N/A	T:T	T:T	T:T	T:T	C:C	C:C	T:T	T:T	T:T	T:T	T:T	C:C	T:T	T:T	T:T	T:T	C:C	T:T	T:T	C:T	T:T	T:T	T:T	T:T	T:T	T:T	T:T	C:C	T:T	T:T	T:T	T:T	T:T	T:T	T:T	T:T	C:C	T:T	C:C	T:T	T:T	T:T	T:T	C:C
PKAM1290	379983_2836_2072	G/T	0	N/A	N/A	G:G	G:G	G:G	G:G	G:G	G:G	G:G	G:G	G:G	G:G	G:G	G:G	G:G	G:G	G:G	G:G	G:G	G:G	G:G	G:G	G:G	G:G	G:G	G:G	G:G	G:G	G:G	G:G	G:G	G:G	G:G	G:G	G:G	G:G	G:G	G:G	G:G	G:G	G:G	G:G	G:G	G:G	G:G	G:G
PKAM1291	236719_3956_0926	T/G	0.185493	N/A	N/A	T:T	T:T	T:T	T:T	T:T	T:T	T:T	T:T	T:T	T:T	T:T	T:T	T:T	T:T	T:T	T:T	T:T	T:T	T:T	T:T	T:T	T:T	T:T	T:T	T:T	T:T	T:T	T:T	T:T	T:T	G:G	T:T	T:T	T:T	T:T	T:T	T:T	T:T	T:T	T:T	T:T	T:T	T:T	T:T
PKAM1294	Contig36274	T/C	0	N/A	N/A	T:T	T:T	T:T	T:T	T:T	T:T	T:T	T:T	T:T	T:T	T:T	T:T	T:T	T:T	T:T	T:T	T:T	T:T	T:T	T:T	T:T	T:T	T:T	T:T	T:T	T:T	T:T	T:T	T:T	T:T	T:T	T:T	T:T	T:T	T:T	T:T	T:T	T:T	T:T	T:T	T:T	T:T	T:T	T:T
PKAM1295	Contig48505	C/G	0.0886966	N/A	N/A	C:C	C:C	C:C	C:C	C:C	C:C	C:C	C:C	C:C	C:C	C:C	C:C	C:C	C:C	C:C	C:C	C:C	C:C	C:C	C:C	C:C	C:C	C:C	C:C	C:C	C:C	C:C	C:C	C:C	C:C	C:C	C:C	C:C	C:C	C:C	C:C	C:C	C:C	C:C	C:C	C:C	C:C	C:C	-
PKAM1296	336115_3805_3921	C/A	0	N/A	N/A	C:C	C:C	C:C	C:C	C:C	C:C	C:C	C:C	C:C	C:C	C:C	C:C	C:C	C:C	C:C	C:C	C:C	C:C	C:C	C:C	C:C	C:C	C:C	C:C	C:C	C:C	C:C	C:C	C:C	C:C	C:C	C:C	C:C	C:C	C:C	C:C	C:C	C:C	C:C	C:C	C:C	C:C	C:C	C:C
PKAM1299	Contig9226	C/T	0	N/A	N/A	C:C	C:C	C:C	C:C	C:C	C:C	C:C	C:C	C:C	C:C	C:C	C:C	C:C	C:C	C:C	C:C	C:C	C:C	C:C	C:C	C:C	C:C	C:C	C:C	C:C	C:C	C:C	C:C	C:C	C:C	C:C	C:C	C:C	C:C	C:C	C:C	C:C	C:C	C:C	C:C	C:C	C:C	C:C	C:C
PKAM1300	284654_2381_1108	G/A	0	N/A	N/A	G:G	G:G	G:G	G:G	G:G	G:G	G:G	G:G	G:G	G:G	G:G	G:G	G:G	G:G	G:G	G:G	G:G	G:G	G:G	G:G	G:G	G:G	G:G	G:G	G:G	G:G	G:G	G:G	G:G	G:G	G:G	G:G	G:G	G:G	G:G	G:G	G:G	G:G	G:G	G:G	G:G	G:G	G:G	G:G
PKAM1302	178900_1453_0147	A/G	0	N/A	N/A	A:A	A:A	A:A	A:A	A:A	A:A	A:A	A:A	A:A	A:A	A:A	A:A	A:A	A:A	A:A	A:A	A:A	A:A	A:A	A:A	A:A	A:A	A:A	A:A	A:A	A:A	A:A	A:A	A:A	A:A	-	A:A	A:A	A:A	A:A	A:A	A:A	A:A	A:A	A:A	A:A	A:A	A:A	A:A
PKAM1304	Contig48060	C/T	0.268221	N/A	N/A	C:C	C:C	C:C	C:C	C:C	C:C	T:T	T:T	C:C	C:C	C:C	C:C	T:C	C:C	C:C	C:C	C:C	C:C	C:C	-	C:C	C:C	C:C	C:C	T:T	C:C	T:T	C:C	C:C	C:C	-	C:C	T:C	C:C	T:T	T:T	C:C	C:C	C:C	C:C	C:C	C:C	C:C	C:C
PKAM1305	113075236EE604920_1	A/T	0.478203	N/A	N/A	T:T	T:T	DUPE	T:T	A:A	T:T	A:A	A:A	T:T	A:A	A:A	A:A	T:T	A:A	-	T:A	A:A	A:A	A:A	T:T	A:A	A:A	A:A	T:T	A:A	A:A	T:T	T:T	A:A	T:T	A:A	A:A	A:A	A:A	A:A	A:A	T:T	T:T	T:T	T:A	A:A	A:A	A:A	T:T
PKAM1306	Contig17126	T/C	0	N/A	N/A	T:T	T:T	T:T	T:T	T:T	T:T	T:T	T:T	T:T	T:T	T:T	T:T	T:T	T:T	T:T	T:T	T:T	T:T	T:T	T:T	T:T	T:T	T:T	T:T	T:T	T:T	T:T	T:T	T:T	T:T	T:T	T:T	T:T	T:T	T:T	T:T	T:T	T:T	T:T	T:T	T:T	T:T	T:T	T:T
PKAM1308	Contig30869	C/G	0.0688776	N/A	N/A	C:C	C:C	C:C	-	C:C	C:C	C:C	C:C	C:C	C:C	C:C	C:C	C:C	C:C	C:C	C:C	C:C	C:C	C:C	C:C	C:C	C:C	C:C	C:C	C:C	C:C	C:C	C:C	C:C	C:C	C:C	C:C	C:C	C:C	C:C	C:C	C:C	C:C	C:C	C:C	C:C	C:C	C:C	C:C
PKAM1309	Contig41803	G/A	0	N/A	N/A	G:G	G:G	G:G	G:G	G:G	G:G	G:G	G:G	G:G	G:G	G:G	-	G:G	G:G	G:G	G:G	G:G	G:G	G:G	G:G	G:G	G:G	G:G	G:G	G:G	G:G	G:G	G:G	G:G	G:G	G:G	G:G	G:G	G:G	G:G	G:G	G:G	G:G	G:G	G:G	G:G	G:G	G:G	G:G
PKAM1310	Contig44783	G/A	0	N/A	N/A	G:G	G:G	G:G	G:G	G:G	G:G	G:G	G:G	G:G	G:G	G:G	G:G	G:G	G:G	G:G	G:G	G:G	G:G	G:G	G:G	G:G	G:G	G:G	G:G	G:G	G:G	G:G	G:G	G:G	G:G	G:G	G:G	G:G	G:G	G:G	G:G	G:G	G:G	G:G	G:G	G:G	G:G	-	G:G
PKAM1312	Contig46484	C/A	0.181795	N/A	N/A	C:C	C:C	C:C	C:C	C:C	C:C	C:C	C:C	C:C	C:C	C:C	C:C	C:C	C:C	C:C	C:C	C:C	C:C	C:C	C:C	C:C	C:C	C:C	C:C	C:C	C:C	C:C	C:C	C:C	C:C	C:C	C:C	C:C	C:C	C:C	C:C	C:C	C:C	C:C	C:C	C:C	C:C	C:C	C:C
PKAM1313	Contig47910	C/T	0.22072	N/A	N/A	C:C	C:C	C:C	C:C	C:C	C:C	C:C	C:C	C:C	C:C	C:C	C:C	C:C	C:C	C:C	C:C	C:C	C:C	C:C	C:C	C:C	C:C	C:C	C:C	C:C	C:C	C:C	C:C	C:C	C:C	T:T	C:C	T:T	T:T	C:C	C:C	T:T	C:C	T:T	T:T	C:C	C:C	C:C	C:C
PKAM1315	Contig17118	C/T	0.137845	N/A	N/A	C:C	C:C	C:C	C:C	C:C	C:C	C:C	C:C	C:C	C:C	C:C	C:C	C:C	C:C	C:C	C:C	C:C	C:C	C:C	C:C	C:C	C:C	C:C	C:C	C:C	C:C	C:C	C:C	C:C	C:C	C:C	C:C	C:C	C:C	C:C	C:C	C:C	C:C	C:C	C:C	C:C	C:C	C:C	C:C
PKAM1317	Contig19526	A/C	0.0665874	N/A	N/A	A:A	A:A	A:A	A:A	A:A	A:A	A:A	A:A	A:A	A:A	A:A	A:A	A:A	A:A	A:A	A:A	A:A	A:A	A:A	A:A	A:A	A:A	A:A	A:A	A:A	A:A	A:A	A:A	A:A	A:A	-	A:A	A:A	A:A	A:A	A:A	A:A	A:A	A:A	A:A	A:A	A:A	A:A	A:A
PKAM1318	Contig29080	A/G	0.137845	N/A	N/A	A:A	A:A	A:A	A:A	A:A	A:A	A:A	A:A	A:A	A:A	A:A	A:A	A:A	A:A	A:A	A:A	A:A	A:A	A:A	A:A	A:A	A:A	A:A	A:A	A:A	A:A	A:A	A:A	A:A	A:A	A:A	A:A	A:A	A:A	A:A	A:A	A:A	A:A	A:A	A:A	A:A	A:A	A:A	A:A
PKAM1319	Contig17814	G/A	0.282481	N/A	N/A	G:G	G:G	G:G	G:G	G:G	A:A	G:G	G:G	A:A	G:G	A:G	A:A	G:G	A:A	A:A	G:G	G:G	A:A	A:A	G:G	A:A	A:A	G:G	G:G	G:G	G:G	G:G	G:G	G:G	G:G	A:A	G:G	G:G	A:A	G:G	A:A	G:G	G:G	G:G	G:G	G:G	G:G	G:G	A:A
PKAM1320	Contig31165	G/A	0.0210502	N/A	N/A	G:G	G:G	G:G	G:G	G:G	G:G	G:G	G:G	G:G	G:G	G:G	G:G	G:G	G:G	G:G	G:G	G:G	G:G	G:G	G:G	G:G	G:G	G:G	G:G	G:G	G:G	G:G	G:G	G:G	G:G	G:G	G:G	G:G	G:G	G:G	G:G	G:G	G:G	G:G	G:G	G:G	G:G	G:G	G:G
PKAM1322	167243_1669_2795	T/G	0.0823217	N/A	N/A	T:T	T:T	T:T	T:T	T:T	T:T	T:T	T:T	T:T	T:T	T:T	T:T	T:T	T:T	T:T	T:T	T:T	T:T	T:T	T:T	T:T	T:T	T:T	T:T	T:T	T:T	T:T	T:T	T:T	T:T	T:T	T:T	T:T	T:T	T:T	T:T	T:T	T:T	T:T	T:T	T:T	T:T	T:T	T:T
PKAM1324	Contig9841	G/C	0.0651433	N/A	N/A	G:G	G:G	G:G	G:G	G:G	G:G	G:G	G:G	G:G	G:G	G:G	G:G	G:G	G:G	G:G	G:G	G:G	G:G	G:G	G:G	G:G	G:G	G:G	G:G	G:G	G:G	G:G	G:G	G:G	G:G	G:G	G:G	G:G	G:G	G:G	G:G	G:G	G:G	G:G	G:G	G:G	G:G	G:G	G:G
PKAM1325	051369_2862_0421	A/T	0	N/A	N/A	A:A	A:A	A:A	A:A	A:A	A:A	A:A	A:A	A:A	A:A	A:A	A:A	A:A	A:A	A:A	A:A	A:A	A:A	A:A	A:A	A:A	A:A	A:A	A:A	-	A:A	A:A	A:A	A:A	A:A	A:A	A:A	A:A	A:A	-	A:A	A:A	A:A	A:A	A:A	A:A	A:A	A:A	A:A
PKAM1326	Contig27328	G/A	0.0617927	N/A	N/A	G:G	G:G	G:G	G:G	G:G	G:G	G:G	G:G	G:G	G:G	G:G	G:G	G:G	G:G	G:G	G:G	G:G	G:G	G:G	G:G	G:G	G:G	G:G	G:G	G:G	G:G	G:G	G:G	G:G	G:G	G:G	G:G	G:G	G:G	G:G	G:G	G:G	G:G	G:G	G:G	G:G	G:G	G:G	G:G
PKAM1329	371558_3852_3947	T/C	0.0425331	N/A	N/A	T:T	T:T	T:T	T:T	T:T	T:T	T:T	T:T	T:T	T:T	T:T	T:T	T:T	T:T	T:T	T:T	T:T	T:T	T:T	T:T	T:T	T:T	T:T	T:T	T:T	T:T	T:T	T:T	T:T	T:T	T:T	T:T	T:T	T:T	T:T	T:T	T:T	T:T	T:T	T:T	T:T	T:T	T:T	T:T
PKAM1332	Contig45739	G/T	0	N/A	N/A	G:G	G:G	G:G	G:G	G:G	G:G	G:G	G:G	G:G	G:G	G:G	G:G	G:G	G:G	G:G	G:G	-	G:G	G:G	G:G	-	G:G	G:G	G:G	G:G	G:G	G:G	G:G	G:G	G:G	-	G:G	G:G	G:G	G:G	G:G	G:G	G:G	G:G	G:G	G:G	G:G	G:G	G:G
PKAM1333	Contig48010	A/G	0	N/A	N/A	A:A	A:A	A:A	A:A	A:A	A:A	A:A	A:A	A:A	A:A	A:A	A:A	A:A	A:A	A:A	A:A	A:A	A:A	A:A	A:A	A:A	A:A	A:A	A:A	A:A	A:A	A:A	A:A	A:A	A:A	A:A	A:A	A:A	A:A	A:A	A:A	A:A	A:A	A:A	A:A	A:A	A:A	A:A	A:A
PKAM1334	Contig19790	A/G	0.146436	N/A	N/A	A:A	A:A	A:A	A:A	A:A	A:A	A:A	A:A	A:A	A:A	A:A	A:A	A:A	A:A	A:A	A:A	A:A	A:A	A:A	A:A	A:A	A:A	A:A	A:A	A:A	A:A	A:A	A:A	A:A	A:A	A:A	A:A	A:A	A:A	A:A	A:A	A:A	A:A	A:A	A:A	A:A	A:A	A:A	A:A
PKAM1335	Contig23578	C/T	0	N/A	N/A	C:C	C:C	C:C	C:C	C:C	C:C	C:C	C:C	C:C	C:C	C:C	C:C	C:C	C:C	C:C	C:C	C:C	C:C	C:C	C:C	C:C	C:C	C:C	C:C	C:C	C:C	C:C	C:C	C:C	C:C	C:C	C:C	C:C	C:C	C:C	C:C	C:C	C:C	C:C	C:C	C:C	C:C	C:C	C:C
PKAM1336	Contig18448	C/T	0	N/A	N/A	C:C	C:C	C:C	-	C:C	C:C	C:C	C:C	C:C	C:C	C:C	C:C	C:C	C:C	C:C	C:C	C:C	C:C	C:C	C:C	C:C	C:C	C:C	C:C	C:C	C:C	C:C	C:C	C:C	C:C	C:C	C:C	C:C	C:C	C:C	C:C	C:C	C:C	C:C	C:C	C:C	C:C	C:C	C:C
PKAM1337	Contig19596	A/T	0	N/A	N/A	A:A	A:A	A:A	A:A	A:A	A:A	A:A	A:A	A:A	A:A	A:A	A:A	A:A	A:A	A:A	A:A	A:A	A:A	A:A	A:A	A:A	A:A	A:A	A:A	A:A	A:A	A:A	A:A	A:A	A:A	A:A	A:A	A:A	A:A	A:A	A:A	A:A	A:A	A:A	A:A	A:A	A:A	A:A	A:A
PKAM1339	Contig23981	G/C	0	N/A	N/A	G:G	G:G	G:G	G:G	G:G	G:G	G:G	G:G	G:G	G:G	G:G	G:G	G:G	G:G	G:G	G:G	G:G	G:G	G:G	G:G	G:G	G:G	G:G	G:G	G:G	G:G	G:G	G:G	G:G	G:G	G:G	G:G	G:G	G:G	G:G	G:G	G:G	G:G	G:G	G:G	G:G	G:G	G:G	G:G
PKAM1340	Contig16100	A/C	0	N/A	N/A	A:A	A:A	A:A	A:A	A:A	A:A	A:A	A:A	A:A	A:A	A:A	A:A	A:A	A:A	A:A	A:A	A:A	A:A	A:A	A:A	A:A	A:A	A:A	A:A	A:A	A:A	A:A	A:A	A:A	A:A	A:A	A:A	A:A	A:A	A:A	A:A	A:A	A:A	A:A	A:A	A:A	A:A	A:A	A:A
PKAM1341	Contig43868	A/C	0	N/A	N/A	A:A	A:A	A:A	A:A	A:A	A:A	A:A	A:A	A:A	A:A	A:A	A:A	A:A	A:A	A:A	A:A	A:A	A:A	A:A	A:A	A:A	A:A	A:A	A:A	A:A	A:A	A:A	A:A	A:A	A:A	A:A	A:A	A:A	A:A	A:A	A:A	A:A	A:A	A:A	A:A	A:A	A:A	A:A	A:A
PKAM1342	Contig16044	A/C	0.496687	N/A	N/A	C:A	C:A	C:A	C:A	C:A	C:A	C:A	C:A	C:A	C:A	C:A	C:A	C:A	C:A	C:A	C:A	C:A	C:A	C:A	C:A	C:A	C:A	C:A	C:A	C:A	C:A	C:A	C:A	C:A	C:A	C:A	C:A	C:A	C:A	C:A	C:A	C:A	C:A	C:A	C:A	C:A	C:A	C:A	C:A
PKAM1344	Contig23456	G/T	0	N/A	N/A	G:G	G:G	G:G	G:G	G:G	G:G	G:G	G:G	G:G	G:G	G:G	G:G	G:G	G:G	G:G	G:G	G:G	G:G	G:G	G:G	G:G	G:G	G:G	G:G	G:G	G:G	G:G	G:G	G:G	G:G	G:G	G:G	G:G	G:G	G:G	G:G	G:G	G:G	G:G	G:G	G:G	G:G	G:G	G:G
PKAM1345	113074848EE604535_1	C/A	0.113224	N/A	N/A	C:C	C:C	C:C	C:C	C:C	C:C	C:C	C:C	C:C	C:C	C:C	C:C	C:C	-	C:C	C:C	C:C	C:C	C:C	C:C	C:C	C:C	C:C	C:C	C:C	C:C	C:C	C:C	C:C	C:C	-	C:C	C:C	C:C	C:C	C:C	C:C	C:C	C:C	C:C	C:C	C:C	C:C	C:C
PKAM1351	Contig48609	T/C	0.251302	N/A	N/A	T:T	T:T	T:T	T:T	T:T	T:T	T:T	T:T	T:T	T:T	T:T	T:T	T:T	T:T	T:T	T:T	T:T	T:T	T:T	T:T	T:T	T:T	T:T	T:T	T:T	T:T	T:T	T:T	T:T	T:T	T:T	T:T	T:T	T:T	T:T	T:T	T:T	T:T	T:T	T:T	T:T	T:T	T:T	T:T
PKAM1353	Contig10142	T/C	0.143457	N/A	N/A	T:T	T:T	T:T	-	T:T	T:T	T:T	T:T	T:T	T:T	T:T	T:T	T:T	T:T	T:T	T:T	T:T	T:T	T:T	T:T	T:T	T:T	T:T	T:T	T:T	T:T	T:T	T:T	T:T	T:T	T:T	T:T	T:T	T:T	T:T	T:T	T:T	T:T	T:T	T:T	T:T	T:T	T:T	T:T
PKAM1354	Contig24187	G/A	0	N/A	N/A	G:G	G:G	G:G	G:G	G:G	G:G	G:G	G:G	G:G	G:G	G:G	G:G	G:G	G:G	G:G	G:G	G:G	G:G	G:G	G:G	G:G	G:G	G:G	G:G	G:G	G:G	G:G	G:G	G:G	G:G	G:G	G:G	G:G	G:G	G:G	G:G	G:G	G:G	G:G	G:G	G:G	G:G	G:G	G:G
PKAM1355	Contig2625	T/C	0	N/A	N/A	T:T	T:T	T:T	T:T	T:T	T:T	T:T	T:T	T:T	T:T	T:T	T:T	T:T	T:T	T:T	T:T	T:T	T:T	T:T	T:T	T:T	T:T	T:T	T:T	T:T	T:T	T:T	T:T	T:T	T:T	T:T	T:T	T:T	T:T	T:T	T:T	T:T	T:T	T:T	T:T	T:T	T:T	T:T	T:T
PKAM1358	Contig21903	A/G	0	N/A	N/A	A:A	A:A	A:A	A:A	A:A	A:A	A:A	A:A	A:A	A:A	A:A	A:A	A:A	A:A	A:A	A:A	A:A	A:A	A:A	A:A	A:A	A:A	A:A	A:A	A:A	A:A	A:A	A:A	A:A	A:A	A:A	A:A	A:A	A:A	A:A	A:A	A:A	A:A	A:A	A:A	A:A	A:A	A:A	A:A
PKAM1364	Contig32960	G/A	0.0212741	N/A	N/A	G:G	G:G	G:G	G:G	G:G	G:G	G:G	G:G	G:G	G:G	G:G	G:G	G:G	G:G	G:G	G:G	G:G	G:G	G:G	G:G	G:G	G:G	G:G	G:G	G:G	G:G	G:G	G:G	G:G	G:G	G:G	G:G	G:G	G:G	G:G	G:G	G:G	G:G	G:G	G:G	G:G	G:G	G:G	G:G
PKAM1366	Contig32501	T/C	0.108337	N/A	N/A	T:T	T:T	T:T	T:T	T:T	T:T	T:T	T:T	T:T	T:T	T:T	T:T	T:T	T:T	T:T	T:T	T:T	T:T	T:T	T:T	T:T	T:T	T:T	T:T	T:T	T:T	T:T	T:T	T:T	T:T	T:T	T:T	T:T	T:T	T:T	T:T	T:T	T:T	T:T	T:T	T:T	T:T	T:T	T:T
PKAM1367	Contig13223	T/C	0.253508	N/A	N/A	T:T	T:T	T:T	T:T	T:T	T:T	T:T	T:T	T:T	T:T	T:T	T:T	T:T	T:T	T:T	T:T	T:T	T:T	T:T	T:T	T:T	T:T	T:T	T:T	T:T	T:T	T:T	T:T	T:T	T:T	T:T	T:T	T:T	T:T	T:T	T:T	T:T	T:T	T:T	T:T	T:T	T:T	T:T	T:T
PKAM1368	Contig22797	A/G	0.160367	N/A	N/A	A:A	A:A	A:A	A:A	A:A	A:A	A:A	A:A	A:A	A:A	A:A	A:A	A:A	A:A	A:A	A:A	A:A	A:A	A:A	A:A	A:A	A:A	A:A	A:A	A:A	A:A	A:A	A:A	A:A	A:A	A:A	A:A	A:A	A:A	A:A	A:A	A:A	A:A	A:A	A:A	A:A	A:A	A:A	A:A
PKAM1369	Contig27022	C/T	0.0798611	N/A	N/A	C:C	C:C	C:C	C:C	C:C	C:C	C:C	C:C	C:C	C:C	C:C	C:C	C:C	C:C	C:C	C:C	C:C	C:C	C:C	C:C	C:C	C:C	C:C	C:C	C:C	C:C	C:C	C:C	C:C	C:C	C:C	C:C	C:C	C:C	C:C	C:C	C:C	C:C	C:C	C:C	C:C	C:C	C:C	C:C
PKAM1370	Contig17795	C/T	0.0831758	N/A	N/A	C:C	C:C	C:C	C:C	C:C	C:C	C:C	C:C	C:C	C:C	C:C	C:C	C:C	C:C	C:C	C:C	C:C	C:C	C:C	C:C	C:C	C:C	C:C	C:C	C:C	C:C	C:C	C:C	C:C	C:C	C:C	C:C	C:C	C:C	C:C	C:C	C:C	C:C	C:C	C:C	C:C	C:C	C:C	C:C
PKAM1371	Contig42200	T/C	0	N/A	N/A	T:T	T:T	T:T	T:T	T:T	T:T	T:T	T:T	T:T	T:T	T:T	T:T	T:T	T:T	T:T	T:T	T:T	T:T	T:T	T:T	T:T	T:T	T:T	T:T	T:T	T:T	T:T	T:T	T:T	T:T	T:T	T:T	T:T	T:T	T:T	T:T	T:T	T:T	T:T	T:T	T:T	T:T	T:T	T:T
PKAM1372	Contig30405	A/C	0.224766	N/A	N/A	A:A	A:A	A:A	A:A	A:A	A:A	A:A	A:A	A:A	A:A	A:A	A:A	A:A	A:A	A:A	A:A	A:A	A:A	A:A	A:A	A:A	A:A	A:A	A:A	A:A	A:A	A:A	A:A	A:A	A:A	A:A	A:A	A:A	A:A	A:A	A:A	A:A	A:A	A:A	A:A	A:A	A:A	A:A	-
PKAM1373	Contig35065	C/G	0.100724	N/A	N/A	C:C	C:C	C:C	C:C	C:C	C:C	C:C	C:C	C:C	C:C	C:C	C:C	C:C	C:C	C:C	C:C	C:C	C:C	C:C	C:C	C:C	C:C	C:C	C:C	C:C	C:C	C:C	C:C	C:C	C:C	C:C	C:C	C:C	C:C	C:C	C:C	C:C	C:C	C:C	C:C	C:C	C:C	C:C	C:C
PKAM1374	Contig44893	T/C	0.0210502	N/A	N/A	T:T	T:T	T:T	T:T	T:T	T:T	T:T	T:T	T:T	T:T	T:T	T:T	T:T	T:T	T:T	T:T	T:T	T:T	T:T	T:T	T:T	T:T	T:T	T:T	T:T	T:T	T:T	T:T	T:T	T:T	C:C	T:T	T:T	T:T	T:T	T:T	T:T	T:T	T:T	T:T	T:T	T:T	T:T	T:T
PKAM1376	Contig27166	A/G	0	N/A	N/A	A:A	A:A	A:A	A:A	A:A	A:A	A:A	A:A	A:A	A:A	A:A	A:A	A:A	A:A	A:A	A:A	A:A	A:A	A:A	A:A	A:A	A:A	A:A	A:A	A:A	A:A	A:A	A:A	A:A	A:A	A:A	A:A	A:A	A:A	A:A	A:A	A:A	A:A	A:A	A:A	A:A	A:A	A:A	A:A
PKAM1377	Contig44838	G/A	0.214568	N/A	N/A	G:G	G:G	G:G	G:G	G:G	G:G	G:G	G:G	G:G	-	G:G	G:G	G:G	G:G	G:G	G:G	G:G	G:G	G:G	G:G	G:G	G:G	G:G	G:G	G:G	G:G	G:G	G:G	G:G	G:G	G:G	G:G	G:G	G:G	G:G	G:G	G:G	G:G	G:G	G:G	G:G	G:G	G:G	G:G
PKAM1378	Contig42950	T/A	0.0814848	N/A	N/A	T:T	T:T	T:T	T:T	T:T	T:T	T:T	T:T	T:T	T:T	T:T	T:T	T:T	T:T	T:T	T:T	T:T	T:T	T:T	T:T	T:T	T:T	T:T	T:T	T:T	T:T	T:T	T:T	T:T	T:T	T:T	T:T	T:T	T:T	T:T	T:T	T:T	T:T	T:T	T:T	T:T	T:T	T:T	T:T
PKAM1379	251741112GR464716_1	G/T	0.183626	N/A	N/A	G:G	G:G	G:G	G:G	G:G	G:G	-	G:G	G:G	G:G	G:G	G:G	G:G	G:G	G:G	G:G	G:G	G:G	G:G	G:G	G:G	G:G	G:G	G:G	G:G	G:G	G:G	G:G	G:G	G:G	G:G	G:G	G:G	G:G	G:G	G:G	G:G	G:G	G:G	G:G	G:G	G:G	G:G	G:G
PKAM1380	Contig36603	C/T	0	N/A	N/A	C:C	C:C	C:C	-	C:C	C:C	C:C	C:C	C:C	C:C	C:C	C:C	C:C	C:C	C:C	C:C	C:C	C:C	C:C	C:C	C:C	C:C	C:C	C:C	C:C	C:C	C:C	C:C	C:C	C:C	C:C	C:C	C:C	C:C	C:C	C:C	C:C	C:C	C:C	C:C	C:C	C:C	C:C	C:C
PKAM1381	Contig40729	T/A	0.499958	N/A	N/A	T:T	A:T	DUPE	T:T	A:T	A:A	A:T	A:T	A:A	A:A	A:A	-	A:A	A:T	A:A	A:A	A:T	A:A	A:A	A:A	A:A	A:A	A:A	-	A:A	A:T	A:A	T:T	T:T	T:T	A:A	A:A	A:A	T:T	A:A	A:T	A:T	A:T	A:T	A:T	T:T	A:A	T:T	T:T
PKAM1382	Contig18186	A/T	0	N/A	N/A	A:A	A:A	A:A	A:A	A:A	A:A	A:A	A:A	A:A	A:A	A:A	A:A	A:A	A:A	A:A	A:A	A:A	A:A	A:A	A:A	A:A	A:A	A:A	A:A	A:A	A:A	A:A	A:A	A:A	A:A	A:A	A:A	A:A	A:A	A:A	A:A	A:A	A:A	A:A	A:A	A:A	A:A	A:A	A:A
PKAM1383	Contig45662	A/G	0	N/A	N/A	A:A	A:A	A:A	A:A	A:A	A:A	A:A	A:A	A:A	A:A	A:A	A:A	A:A	A:A	A:A	A:A	A:A	A:A	A:A	A:A	A:A	A:A	A:A	A:A	A:A	A:A	A:A	A:A	A:A	A:A	A:A	A:A	A:A	A:A	A:A	A:A	A:A	A:A	A:A	A:A	A:A	A:A	A:A	A:A
PKAM1386	Contig17269	A/C	0	N/A	N/A	A:A	A:A	A:A	A:A	A:A	A:A	A:A	A:A	A:A	A:A	A:A	A:A	A:A	A:A	A:A	A:A	A:A	A:A	A:A	A:A	A:A	A:A	A:A	A:A	A:A	A:A	A:A	A:A	A:A	A:A	A:A	A:A	A:A	A:A	A:A	A:A	A:A	A:A	A:A	A:A	A:A	A:A	A:A	A:A
PKAM1387	Contig48315	C/T	0	N/A	N/A	C:C	C:C	C:C	C:C	C:C	C:C	C:C	C:C	C:C	C:C	C:C	C:C	C:C	C:C	C:C	C:C	C:C	C:C	C:C	C:C	C:C	C:C	C:C	C:C	C:C	C:C	C:C	C:C	C:C	C:C	C:C	C:C	C:C	C:C	C:C	C:C	C:C	C:C	C:C	C:C	C:C	C:C	C:C	C:C
PKAM1388	251740224GR466858_1	C/T	0	N/A	N/A	C:C	C:C	C:C	C:C	C:C	C:C	C:C	C:C	C:C	C:C	C:C	C:C	C:C	C:C	C:C	C:C	C:C	C:C	C:C	C:C	C:C	C:C	C:C	C:C	C:C	C:C	C:C	C:C	C:C	C:C	C:C	C:C	C:C	C:C	C:C	C:C	C:C	C:C	C:C	C:C	C:C	C:C	C:C	C:C
PKAM1389	Contig41952	T/G	0	N/A	N/A	T:T	T:T	T:T	T:T	T:T	T:T	T:T	T:T	T:T	T:T	T:T	T:T	T:T	T:T	T:T	T:T	T:T	T:T	T:T	T:T	T:T	T:T	T:T	T:T	T:T	T:T	T:T	T:T	T:T	T:T	-	T:T	T:T	T:T	T:T	T:T	T:T	T:T	T:T	T:T	T:T	T:T	-	T:T
PKAM1390	355281_3896_1355	C/T	0.0696763	N/A	N/A	C:C	C:C	C:C	C:C	C:C	C:C	C:C	C:C	C:C	C:C	C:C	C:C	C:C	C:C	C:C	C:C	C:C	C:C	C:C	C:C	C:C	C:C	C:C	C:C	C:C	C:C	C:C	C:C	C:C	C:C	C:C	C:C	C:C	C:C	C:C	C:C	C:C	C:C	C:C	C:C	C:C	C:C	C:C	C:C
PKAM1391	Contig44791	A/G	0	N/A	N/A	A:A	A:A	A:A	A:A	A:A	A:A	A:A	A:A	A:A	A:A	A:A	A:A	A:A	A:A	A:A	A:A	A:A	A:A	A:A	A:A	A:A	A:A	A:A	A:A	A:A	A:A	A:A	A:A	A:A	A:A	A:A	-	A:A	A:A	A:A	A:A	A:A	A:A	A:A	A:A	A:A	A:A	A:A	A:A
PKAM1392	Contig42758	G/C	0	N/A	N/A	G:G	G:G	G:G	G:G	G:G	G:G	G:G	G:G	G:G	G:G	G:G	G:G	G:G	G:G	G:G	G:G	G:G	G:G	G:G	G:G	G:G	G:G	G:G	G:G	G:G	G:G	G:G	G:G	G:G	G:G	G:G	G:G	G:G	G:G	G:G	G:G	G:G	G:G	G:G	G:G	G:G	G:G	G:G	G:G
PKAM1394	Contig34675	A/G	0	N/A	N/A	A:A	A:A	A:A	A:A	A:A	A:A	A:A	A:A	A:A	A:A	A:A	A:A	A:A	A:A	A:A	A:A	A:A	A:A	A:A	A:A	A:A	A:A	A:A	A:A	A:A	A:A	A:A	A:A	A:A	A:A	A:A	A:A	A:A	A:A	A:A	A:A	A:A	A:A	A:A	A:A	A:A	A:A	A:A	A:A
PKAM1395	Contig23901	C/T	0	N/A	N/A	C:C	C:C	C:C	-	C:C	C:C	C:C	C:C	C:C	C:C	C:C	C:C	C:C	C:C	C:C	C:C	C:C	C:C	C:C	C:C	C:C	C:C	C:C	C:C	C:C	C:C	C:C	C:C	C:C	C:C	C:C	C:C	C:C	C:C	C:C	C:C	C:C	C:C	C:C	C:C	C:C	C:C	C:C	C:C
PKAM1397	Contig31089	G/T	0	N/A	N/A	G:G	G:G	G:G	G:G	G:G	G:G	G:G	G:G	G:G	G:G	G:G	G:G	G:G	G:G	G:G	G:G	G:G	G:G	G:G	G:G	G:G	G:G	G:G	G:G	G:G	G:G	G:G	G:G	G:G	G:G	G:G	G:G	G:G	G:G	G:G	G:G	G:G	G:G	G:G	G:G	G:G	G:G	G:G	G:G
PKAM1398	Contig21189	G/C	0.04299	N/A	N/A	G:G	G:G	G:G	G:G	G:G	G:G	G:G	G:G	G:G	G:G	G:G	G:G	G:G	G:G	G:G	G:G	G:G	G:G	G:G	G:G	G:G	G:G	G:G	G:G	G:G	G:G	G:G	G:G	G:G	G:G	G:G	G:G	G:G	G:G	G:G	G:G	G:G	G:G	G:G	G:G	G:G	G:G	G:G	G:G
PKAM1399	Contig44138	A/G	0.208579	N/A	N/A	A:A	A:A	A:A	A:A	A:A	A:A	A:A	A:A	A:A	A:A	A:A	A:A	A:A	A:A	A:A	A:A	A:A	A:A	A:A	A:A	A:A	A:A	A:A	A:A	A:A	A:A	A:A	A:A	A:A	A:A	A:A	A:A	A:A	A:A	A:A	A:A	A:A	A:A	A:A	A:A	A:A	A:A	A:A	A:A
PKAM1400	Contig12217	A/G	0	N/A	N/A	A:A	A:A	A:A	A:A	A:A	A:A	A:A	A:A	A:A	A:A	A:A	A:A	A:A	A:A	A:A	A:A	A:A	A:A	A:A	A:A	A:A	A:A	A:A	A:A	A:A	A:A	A:A	A:A	A:A	A:A	A:A	A:A	A:A	A:A	A:A	A:A	A:A	A:A	A:A	A:A	A:A	A:A	A:A	A:A
PKAM1401	Contig15496	C/T	0.137845	N/A	N/A	C:C	C:C	C:C	C:C	C:C	C:C	C:C	C:C	C:C	C:C	C:C	C:C	C:C	C:C	C:C	C:C	C:C	C:C	C:C	C:C	C:C	C:C	C:C	C:C	C:C	C:C	C:C	C:C	C:C	C:C	C:C	C:C	C:C	C:C	C:C	C:C	C:C	C:C	C:C	C:C	C:C	C:C	C:C	C:C
PKAM1403	Contig42973	T/C	0	N/A	N/A	T:T	T:T	T:T	T:T	T:T	T:T	T:T	T:T	T:T	T:T	T:T	T:T	T:T	T:T	T:T	T:T	T:T	T:T	T:T	T:T	T:T	T:T	T:T	T:T	T:T	T:T	T:T	T:T	T:T	T:T	-	T:T	T:T	T:T	T:T	T:T	T:T	T:T	T:T	T:T	T:T	T:T	T:T	T:T
PKAM1405	Contig45447	T/C	0	N/A	N/A	T:T	T:T	T:T	T:T	T:T	T:T	T:T	T:T	T:T	T:T	T:T	T:T	T:T	T:T	T:T	T:T	T:T	T:T	T:T	T:T	T:T	T:T	T:T	T:T	T:T	T:T	T:T	T:T	T:T	T:T	T:T	T:T	T:T	T:T	T:T	T:T	T:T	T:T	T:T	T:T	T:T	T:T	T:T	T:T
PKAM1406	Contig42402	G/A	0.19193	N/A	N/A	G:G	G:G	G:G	G:G	G:G	G:G	G:G	G:G	G:G	G:G	G:G	G:G	G:G	G:G	G:G	G:G	G:G	G:G	G:G	G:G	G:G	G:G	G:G	G:G	G:G	G:G	G:G	G:G	G:G	G:G	G:G	G:G	G:G	G:G	G:G	G:G	G:G	G:G	G:G	G:G	G:G	G:G	G:G	G:G
PKAM1408	Contig37477	T/A	0	N/A	N/A	T:T	T:T	T:T	T:T	T:T	T:T	T:T	T:T	T:T	T:T	T:T	T:T	T:T	T:T	T:T	T:T	T:T	T:T	T:T	T:T	T:T	T:T	T:T	T:T	T:T	T:T	T:T	T:T	T:T	T:T	T:T	T:T	T:T	T:T	T:T	T:T	T:T	T:T	T:T	T:T	T:T	T:T	T:T	T:T
PKAM1409	Contig8555	C/G	0.178239	N/A	N/A	C:C	C:C	C:C	-	C:C	C:C	C:C	C:C	C:C	C:C	C:C	C:C	C:C	C:C	C:C	C:C	C:C	C:C	C:C	C:C	C:C	C:C	C:C	C:C	C:C	C:C	C:C	C:C	C:C	C:C	C:C	C:C	C:C	C:C	C:C	C:C	-	C:C	C:C	C:C	C:C	C:C	C:C	C:C
PKAM1411	Contig10796	C/A	0	N/A	N/A	C:C	C:C	C:C	C:C	C:C	C:C	C:C	C:C	C:C	C:C	C:C	C:C	C:C	C:C	C:C	C:C	C:C	C:C	C:C	C:C	C:C	C:C	C:C	C:C	C:C	C:C	C:C	C:C	C:C	C:C	C:C	C:C	C:C	C:C	C:C	C:C	C:C	C:C	C:C	C:C	C:C	C:C	C:C	C:C
PKAM1412	Contig41982	C/T	0	N/A	N/A	C:C	C:C	C:C	C:C	C:C	C:C	C:C	C:C	C:C	C:C	C:C	C:C	C:C	C:C	C:C	C:C	C:C	C:C	C:C	C:C	C:C	C:C	C:C	C:C	C:C	C:C	C:C	C:C	C:C	C:C	C:C	C:C	C:C	C:C	C:C	C:C	C:C	C:C	C:C	C:C	C:C	C:C	C:C	C:C
PKAM1415	251739917GR464296_1	T/C	0	N/A	N/A	T:T	T:T	T:T	T:T	T:T	T:T	T:T	T:T	T:T	T:T	T:T	T:T	T:T	T:T	T:T	T:T	T:T	T:T	T:T	T:T	T:T	T:T	T:T	T:T	T:T	T:T	T:T	T:T	T:T	T:T	T:T	T:T	T:T	T:T	T:T	T:T	T:T	T:T	T:T	T:T	T:T	T:T	T:T	T:T
PKAM1416	Contig36946	T/G	0.119511	N/A	N/A	T:T	T:T	T:T	T:T	T:T	T:T	T:T	T:T	T:T	T:T	T:T	T:T	T:T	T:T	T:T	T:T	T:T	T:T	T:T	T:T	T:T	T:T	T:T	T:T	T:T	T:T	T:T	T:T	T:T	T:T	T:T	T:T	T:T	T:T	T:T	T:T	T:T	T:T	T:T	T:T	T:T	T:T	T:T	T:T
PKAM1420	251745918GR471438_1	C/A	0	N/A	N/A	A:A	A:A	A:A	A:A	A:A	A:A	A:A	A:A	A:A	A:A	A:A	A:A	A:A	A:A	A:A	A:A	A:A	A:A	A:A	A:A	A:A	A:A	A:A	A:A	A:A	A:A	A:A	A:A	A:A	A:A	A:A	A:A	A:A	A:A	A:A	A:A	A:A	A:A	A:A	A:A	A:A	A:A	A:A	A:A
PKAM1422	Contig48277	G/A	0	N/A	N/A	G:G	G:G	G:G	G:G	G:G	G:G	G:G	G:G	G:G	G:G	G:G	G:G	G:G	G:G	G:G	G:G	G:G	G:G	G:G	G:G	G:G	G:G	G:G	G:G	G:G	G:G	G:G	G:G	G:G	G:G	G:G	G:G	G:G	G:G	G:G	G:G	G:G	G:G	G:G	G:G	G:G	G:G	G:G	G:G
PKAM1423	Contig36600	A/G	0	N/A	N/A	A:A	A:A	A:A	-	A:A	A:A	A:A	A:A	A:A	A:A	A:A	A:A	A:A	A:A	A:A	A:A	A:A	A:A	A:A	A:A	A:A	A:A	A:A	A:A	A:A	A:A	A:A	A:A	A:A	A:A	A:A	A:A	A:A	A:A	A:A	A:A	A:A	A:A	A:A	A:A	A:A	A:A	A:A	A:A
PKAM1425	251746508GR472038_1	T/C	0	N/A	N/A	T:T	T:T	T:T	T:T	T:T	T:T	T:T	T:T	T:T	T:T	T:T	T:T	T:T	T:T	T:T	T:T	T:T	T:T	T:T	T:T	T:T	T:T	T:T	T:T	T:T	T:T	T:T	T:T	T:T	T:T	T:T	T:T	T:T	T:T	T:T	T:T	T:T	T:T	T:T	T:T	T:T	T:T	T:T	T:T
PKAM1427	Contig18109	G/T	0	N/A	N/A	G:G	G:G	G:G	G:G	G:G	G:G	G:G	G:G	G:G	G:G	G:G	G:G	G:G	G:G	G:G	G:G	G:G	G:G	G:G	G:G	G:G	G:G	G:G	G:G	G:G	G:G	G:G	G:G	G:G	G:G	G:G	G:G	G:G	G:G	G:G	G:G	G:G	G:G	G:G	G:G	G:G	G:G	G:G	G:G
PKAM1428	Contig17954	A/G	0	N/A	N/A	A:A	A:A	A:A	A:A	A:A	A:A	A:A	A:A	A:A	A:A	A:A	A:A	A:A	A:A	A:A	A:A	A:A	A:A	A:A	A:A	A:A	A:A	A:A	A:A	A:A	A:A	A:A	A:A	A:A	A:A	A:A	A:A	A:A	A:A	A:A	A:A	A:A	A:A	A:A	A:A	A:A	A:A	A:A	A:A
PKAM1429	Contig40704	T/A	0.498024	N/A	N/A	A:T	A:T	A:T	A:T	A:T	A:T	A:T	A:T	A:T	A:T	A:T	A:T	A:T	A:T	A:T	A:T	A:T	A:T	A:T	A:T	A:T	A:T	A:T	A:T	A:T	A:T	A:T	A:T	A:T	A:T	A:T	A:T	A:T	A:T	A:T	A:T	A:T	A:T	A:T	A:T	A:T	A:T	A:T	A:T
PKAM1430	Contig41502	G/T	0	N/A	N/A	G:G	G:G	G:G	G:G	G:G	G:G	G:G	G:G	G:G	G:G	G:G	G:G	G:G	G:G	G:G	G:G	G:G	G:G	G:G	G:G	G:G	G:G	G:G	G:G	G:G	G:G	G:G	G:G	G:G	G:G	G:G	G:G	G:G	G:G	G:G	G:G	G:G	G:G	G:G	G:G	G:G	G:G	G:G	G:G
PKAM1431	Contig35896	A/G	0.0210502	N/A	N/A	A:A	A:A	A:A	A:A	A:A	A:A	A:A	A:A	A:A	A:A	A:A	A:A	A:A	A:A	A:A	A:A	A:A	A:A	A:A	A:A	A:A	A:A	A:A	A:A	A:A	A:A	A:A	A:A	A:A	A:A	G:G	A:A	A:A	A:A	A:A	A:A	A:A	A:A	A:A	A:A	A:A	A:A	A:A	A:A
PKAM1433	Contig38597	G/A	0.0222194	N/A	N/A	G:G	G:G	DUPE	G:G	G:G	G:G	G:G	G:G	G:G	G:G	G:G	G:G	G:G	G:G	G:G	G:G	G:G	G:G	G:G	G:G	G:G	G:G	G:G	G:G	G:G	G:G	G:G	G:G	G:G	G:G	G:G	G:G	G:G	G:G	G:G	G:G	G:G	G:G	G:G	G:G	G:G	G:G	G:G	G:G
PKAM1435	Contig45798	A/G	0.448676	N/A	N/A	G:G	G:G	G:G	A:A	A:A	G:G	G:G	G:G	G:G	A:A	G:A	G:G	G:A	G:A	G:G	G:A	G:G	G:A	A:A	A:A	A:A	G:A	G:A	A:A	A:A	A:A	A:A	A:A	G:G	A:A	G:G	G:G	G:A	G:G	G:G	A:A	A:A	A:A	A:A	A:A	A:A	A:A	A:A	A:A
PKAM1437	251746860GR472380_1	C/A	0	N/A	N/A	C:C	C:C	C:C	-	C:C	C:C	C:C	C:C	C:C	C:C	C:C	C:C	C:C	C:C	C:C	C:C	C:C	C:C	C:C	C:C	C:C	C:C	C:C	C:C	C:C	C:C	C:C	C:C	C:C	C:C	C:C	C:C	C:C	C:C	C:C	C:C	C:C	C:C	C:C	C:C	C:C	C:C	C:C	-
PKAM1439	Contig48576	T/C	0.446998	N/A	N/A	C:C	C:C	T:T	T:T	T:T	T:T	-	C:C	T:T	T:T	T:T	C:C	T:T	T:T	T:T	-	T:T	T:T	T:T	T:T	T:T	T:T	T:T	T:T	T:T	T:T	T:T	T:T	T:T	T:T	-	T:T	T:T	T:T	C:C	C:C	T:T	T:T	T:T	T:T	T:T	T:T	T:T	-
PKAM1440	Contig40496	A/G	0	N/A	N/A	A:A	A:A	A:A	A:A	A:A	A:A	A:A	A:A	A:A	A:A	A:A	A:A	A:A	A:A	A:A	A:A	A:A	A:A	A:A	A:A	A:A	A:A	A:A	A:A	A:A	A:A	A:A	A:A	A:A	A:A	A:A	A:A	A:A	A:A	A:A	A:A	A:A	A:A	A:A	A:A	A:A	A:A	A:A	A:A
PKAM1441	Contig46001	G/T	0	N/A	N/A	G:G	G:G	G:G	G:G	G:G	G:G	G:G	G:G	G:G	G:G	G:G	G:G	G:G	G:G	G:G	G:G	G:G	G:G	G:G	G:G	G:G	G:G	G:G	G:G	G:G	G:G	G:G	G:G	G:G	G:G	G:G	G:G	G:G	G:G	G:G	G:G	G:G	G:G	G:G	G:G	G:G	G:G	G:G	G:G
PKAM1442	Contig47985	G/T	0.427251	N/A	N/A	G:G	G:G	DUPE	T:T	T:T	G:G	G:G	G:G	G:G	G:G	G:G	T:T	G:G	G:G	T:G	T:G	G:G	T:T	G:G	T:T	G:G	G:G	G:G	G:G	T:T	G:G	G:G	T:T	G:G	G:G	T:T	G:G	G:G	T:T	G:G	G:G	G:G	G:G	T:T	G:G	G:G	G:G	T:T	G:G
PKAM1443	Contig44696	T/G	0	N/A	N/A	T:T	T:T	T:T	T:T	T:T	T:T	T:T	T:T	T:T	T:T	T:T	T:T	T:T	T:T	T:T	T:T	T:T	T:T	T:T	T:T	T:T	T:T	T:T	T:T	T:T	T:T	T:T	T:T	T:T	T:T	T:T	T:T	T:T	T:T	T:T	T:T	T:T	T:T	T:T	T:T	T:T	T:T	T:T	T:T
PKAM1446	Contig19840	C/T	0.125742	N/A	N/A	C:C	C:C	C:C	C:C	C:C	C:C	C:C	C:C	C:C	C:C	C:C	C:C	C:C	C:C	C:C	C:C	C:C	C:C	C:C	C:C	C:C	C:C	C:C	C:C	C:C	C:C	C:C	C:C	C:C	C:C	-	C:C	C:C	C:C	C:C	C:C	C:C	C:C	C:C	C:C	C:C	C:C	C:C	C:C
PKAM1447	251742515GR467530_1	A/C	0	N/A	N/A	A:A	A:A	A:A	A:A	A:A	A:A	A:A	A:A	A:A	A:A	A:A	A:A	A:A	A:A	A:A	A:A	A:A	A:A	A:A	A:A	A:A	A:A	A:A	A:A	A:A	A:A	A:A	A:A	A:A	A:A	A:A	A:A	A:A	A:A	A:A	A:A	A:A	A:A	A:A	A:A	A:A	A:A	A:A	A:A
PKAM1448	Contig18151	A/G	0	N/A	N/A	A:A	A:A	A:A	A:A	A:A	A:A	A:A	A:A	A:A	A:A	A:A	A:A	A:A	A:A	A:A	A:A	A:A	A:A	A:A	A:A	A:A	A:A	A:A	A:A	A:A	A:A	A:A	A:A	A:A	A:A	A:A	A:A	A:A	A:A	A:A	A:A	A:A	A:A	A:A	A:A	A:A	A:A	A:A	A:A
PKAM1449	Contig7037	G/A	0	N/A	N/A	G:G	G:G	G:G	G:G	G:G	G:G	G:G	G:G	G:G	G:G	G:G	G:G	G:G	G:G	G:G	G:G	G:G	G:G	G:G	G:G	G:G	G:G	G:G	G:G	G:G	G:G	G:G	G:G	G:G	G:G	G:G	G:G	G:G	G:G	G:G	G:G	G:G	G:G	G:G	G:G	G:G	G:G	G:G	G:G
PKAM1451	Contig42613	G/A	0	N/A	N/A	G:G	G:G	G:G	G:G	-	G:G	G:G	G:G	G:G	G:G	G:G	G:G	G:G	G:G	-	G:G	G:G	G:G	G:G	G:G	G:G	G:G	G:G	G:G	G:G	G:G	G:G	G:G	G:G	G:G	G:G	G:G	G:G	G:G	G:G	G:G	G:G	G:G	G:G	G:G	G:G	G:G	G:G	G:G
PKAM1454	Contig3560	G/A	0.100724	N/A	N/A	G:G	G:G	G:G	G:G	G:G	G:G	G:G	G:G	G:G	G:G	G:G	G:G	G:G	G:G	G:G	G:G	G:G	G:G	G:G	G:G	G:G	G:G	G:G	G:G	G:G	G:G	G:G	G:G	G:G	G:G	G:G	G:G	G:G	G:G	G:G	G:G	G:G	G:G	G:G	G:G	G:G	G:G	G:G	G:G
PKAM1455	Contig25224	C/T	0	N/A	N/A	C:C	C:C	C:C	C:C	C:C	C:C	C:C	C:C	C:C	C:C	C:C	C:C	C:C	C:C	C:C	C:C	C:C	C:C	C:C	C:C	C:C	C:C	C:C	C:C	C:C	C:C	C:C	C:C	C:C	C:C	C:C	C:C	C:C	C:C	C:C	C:C	C:C	C:C	C:C	C:C	C:C	C:C	C:C	C:C
PKAM1456	Contig22828	G/T	0	N/A	N/A	G:G	G:G	G:G	G:G	G:G	G:G	G:G	G:G	G:G	G:G	G:G	G:G	G:G	G:G	G:G	G:G	G:G	G:G	G:G	G:G	G:G	G:G	G:G	G:G	G:G	G:G	G:G	G:G	G:G	G:G	G:G	G:G	G:G	G:G	G:G	G:G	G:G	G:G	G:G	G:G	G:G	G:G	G:G	G:G
PKAM1459	Contig26547	A/G	0	N/A	N/A	A:A	A:A	A:A	A:A	A:A	A:A	A:A	A:A	-	A:A	A:A	A:A	A:A	A:A	A:A	A:A	A:A	A:A	A:A	A:A	A:A	A:A	A:A	A:A	A:A	A:A	A:A	A:A	A:A	A:A	A:A	A:A	A:A	A:A	A:A	A:A	A:A	A:A	A:A	A:A	A:A	A:A	A:A	A:A
PKAM1461	Contig23673	A/G	0	N/A	N/A	A:A	A:A	A:A	A:A	A:A	A:A	A:A	A:A	A:A	A:A	A:A	A:A	A:A	A:A	A:A	A:A	A:A	A:A	A:A	A:A	A:A	A:A	A:A	A:A	A:A	A:A	A:A	A:A	A:A	A:A	A:A	A:A	A:A	A:A	A:A	A:A	-	A:A	A:A	A:A	A:A	A:A	A:A	A:A
PKAM1462	Contig40169	C/T	0	N/A	N/A	C:C	C:C	C:C	C:C	C:C	C:C	C:C	C:C	C:C	C:C	C:C	C:C	C:C	C:C	C:C	C:C	C:C	C:C	C:C	C:C	C:C	C:C	C:C	C:C	C:C	C:C	C:C	C:C	C:C	C:C	C:C	C:C	C:C	C:C	C:C	C:C	C:C	C:C	C:C	C:C	C:C	C:C	C:C	C:C
PKAM1463	Contig17268	C/A	0	N/A	N/A	C:C	C:C	C:C	-	C:C	C:C	C:C	C:C	C:C	C:C	C:C	C:C	C:C	C:C	C:C	C:C	C:C	C:C	C:C	C:C	C:C	C:C	C:C	C:C	C:C	C:C	C:C	C:C	C:C	C:C	C:C	C:C	C:C	C:C	C:C	C:C	C:C	C:C	C:C	C:C	C:C	C:C	C:C	C:C
PKAM1464	Contig23300	T/C	0	N/A	N/A	T:T	T:T	T:T	T:T	T:T	T:T	T:T	T:T	T:T	T:T	T:T	T:T	T:T	T:T	T:T	T:T	T:T	T:T	T:T	T:T	T:T	T:T	T:T	T:T	T:T	T:T	T:T	T:T	T:T	T:T	T:T	T:T	T:T	T:T	T:T	T:T	T:T	T:T	T:T	T:T	T:T	T:T	T:T	T:T
PKAM1467	251745305GR470930_1	G/T	0.419173	N/A	N/A	G:G	G:G	DUPE	T:T	T:T	G:G	G:G	G:G	G:G	G:G	G:G	T:T	G:G	G:G	T:G	T:G	G:G	T:T	G:G	T:T	G:G	G:G	G:G	G:G	T:T	G:G	G:G	T:T	G:G	G:G	-	G:G	G:G	T:T	G:G	G:G	G:G	G:G	T:T	G:G	G:G	G:G	T:T	G:G
PKAM1468	Contig47954	G/T	0	N/A	N/A	G:G	G:G	G:G	G:G	G:G	G:G	G:G	G:G	G:G	G:G	G:G	G:G	G:G	G:G	G:G	G:G	G:G	G:G	G:G	G:G	G:G	G:G	G:G	G:G	G:G	G:G	G:G	G:G	G:G	G:G	G:G	G:G	G:G	G:G	G:G	G:G	G:G	G:G	G:G	G:G	G:G	G:G	G:G	G:G
PKAM1471	Contig14343	A/G	0.0823217	N/A	N/A	-	A:A	A:A	A:A	A:A	A:A	A:A	A:A	A:A	A:A	A:A	A:A	A:A	A:A	A:A	A:A	A:A	A:A	A:A	A:A	A:A	A:A	A:A	A:A	A:A	A:A	A:A	A:A	A:A	A:A	A:A	A:A	A:A	A:A	A:A	A:A	A:A	A:A	A:A	A:A	A:A	A:A	A:A	A:A
PKAM1475	Contig23739	G/T	0	N/A	N/A	G:G	G:G	G:G	G:G	G:G	G:G	G:G	G:G	G:G	G:G	G:G	G:G	G:G	G:G	G:G	G:G	G:G	G:G	G:G	G:G	G:G	G:G	G:G	G:G	G:G	G:G	G:G	G:G	G:G	G:G	G:G	G:G	G:G	G:G	G:G	G:G	G:G	G:G	G:G	G:G	G:G	G:G	G:G	G:G
PKAM1476	Contig28071	G/A	0	N/A	N/A	G:G	G:G	G:G	G:G	G:G	G:G	G:G	G:G	G:G	G:G	G:G	-	G:G	G:G	G:G	G:G	G:G	G:G	G:G	G:G	G:G	G:G	G:G	G:G	G:G	G:G	G:G	G:G	G:G	G:G	-	G:G	G:G	G:G	G:G	G:G	G:G	-	G:G	G:G	G:G	G:G	G:G	G:G
PKAM1477	Contig16261	A/G	0	N/A	N/A	A:A	A:A	A:A	A:A	A:A	A:A	A:A	A:A	A:A	A:A	A:A	A:A	A:A	A:A	A:A	A:A	A:A	A:A	A:A	A:A	A:A	A:A	A:A	A:A	A:A	A:A	A:A	A:A	A:A	A:A	A:A	A:A	A:A	A:A	A:A	A:A	A:A	A:A	A:A	A:A	A:A	A:A	A:A	A:A
PKAM1478	Contig2740	A/T	0.470693	N/A	N/A	T:T	T:T	DUPE	A:A	T:T	T:T	T:T	T:T	T:T	T:T	T:T	T:T	T:T	T:T	A:A	T:T	T:T	T:T	T:T	A:A	A:A	T:T	A:A	T:T	T:T	T:A	T:T	T:T	A:A	T:T	A:A	T:T	T:T	T:T	T:T	T:T	T:T	A:A	A:A	T:T	A:A	T:T	A:A	A:A
PKAM1480	Contig47873	A/G	0	N/A	N/A	A:A	A:A	A:A	A:A	A:A	A:A	A:A	A:A	A:A	A:A	A:A	A:A	A:A	A:A	A:A	A:A	A:A	A:A	A:A	A:A	A:A	A:A	A:A	A:A	A:A	A:A	A:A	A:A	A:A	A:A	A:A	A:A	A:A	A:A	A:A	A:A	A:A	A:A	A:A	A:A	A:A	A:A	A:A	A:A
PKAM1481	Contig20155	T/A	0	N/A	N/A	T:T	T:T	T:T	T:T	T:T	T:T	T:T	T:T	T:T	T:T	T:T	T:T	T:T	T:T	T:T	T:T	T:T	T:T	T:T	T:T	T:T	T:T	T:T	T:T	T:T	T:T	T:T	T:T	T:T	T:T	T:T	T:T	T:T	T:T	T:T	T:T	T:T	T:T	T:T	T:T	T:T	T:T	T:T	T:T
PKAM1482	Contig43057	C/G	0	N/A	N/A	C:C	C:C	C:C	C:C	C:C	C:C	C:C	C:C	C:C	C:C	C:C	C:C	C:C	C:C	C:C	C:C	C:C	C:C	C:C	C:C	C:C	C:C	C:C	C:C	C:C	C:C	C:C	C:C	C:C	C:C	C:C	C:C	C:C	C:C	C:C	C:C	C:C	C:C	C:C	C:C	C:C	C:C	C:C	C:C
PKAM1485	Contig48622	T/C	0.0444215	N/A	N/A	T:T	T:T	T:T	T:T	T:T	T:T	T:T	T:T	-	T:T	T:T	T:T	T:T	T:T	T:T	T:T	T:T	T:T	T:T	T:T	T:T	T:T	T:T	T:T	T:T	T:T	T:T	T:T	T:T	T:T	T:T	T:T	T:T	T:T	T:T	T:T	T:T	T:T	T:T	T:T	T:T	T:T	T:T	T:T
PKAM1487	Contig1620	G/A	0	N/A	N/A	G:G	G:G	G:G	G:G	G:G	G:G	G:G	G:G	G:G	G:G	G:G	G:G	G:G	G:G	G:G	G:G	G:G	G:G	G:G	G:G	G:G	G:G	G:G	G:G	G:G	G:G	G:G	G:G	G:G	G:G	G:G	G:G	G:G	G:G	G:G	G:G	G:G	G:G	G:G	G:G	G:G	G:G	G:G	G:G
PKAM1488	Contig28241	A/C	0	N/A	N/A	A:A	A:A	A:A	A:A	A:A	A:A	A:A	A:A	A:A	-	A:A	A:A	A:A	A:A	A:A	A:A	A:A	A:A	A:A	A:A	A:A	A:A	A:A	A:A	A:A	A:A	A:A	A:A	A:A	A:A	A:A	A:A	A:A	A:A	A:A	A:A	A:A	A:A	A:A	A:A	A:A	A:A	A:A	A:A
PKAM1489	Contig35822	A/T	0	N/A	N/A	A:A	A:A	A:A	A:A	A:A	A:A	A:A	A:A	A:A	A:A	A:A	A:A	A:A	A:A	A:A	A:A	A:A	A:A	A:A	A:A	A:A	A:A	A:A	A:A	A:A	A:A	A:A	A:A	A:A	A:A	A:A	A:A	A:A	A:A	A:A	A:A	A:A	A:A	A:A	A:A	A:A	A:A	A:A	A:A
PKAM1492	Contig38470	A/G	0.0917405	N/A	N/A	A:A	A:A	A:A	A:A	A:A	A:A	A:A	A:A	A:A	A:A	A:A	A:A	A:A	A:A	A:A	A:A	A:A	A:A	A:A	A:A	A:A	A:A	A:A	A:A	A:A	A:A	A:A	A:A	A:A	A:A	A:A	A:A	A:A	A:A	A:A	A:A	A:A	A:A	A:A	A:A	A:A	A:A	A:A	A:A
PKAM1497	Contig44546	A/G	0	N/A	N/A	A:A	A:A	A:A	A:A	A:A	A:A	A:A	A:A	A:A	A:A	A:A	A:A	A:A	A:A	A:A	A:A	A:A	A:A	A:A	A:A	A:A	A:A	A:A	A:A	A:A	A:A	A:A	A:A	A:A	A:A	A:A	-	A:A	A:A	A:A	A:A	A:A	A:A	A:A	A:A	A:A	A:A	A:A	A:A
PKAM1498	Contig18596	C/A	0.46728	N/A	N/A	A:A	A:A	A:A	C:C	A:A	C:C	C:C	C:C	C:C	C:C	C:C	C:C	C:C	C:C	C:C	-	C:C	C:C	C:C	-	C:C	C:C	C:C	C:C	C:C	A:A	C:C	C:C	C:C	C:C	A:A	C:C	C:C	C:C	C:C	C:C	C:C	C:C	C:C	C:C	A:A	C:C	A:A	A:A
PKAM1499	251740208GR466842_1	T/C	0	N/A	N/A	T:T	T:T	T:T	T:T	T:T	T:T	T:T	T:T	T:T	T:T	T:T	T:T	T:T	T:T	T:T	T:T	T:T	T:T	T:T	T:T	T:T	T:T	T:T	T:T	T:T	T:T	T:T	T:T	T:T	T:T	T:T	T:T	T:T	T:T	T:T	T:T	T:T	T:T	T:T	T:T	T:T	T:T	T:T	T:T
PKAM1500	Contig31143	A/G	0	N/A	N/A	A:A	A:A	A:A	A:A	A:A	A:A	A:A	A:A	A:A	A:A	A:A	A:A	A:A	A:A	A:A	A:A	A:A	A:A	A:A	A:A	A:A	A:A	A:A	A:A	A:A	A:A	A:A	A:A	A:A	A:A	A:A	A:A	A:A	A:A	A:A	A:A	A:A	A:A	A:A	A:A	A:A	A:A	A:A	A:A
PKAM1502	Contig45282	G/A	0	N/A	N/A	G:G	G:G	G:G	G:G	G:G	G:G	G:G	G:G	G:G	G:G	G:G	G:G	G:G	G:G	G:G	G:G	G:G	G:G	G:G	G:G	G:G	G:G	G:G	G:G	G:G	G:G	G:G	G:G	G:G	G:G	G:G	G:G	G:G	G:G	G:G	G:G	G:G	G:G	G:G	G:G	G:G	G:G	G:G	G:G
PKAM1504	Contig46593	C/A	0	N/A	N/A	C:C	C:C	C:C	C:C	C:C	C:C	C:C	C:C	C:C	C:C	C:C	C:C	C:C	C:C	C:C	C:C	C:C	C:C	C:C	C:C	C:C	C:C	C:C	C:C	C:C	C:C	C:C	C:C	C:C	C:C	C:C	C:C	C:C	C:C	C:C	C:C	C:C	C:C	C:C	C:C	C:C	C:C	C:C	C:C
PKAM1505	Contig2996	A/G	0.0840478	N/A	N/A	A:A	A:A	A:A	A:A	A:A	A:A	A:A	A:A	A:A	A:A	A:A	A:A	A:A	A:A	A:A	A:A	A:A	A:A	A:A	A:A	A:A	A:A	A:A	A:A	A:A	A:A	A:A	A:A	A:A	A:A	A:A	A:A	A:A	A:A	A:A	A:A	A:A	A:A	A:A	A:A	A:A	A:A	A:A	A:A
PKAM1508	Contig46365	T/C	0.171524	N/A	N/A	T:T	T:T	T:T	T:T	T:T	T:T	T:T	T:T	T:T	T:T	T:T	T:T	T:T	T:T	T:T	T:T	T:T	T:T	T:T	T:T	T:T	T:T	T:T	T:T	T:T	T:T	T:T	T:T	T:T	T:T	T:T	T:T	T:T	T:T	T:T	T:T	T:T	T:T	T:T	T:T	T:T	T:T	T:T	T:T
PKAM1512	Contig13670	T/G	0.181795	N/A	N/A	T:T	T:T	T:T	T:T	T:T	T:T	T:T	T:T	T:T	T:T	T:T	T:T	T:T	T:T	T:T	T:T	T:T	T:T	T:T	T:T	T:T	T:T	T:T	T:T	T:T	T:T	T:T	T:T	T:T	T:T	T:T	T:T	T:T	T:T	T:T	T:T	T:T	T:T	T:T	T:T	T:T	T:T	T:T	T:T
PKAM1513	Contig39156	A/G	0.0644444	N/A	N/A	A:A	A:A	A:A	A:A	A:A	A:A	A:A	A:A	A:A	A:A	A:A	A:A	A:A	A:A	A:A	A:A	A:A	A:A	A:A	A:A	A:A	A:A	A:A	A:A	A:A	A:A	A:A	A:A	A:A	A:A	A:A	A:A	A:A	A:A	A:A	A:A	A:A	A:A	A:A	A:A	A:A	A:A	A:A	A:A
PKAM1514	Contig19557	C/T	0.101746	N/A	N/A	C:C	C:C	C:C	C:C	C:C	C:C	C:C	C:C	C:C	C:C	C:C	C:C	C:C	C:C	C:C	C:C	C:C	C:C	C:C	C:C	C:C	C:C	C:C	C:C	C:C	C:C	C:C	C:C	C:C	C:C	Bad	C:C	C:C	C:C	C:C	C:C	C:C	C:C	C:C	C:C	C:C	C:C	C:C	C:C
PKAM1515	Contig45812	C/A	0	N/A	N/A	C:C	C:C	C:C	C:C	C:C	C:C	C:C	C:C	C:C	C:C	C:C	C:C	C:C	C:C	C:C	C:C	C:C	C:C	C:C	C:C	C:C	C:C	C:C	C:C	C:C	C:C	C:C	C:C	C:C	C:C	C:C	C:C	C:C	C:C	C:C	C:C	C:C	C:C	C:C	C:C	C:C	C:C	C:C	C:C
PKAM1516	Contig47811	G/A	0.474506	N/A	N/A	A:A	A:A	G:G	G:G	G:G	G:G	G:G	A:A	G:G	A:A	G:G	A:A	-	G:G	G:G	G:G	G:G	G:G	G:G	G:G	G:G	G:G	G:G	A:A	G:G	G:G	G:G	G:G	G:G	G:G	A:A	G:G	G:G	G:G	A:A	G:G	G:G	G:G	G:G	G:G	G:G	G:G	G:G	G:G
PKAM1518	Contig34755	G/C	0	N/A	N/A	G:G	G:G	G:G	G:G	G:G	G:G	G:G	G:G	G:G	G:G	G:G	G:G	G:G	G:G	G:G	G:G	G:G	G:G	G:G	G:G	G:G	G:G	G:G	G:G	G:G	G:G	G:G	G:G	G:G	G:G	G:G	G:G	G:G	G:G	G:G	G:G	G:G	G:G	G:G	G:G	G:G	G:G	G:G	G:G
PKAM1519	Contig48459	C/T	0	N/A	N/A	C:C	C:C	C:C	C:C	C:C	C:C	C:C	C:C	C:C	C:C	C:C	C:C	C:C	C:C	C:C	C:C	C:C	C:C	C:C	C:C	C:C	C:C	C:C	C:C	C:C	C:C	C:C	C:C	C:C	C:C	C:C	C:C	C:C	C:C	C:C	C:C	C:C	C:C	C:C	C:C	C:C	C:C	C:C	C:C
PKAM1520	113076086EE605147_1	G/C	0.0212741	N/A	N/A	G:G	G:G	G:G	G:G	G:G	G:G	G:G	G:G	G:G	G:G	-	G:G	G:G	G:G	G:G	G:G	G:G	G:G	G:G	G:G	G:G	G:G	G:G	G:G	G:G	G:G	G:G	G:G	G:G	G:G	C:C	G:G	G:G	G:G	G:G	G:G	G:G	G:G	G:G	G:G	G:G	G:G	G:G	G:G
PKAM1521	Contig48487	A/G	0	N/A	N/A	A:A	A:A	A:A	A:A	A:A	A:A	A:A	A:A	A:A	A:A	A:A	A:A	A:A	A:A	A:A	A:A	A:A	A:A	A:A	A:A	A:A	A:A	A:A	A:A	A:A	A:A	A:A	A:A	A:A	A:A	A:A	A:A	A:A	A:A	A:A	A:A	A:A	A:A	A:A	A:A	A:A	A:A	A:A	A:A
PKAM1524	Contig15025	A/C	0	N/A	N/A	A:A	A:A	A:A	A:A	A:A	A:A	A:A	A:A	A:A	A:A	A:A	A:A	A:A	A:A	A:A	A:A	A:A	A:A	A:A	A:A	A:A	A:A	A:A	A:A	A:A	A:A	A:A	A:A	A:A	A:A	A:A	A:A	A:A	A:A	A:A	A:A	A:A	A:A	A:A	A:A	A:A	A:A	A:A	A:A
PKAM1525	Contig45186	C/A	0	N/A	N/A	C:C	C:C	C:C	C:C	C:C	C:C	C:C	C:C	C:C	C:C	C:C	C:C	C:C	C:C	C:C	C:C	C:C	C:C	C:C	C:C	C:C	C:C	C:C	C:C	C:C	C:C	C:C	C:C	C:C	C:C	C:C	C:C	C:C	C:C	C:C	C:C	C:C	C:C	C:C	C:C	C:C	C:C	C:C	C:C
PKAM1527	Contig22918	G/A	0.157244	N/A	N/A	G:G	G:G	G:G	G:G	G:G	G:G	G:G	A:G	G:G	G:G	G:G	G:G	G:G	G:G	G:G	G:G	G:G	G:G	G:G	G:G	G:G	G:G	G:G	G:G	G:G	G:G	G:G	G:G	G:G	G:G	G:G	G:G	G:G	G:G	G:G	G:G	G:G	G:G	G:G	G:G	G:G	G:G	G:G	G:G
PKAM1528	Contig10675	C/T	0	N/A	N/A	C:C	C:C	C:C	C:C	C:C	C:C	C:C	C:C	C:C	-	C:C	C:C	C:C	C:C	C:C	C:C	C:C	C:C	C:C	C:C	-	-	-	C:C	C:C	C:C	C:C	C:C	C:C	C:C	C:C	C:C	C:C	C:C	-	C:C	C:C	C:C	C:C	C:C	C:C	C:C	C:C	C:C
PKAM1530	Contig28708	C/T	0	N/A	N/A	C:C	C:C	C:C	C:C	C:C	C:C	C:C	C:C	C:C	C:C	C:C	C:C	C:C	C:C	C:C	C:C	C:C	C:C	C:C	C:C	C:C	C:C	C:C	C:C	C:C	C:C	C:C	C:C	C:C	C:C	C:C	C:C	C:C	C:C	C:C	C:C	C:C	C:C	C:C	C:C	C:C	C:C	C:C	C:C
PKAM1532	Contig46276	A/C	0	N/A	N/A	A:A	A:A	A:A	A:A	A:A	A:A	A:A	A:A	A:A	A:A	A:A	A:A	A:A	A:A	A:A	A:A	A:A	A:A	A:A	A:A	A:A	A:A	A:A	A:A	A:A	A:A	A:A	A:A	A:A	A:A	A:A	A:A	A:A	A:A	A:A	A:A	A:A	A:A	A:A	A:A	A:A	A:A	A:A	A:A
PKAM1533	Contig16374	A/G	0	N/A	N/A	A:A	A:A	A:A	A:A	A:A	A:A	A:A	A:A	A:A	A:A	A:A	A:A	A:A	A:A	A:A	A:A	A:A	A:A	A:A	A:A	A:A	A:A	A:A	A:A	A:A	A:A	A:A	A:A	A:A	A:A	A:A	A:A	A:A	A:A	A:A	A:A	A:A	A:A	A:A	A:A	A:A	A:A	A:A	A:A
PKAM1534	Contig40277	G/C	0.0449201	N/A	N/A	G:G	G:G	G:G	G:G	G:G	G:G	G:G	G:G	G:G	G:G	G:G	G:G	G:G	G:G	G:G	G:G	G:G	G:G	G:G	G:G	G:G	G:G	G:G	G:G	G:G	G:G	G:G	G:G	G:G	G:G	G:G	G:G	G:G	G:G	G:G	G:G	G:G	G:G	G:G	G:G	G:G	G:G	G:G	G:G
PKAM1535	Contig46958	G/C	0.0459516	N/A	N/A	G:G	G:G	G:G	G:G	G:G	G:G	G:G	G:G	G:G	G:G	G:G	G:G	G:G	G:G	G:G	G:G	G:G	G:G	G:G	G:G	G:G	G:G	G:G	G:G	G:G	G:G	G:G	G:G	G:G	G:G	G:G	G:G	G:G	G:G	G:G	G:G	G:G	G:G	G:G	G:G	G:G	G:G	G:G	G:G
PKAM1537	Contig17161	A/G	0	N/A	N/A	A:A	A:A	A:A	A:A	A:A	A:A	A:A	A:A	A:A	A:A	A:A	A:A	A:A	A:A	A:A	A:A	A:A	A:A	A:A	A:A	A:A	A:A	A:A	A:A	A:A	A:A	A:A	A:A	A:A	A:A	A:A	A:A	A:A	A:A	A:A	A:A	A:A	A:A	A:A	A:A	A:A	A:A	A:A	A:A
PKAM1538	113195106EE595449_1	A/G	0.140595	N/A	N/A	A:A	A:A	A:A	A:A	A:A	A:A	A:A	A:A	A:A	A:A	A:A	A:A	A:A	A:A	A:A	A:A	A:A	A:A	A:A	A:A	A:A	A:A	A:A	A:A	A:A	A:A	A:A	A:A	A:A	A:A	A:A	A:A	A:A	A:A	A:A	A:A	A:A	A:A	A:A	A:A	A:A	A:A	A:A	A:A
PKAM1540	Contig27052	A/C	0.020831	N/A	N/A	A:A	A:A	A:A	A:A	A:A	A:A	A:A	A:A	A:A	A:A	A:A	A:A	A:A	A:A	A:A	A:A	A:A	A:A	A:A	A:A	A:A	A:A	A:A	A:A	A:A	A:A	A:A	A:A	A:A	A:A	A:A	A:A	A:A	A:A	A:A	A:A	A:A	A:A	A:A	A:A	A:A	A:A	A:A	A:A
PKAM1542	Contig17505	C/A	0	N/A	N/A	C:C	C:C	C:C	C:C	C:C	C:C	C:C	C:C	C:C	C:C	C:C	C:C	C:C	C:C	C:C	C:C	C:C	C:C	C:C	C:C	C:C	C:C	C:C	C:C	C:C	C:C	C:C	C:C	C:C	C:C	C:C	C:C	C:C	C:C	C:C	C:C	C:C	C:C	C:C	C:C	C:C	C:C	C:C	C:C
PKAM1543	Contig20402	T/A	0.0210502	N/A	N/A	T:T	T:T	T:T	T:T	T:T	T:T	T:T	T:T	T:T	T:T	T:T	T:T	T:T	T:T	T:T	T:T	T:T	T:T	T:T	T:T	T:T	T:T	T:T	T:T	T:T	T:T	T:T	T:T	T:T	T:T	T:T	T:T	T:T	T:T	T:T	T:T	T:T	T:T	T:T	T:T	T:T	T:T	T:T	T:T
PKAM1544	Contig36518	T/A	0.0217365	N/A	N/A	T:T	T:T	T:T	T:T	T:T	T:T	T:T	T:T	T:T	T:T	T:T	T:T	T:T	T:T	T:T	T:T	T:T	T:T	T:T	T:T	T:T	T:T	T:T	T:T	T:T	T:T	T:T	T:T	T:T	T:T	T:T	T:T	T:T	T:T	T:T	T:T	T:T	T:T	T:T	T:T	T:T	T:T	T:T	T:T
PKAM1545	Contig17383	G/T	0	N/A	N/A	G:G	G:G	G:G	G:G	G:G	G:G	G:G	G:G	G:G	G:G	G:G	G:G	G:G	G:G	G:G	G:G	G:G	G:G	G:G	G:G	G:G	G:G	G:G	G:G	G:G	G:G	G:G	G:G	G:G	G:G	G:G	G:G	G:G	G:G	G:G	G:G	G:G	G:G	G:G	G:G	G:G	G:G	G:G	G:G
PKAM1549	Contig45626	A/G	0	N/A	N/A	A:A	A:A	A:A	A:A	-	A:A	A:A	A:A	A:A	A:A	A:A	A:A	A:A	A:A	A:A	A:A	A:A	A:A	A:A	A:A	A:A	A:A	A:A	A:A	A:A	A:A	A:A	A:A	A:A	A:A	A:A	A:A	A:A	A:A	A:A	A:A	A:A	A:A	A:A	A:A	A:A	A:A	A:A	A:A
PKAM1550	Contig38361	A/G	0.0416478	N/A	N/A	A:A	A:A	A:A	A:A	A:A	A:A	A:A	A:A	A:A	A:A	A:A	A:A	A:A	A:A	A:A	A:A	A:A	A:A	A:A	A:A	A:A	A:A	A:A	A:A	A:A	A:A	A:A	A:A	A:A	A:A	A:A	A:A	A:A	A:A	A:A	A:A	A:A	A:A	A:A	A:A	A:A	A:A	A:A	A:A
PKAM1551	Contig45647	A/T	0	N/A	N/A	A:A	A:A	A:A	A:A	A:A	A:A	A:A	A:A	A:A	A:A	A:A	A:A	A:A	A:A	A:A	A:A	A:A	A:A	A:A	A:A	A:A	A:A	A:A	A:A	A:A	A:A	A:A	A:A	A:A	A:A	A:A	A:A	A:A	-	A:A	A:A	A:A	A:A	A:A	A:A	A:A	A:A	A:A	A:A
PKAM1552	Contig25039	T/C	0	N/A	N/A	T:T	T:T	T:T	T:T	T:T	T:T	T:T	T:T	T:T	T:T	T:T	T:T	T:T	T:T	T:T	T:T	T:T	T:T	T:T	T:T	T:T	T:T	T:T	T:T	T:T	T:T	T:T	T:T	T:T	T:T	T:T	T:T	T:T	T:T	T:T	T:T	T:T	T:T	T:T	T:T	T:T	T:T	T:T	T:T
PKAM1553	Contig42961	G/A	0.04299	N/A	N/A	G:G	G:G	G:G	G:G	G:G	G:G	G:G	G:G	G:G	G:G	G:G	G:G	G:G	G:G	G:G	G:G	G:G	G:G	G:G	G:G	G:G	G:G	G:G	G:G	G:G	G:G	G:G	G:G	G:G	G:G	G:G	G:G	G:G	G:G	G:G	G:G	G:G	G:G	G:G	G:G	G:G	G:G	G:G	G:G
PKAM1556	Contig48104	T/C	0	N/A	N/A	T:T	T:T	T:T	T:T	T:T	T:T	T:T	T:T	T:T	T:T	T:T	T:T	T:T	T:T	T:T	T:T	T:T	T:T	T:T	T:T	T:T	T:T	T:T	T:T	T:T	T:T	T:T	T:T	T:T	T:T	T:T	T:T	T:T	T:T	T:T	T:T	T:T	T:T	T:T	T:T	T:T	T:T	T:T	T:T
PKAM1557	Contig29296	G/C	0.121928	N/A	N/A	G:G	G:G	G:G	G:G	G:G	G:G	G:G	G:G	G:G	G:G	G:G	G:G	G:G	G:G	G:G	G:G	G:G	G:G	G:G	G:G	G:G	G:G	G:G	G:G	G:G	G:G	G:G	G:G	G:G	G:G	G:G	G:G	G:G	G:G	G:G	G:G	G:G	G:G	G:G	G:G	G:G	G:G	G:G	G:G
PKAM1560	Contig44816	C/T	0.0814848	N/A	N/A	C:C	C:C	C:C	C:C	C:C	C:C	C:C	C:C	C:C	C:C	C:C	C:C	C:C	C:C	C:C	C:C	C:C	C:C	C:C	C:C	C:C	C:C	C:C	C:C	C:C	C:C	C:C	C:C	C:C	C:C	C:C	C:C	C:C	C:C	C:C	C:C	C:C	C:C	C:C	C:C	C:C	C:C	C:C	C:C
PKAM1561	Contig48252	C/T	0.0823217	N/A	N/A	-	C:C	C:C	C:C	C:C	C:C	C:C	C:C	C:C	C:C	C:C	C:C	C:C	C:C	C:C	C:C	C:C	C:C	C:C	C:C	C:C	C:C	C:C	C:C	C:C	C:C	C:C	C:C	C:C	C:C	C:C	C:C	C:C	C:C	C:C	C:C	C:C	C:C	C:C	C:C	C:C	C:C	C:C	C:C
PKAM1562	Contig37309	G/A	0.101746	N/A	N/A	G:G	G:G	G:G	G:G	G:G	G:G	G:G	G:G	G:G	G:G	G:G	G:G	G:G	G:G	G:G	G:G	G:G	G:G	G:G	G:G	G:G	G:G	G:G	G:G	G:G	G:G	G:G	G:G	G:G	G:G	G:G	G:G	G:G	G:G	G:G	G:G	G:G	G:G	G:G	G:G	G:G	G:G	G:G	G:G
PKAM1566	Contig45787	C/T	0	N/A	N/A	C:C	C:C	C:C	C:C	C:C	C:C	C:C	C:C	C:C	C:C	C:C	C:C	C:C	C:C	C:C	C:C	C:C	C:C	C:C	C:C	C:C	C:C	C:C	C:C	C:C	C:C	C:C	C:C	C:C	C:C	C:C	C:C	C:C	C:C	C:C	C:C	C:C	C:C	C:C	C:C	C:C	C:C	C:C	C:C
PKAM1567	Contig24213	C/G	0	N/A	N/A	C:C	C:C	C:C	C:C	C:C	C:C	C:C	C:C	C:C	C:C	C:C	C:C	C:C	C:C	C:C	C:C	C:C	C:C	C:C	C:C	C:C	C:C	C:C	-	C:C	C:C	C:C	C:C	C:C	C:C	C:C	C:C	C:C	C:C	C:C	C:C	C:C	C:C	C:C	C:C	C:C	C:C	C:C	C:C
PKAM1570	Contig48561	C/A	0	N/A	N/A	C:C	C:C	C:C	C:C	C:C	C:C	C:C	C:C	C:C	C:C	C:C	C:C	C:C	C:C	C:C	C:C	C:C	C:C	C:C	C:C	C:C	C:C	C:C	C:C	C:C	C:C	C:C	C:C	C:C	C:C	C:C	C:C	C:C	C:C	C:C	C:C	C:C	C:C	C:C	C:C	C:C	C:C	C:C	C:C
PKAM1572	Contig33464	G/C	0.0858477	N/A	N/A	G:G	G:G	G:G	G:G	G:G	G:G	-	G:G	G:G	G:G	G:G	G:G	G:G	G:G	G:G	G:G	G:G	G:G	G:G	G:G	-	G:G	G:G	G:G	G:G	G:G	G:G	G:G	G:G	G:G	G:G	G:G	G:G	G:G	G:G	G:G	G:G	G:G	G:G	G:G	G:G	G:G	G:G	G:G
PKAM1576	Contig19198	G/C	0.0806648	N/A	N/A	G:G	G:G	G:G	G:G	G:G	G:G	G:G	G:G	G:G	G:G	G:G	G:G	G:G	G:G	G:G	G:G	G:G	G:G	G:G	G:G	G:G	G:G	G:G	G:G	G:G	G:G	G:G	G:G	G:G	G:G	G:G	G:G	G:G	G:G	G:G	G:G	G:G	G:G	G:G	G:G	G:G	G:G	G:G	G:G
PKAM1577	251744745GR473592_1	C/A	0	N/A	N/A	C:C	C:C	C:C	C:C	C:C	C:C	C:C	C:C	C:C	C:C	C:C	C:C	C:C	C:C	C:C	C:C	C:C	C:C	C:C	C:C	C:C	C:C	C:C	C:C	C:C	C:C	C:C	C:C	C:C	C:C	C:C	C:C	C:C	C:C	C:C	C:C	C:C	C:C	C:C	C:C	C:C	C:C	C:C	C:C
PKAM1579	Contig48182	G/A	0.157244	N/A	N/A	G:G	G:G	G:G	G:G	G:G	G:G	G:G	G:G	G:G	G:G	G:G	G:G	G:G	G:G	G:G	G:G	G:G	G:G	G:G	G:G	G:G	G:G	G:G	G:G	G:G	G:G	G:G	G:G	G:G	G:G	G:G	G:G	G:G	G:G	G:G	G:G	G:G	G:G	G:G	G:G	G:G	G:G	G:G	G:G
PKAM1580	251742705GR467624_1	G/A	0	N/A	N/A	G:G	G:G	G:G	G:G	G:G	G:G	G:G	G:G	G:G	G:G	G:G	G:G	G:G	G:G	G:G	G:G	G:G	G:G	G:G	G:G	G:G	G:G	G:G	G:G	G:G	G:G	G:G	G:G	G:G	G:G	G:G	G:G	G:G	G:G	G:G	G:G	G:G	G:G	G:G	G:G	G:G	G:G	G:G	G:G
PKAM1581	Contig31854	T/G	0.226843	N/A	N/A	T:T	T:T	T:T	T:T	T:T	T:T	T:T	T:T	T:T	T:T	T:T	T:T	T:T	T:T	T:T	T:T	T:T	T:T	T:T	T:T	T:T	T:T	T:T	T:T	T:T	T:T	T:T	T:T	-	T:T	T:T	T:T	T:T	T:T	T:T	T:T	T:T	T:T	T:T	T:T	T:T	T:T	T:T	T:T
PKAM1583	Contig34092	A/G	0.271383	N/A	N/A	A:A	A:A	A:A	-	A:A	A:A	A:A	A:A	A:A	A:A	G:A	A:A	A:A	A:A	A:A	G:A	A:A	A:A	G:A	A:A	A:A	A:A	A:A	A:A	A:A	A:A	A:A	A:A	A:A	A:A	A:A	A:A	A:A	A:A	A:A	A:A	A:A	A:A	A:A	A:A	A:A	A:A	A:A	A:A
PKAM1586	Contig21815	T/A	0.0790732	N/A	N/A	T:T	T:T	T:T	T:T	T:T	T:T	T:T	T:T	T:T	T:T	T:T	T:T	T:T	T:T	T:T	T:T	T:T	T:T	T:T	T:T	T:T	T:T	T:T	T:T	T:T	T:T	T:T	T:T	T:T	T:T	T:T	T:T	T:T	T:T	T:T	T:T	T:T	T:T	T:T	T:T	T:T	T:T	T:T	T:T
PKAM1587	251746310GR471840_1	G/A	0	N/A	N/A	G:G	G:G	G:G	G:G	G:G	G:G	G:G	G:G	G:G	G:G	G:G	G:G	G:G	G:G	G:G	G:G	G:G	G:G	G:G	G:G	G:G	G:G	G:G	G:G	G:G	G:G	G:G	G:G	G:G	G:G	G:G	G:G	G:G	G:G	-	G:G	G:G	G:G	G:G	G:G	G:G	G:G	G:G	G:G
PKAM1588	Contig38432	A/G	0	N/A	N/A	A:A	A:A	A:A	A:A	A:A	A:A	A:A	A:A	A:A	A:A	A:A	A:A	A:A	A:A	A:A	A:A	A:A	A:A	A:A	A:A	A:A	A:A	A:A	A:A	A:A	A:A	A:A	A:A	A:A	A:A	A:A	A:A	A:A	A:A	A:A	A:A	A:A	A:A	A:A	A:A	A:A	A:A	A:A	A:A
PKAM1589	Contig38228	C/T	0	N/A	N/A	C:C	C:C	C:C	C:C	C:C	C:C	C:C	C:C	C:C	C:C	C:C	C:C	C:C	C:C	C:C	C:C	C:C	C:C	C:C	C:C	C:C	C:C	C:C	C:C	C:C	C:C	C:C	C:C	C:C	C:C	C:C	C:C	C:C	C:C	C:C	C:C	C:C	C:C	C:C	C:C	C:C	C:C	C:C	C:C
PKAM1590	Contig24774	A/G	0	N/A	N/A	A:A	A:A	A:A	A:A	A:A	A:A	A:A	A:A	A:A	A:A	A:A	A:A	A:A	A:A	A:A	A:A	A:A	A:A	A:A	A:A	A:A	A:A	A:A	A:A	A:A	A:A	A:A	A:A	A:A	A:A	A:A	A:A	A:A	A:A	-	A:A	A:A	A:A	A:A	A:A	A:A	A:A	A:A	A:A
PKAM1591	Contig42090	T/C	0	N/A	N/A	T:T	T:T	T:T	T:T	T:T	T:T	T:T	T:T	T:T	T:T	T:T	T:T	T:T	T:T	T:T	T:T	T:T	T:T	T:T	T:T	T:T	T:T	T:T	T:T	T:T	T:T	T:T	T:T	T:T	T:T	T:T	T:T	T:T	T:T	T:T	T:T	T:T	T:T	T:T	T:T	T:T	T:T	T:T	T:T
PKAM1595	Contig48298	T/C	0	N/A	N/A	T:T	T:T	T:T	-	T:T	T:T	T:T	T:T	T:T	T:T	T:T	T:T	T:T	T:T	T:T	T:T	T:T	T:T	T:T	T:T	T:T	T:T	T:T	T:T	T:T	T:T	T:T	T:T	T:T	T:T	T:T	T:T	T:T	T:T	T:T	T:T	T:T	T:T	T:T	T:T	T:T	T:T	T:T	T:T
PKAM1596	Contig41954	T/G	0.216639	N/A	N/A	T:T	T:T	T:T	T:T	T:T	T:T	T:T	T:T	T:T	T:T	T:T	T:T	T:T	T:T	T:T	T:T	T:T	T:T	T:T	T:T	T:T	T:T	T:T	T:T	T:T	T:T	T:T	T:T	T:T	T:T	T:T	T:T	T:T	T:T	T:T	T:T	T:T	T:T	T:T	T:T	T:T	T:T	T:T	T:T
PKAM1597	Contig9784	T/C	0	N/A	N/A	T:T	T:T	T:T	T:T	T:T	T:T	T:T	T:T	T:T	T:T	T:T	T:T	T:T	T:T	T:T	T:T	T:T	T:T	T:T	T:T	T:T	T:T	T:T	T:T	T:T	T:T	T:T	T:T	T:T	T:T	T:T	T:T	T:T	T:T	T:T	T:T	T:T	T:T	T:T	T:T	T:T	T:T	T:T	T:T
PKAM1601	Contig32140	A/T	0	N/A	N/A	A:A	A:A	A:A	A:A	A:A	A:A	A:A	A:A	A:A	A:A	A:A	A:A	A:A	A:A	A:A	A:A	A:A	A:A	A:A	A:A	A:A	A:A	A:A	A:A	A:A	A:A	-	A:A	A:A	A:A	A:A	A:A	A:A	A:A	A:A	A:A	A:A	A:A	A:A	A:A	A:A	A:A	A:A	A:A
PKAM1602	Contig48065	G/C	0.0425331	N/A	N/A	G:G	G:G	G:G	G:G	G:G	G:G	G:G	G:G	G:G	G:G	G:G	G:G	G:G	G:G	G:G	G:G	G:G	G:G	G:G	G:G	G:G	G:G	G:G	G:G	G:G	G:G	G:G	G:G	G:G	G:G	G:G	G:G	G:G	G:G	G:G	G:G	G:G	G:G	G:G	G:G	G:G	G:G	G:G	G:G
PKAM1604	Contig48291	A/G	0.242675	N/A	N/A	A:A	A:A	A:A	-	A:A	A:A	A:A	A:A	A:A	A:A	A:A	A:A	A:A	A:A	A:A	A:A	A:A	A:A	A:A	A:A	A:A	A:A	A:A	A:A	A:A	A:A	A:A	A:A	A:A	A:A	A:A	A:A	A:A	A:A	A:A	A:A	A:A	A:A	A:A	A:A	A:A	A:A	A:A	A:A
PKAM1607	Contig34941	C/T	0.226843	N/A	N/A	C:C	C:C	C:C	C:C	C:C	C:C	C:C	C:C	C:C	C:C	C:C	C:C	C:C	C:C	C:C	C:C	C:C	C:C	C:C	C:C	C:C	C:C	C:C	C:C	C:C	C:C	C:C	C:C	C:C	C:C	C:C	C:C	C:C	C:C	C:C	C:C	C:C	C:C	C:C	C:C	C:C	C:C	C:C	C:C
PKAM1609	Contig40986	C/T	0	N/A	N/A	C:C	C:C	C:C	C:C	C:C	C:C	C:C	C:C	C:C	C:C	C:C	C:C	C:C	C:C	C:C	C:C	C:C	C:C	C:C	C:C	C:C	C:C	C:C	C:C	C:C	C:C	C:C	C:C	C:C	C:C	C:C	C:C	C:C	C:C	C:C	C:C	C:C	C:C	C:C	C:C	C:C	C:C	C:C	C:C
PKAM1611	Contig48168	A/T	0	N/A	N/A	A:A	A:A	A:A	A:A	A:A	A:A	A:A	A:A	A:A	A:A	A:A	A:A	A:A	A:A	A:A	A:A	A:A	A:A	A:A	A:A	A:A	A:A	A:A	A:A	A:A	A:A	A:A	A:A	A:A	A:A	A:A	A:A	A:A	A:A	A:A	A:A	A:A	A:A	A:A	A:A	A:A	A:A	A:A	A:A
PKAM1612	Contig44302	T/C	0.102788	N/A	N/A	T:T	T:T	T:T	T:T	T:T	T:T	T:T	T:T	T:T	T:T	T:T	T:T	T:T	T:T	T:T	T:T	T:T	T:T	T:T	T:T	T:T	T:T	T:T	T:T	T:T	T:T	T:T	T:T	T:T	T:T	T:T	T:T	T:T	T:T	T:T	T:T	T:T	T:T	T:T	T:T	T:T	T:T	T:T	T:T
PKAM1614	Contig22257	T/G	0.0219753	N/A	N/A	T:T	T:T	T:T	T:T	T:T	T:T	T:T	T:T	T:T	T:T	-	T:T	T:T	T:T	-	T:T	T:T	T:T	T:T	T:T	T:T	T:T	T:T	T:T	T:T	T:T	T:T	T:T	T:T	T:T	G:G	T:T	T:T	T:T	T:T	T:T	T:T	T:T	T:T	T:T	T:T	T:T	T:T	T:T
PKAM1615	Contig47786	C/T	0	N/A	N/A	C:C	C:C	C:C	C:C	C:C	C:C	C:C	C:C	C:C	C:C	C:C	C:C	C:C	C:C	C:C	C:C	C:C	C:C	C:C	C:C	C:C	C:C	C:C	C:C	C:C	C:C	C:C	C:C	C:C	C:C	C:C	C:C	C:C	C:C	C:C	C:C	C:C	C:C	C:C	C:C	C:C	C:C	C:C	C:C
PKAM1616	007794_1028_1021	C/A	0	N/A	N/A	G:G	G:G	G:G	G:G	G:G	G:G	G:G	G:G	G:G	G:G	G:G	G:G	G:G	G:G	G:G	G:G	G:G	G:G	G:G	G:G	G:G	G:G	G:G	G:G	G:G	G:G	G:G	G:G	-	G:G	-	G:G	G:G	G:G	G:G	G:G	-	G:G	-	G:G	G:G	G:G	G:G	G:G
[truncated: 140 more columns]
