# Supplementary material for: Genetic Diversity and Demographic History of Cajanus spp. Illustrated from Genome-Wide SNPs
Source: PLoS One. 2014 Feb 12;9(2):e88568. doi: 10.1371/journal.pone.0088568 (PMC3922937; doi:10.1371/journal.pone.0088568)
Supplement: Table S4 — Diversity in landraces and wild relatives at the continent scale. (XLSX) [file pone.0088568.s007.xlsx]

## Sheet: Table S4
Table S4: Diversity in landraces and wild relatives at the continent scale
Continent		N	Na	Ne	I	Ho	He	UHe	F	%P
Meso-America_landrace	Mean	1.98	1.763	1.753	0.523	0.744	0.375	0.506	-0.981	0.7512
	SE	0.003	0.011	0.011	0.008	0.011	0.005	0.007	0.003
South_Asia_landrace	Mean	14.741	1.913	1.778	0.547	0.742	0.384	0.397	-0.891	0.7976
	SE	0.017	0.014	0.011	0.008	0.011	0.005	0.006	0.006
SS_Africa_landrace	Mean	3.931	1.77	1.755	0.524	0.743	0.375	0.431	-0.979	0.75
	SE	0.007	0.012	0.011	0.008	0.011	0.005	0.006	0.003
Australia_Oceania_wild	Mean	7.502	2.025	1.689	0.571	0.646	0.374	0.547	-0.674	0.758
	SE	0.201	0.027	0.02	0.009	0.011	0.006	0.01	0.01
South_Asia_wild	Mean	36.487	2.671	2.103	0.774	0.733	0.48	0.497	-0.467	0.966
	SE	0.761	0.018	0.015	0.007	0.008	0.004	0.004	0.009
