# Supplementary material for: Genetic Diversity and Demographic History of Cajanus spp. Illustrated from Genome-Wide SNPs
Source: PLoS One. 2014 Feb 12;9(2):e88568. doi: 10.1371/journal.pone.0088568 (PMC3922937; doi:10.1371/journal.pone.0088568)
Supplement: Table S5 — Diversity in landraces and wild relatives at the country scale. (XLSX) [file pone.0088568.s008.xlsx]

## Sheet: Table S5
Table S5: Diversity in landraces and wild relatives at the country scale
Country		N	Na	Ne	I	Ho	He	UHe	F	%P
India_landrace	Mean	12.775	1.806	1.765	0.533	0.742	0.379	0.394	-0.948	0.7649
	SE	0.016	0.012	0.011	0.008	0.011	0.005	0.006	0.004
Tanzania_landrace	Mean	1.96	1.755	1.75	0.519	0.743	0.373	0.507	-0.991	0.7444
	SE	0.005	0.011	0.011	0.008	0.011	0.005	0.008	0.002
India_wild	Mean	31.358	2.658	2.096	0.771	0.733	0.478	0.497	-0.471	0.9647
	SE	0.631	0.018	0.015	0.007	0.008	0.004	0.004	0.009
Myanamar_wild	Mean	0.689	0.75	0.728	0.223	0.296	0.156	0.237	-0.889	0.3131
	SE	0.022	0.024	0.023	0.008	0.011	0.006	0.009	0.006
Sri_Lanka_wild	Mean	3.501	1.845	1.701	0.558	0.645	0.372	0.554	-0.725	0.7283
	SE	0.083	0.023	0.02	0.009	0.011	0.006	0.01	0.009
Australia_wild	Mean	7.502	2.025	1.689	0.571	0.646	0.374	0.547	-0.674	0.758
	SE	0.201	0.027	0.02	0.009	0.011	0.006	0.01	0.01
Papua_New_Guinea_wild	Mean	0.562	0.561	0.559	0.162	0.232	0.117	0.177	-0.989	0.2339
	SE	0.021	0.021	0.021	0.007	0.01	0.005	0.008	0.002
