# Supplementary material for: Genetic Diversity and Demographic History of Cajanus spp. Illustrated from Genome-Wide SNPs
Source: PLoS One. 2014 Feb 12;9(2):e88568. doi: 10.1371/journal.pone.0088568 (PMC3922937; doi:10.1371/journal.pone.0088568)
Supplement: Table S6 — Diversity in landraces and wild relatives at the province scale with in India. (XLSX) [file pone.0088568.s009.xlsx]

## Sheet: Table S6
Table S6: Diversity in landraces and wild relatives at the province scale with in India
Province		N	Na	Ne	I	Ho	He	UHe	F	%P
Madhya Pradesh_landrace	Mean	1.973	1.767	1.754	0.524	0.742	0.376	0.507	-0.973	0.7531
	SE	0.004	0.011	0.011	0.008	0.011	0.005	0.007	0.003
Bihar_landrace	Mean	1.964	1.762	1.752	0.523	0.744	0.375	0.509	-0.982	0.7512
	SE	0.005	0.011	0.011	0.008	0.011	0.005	0.007	0.003
Orissa_landrace	Mean	1.961	1.769	1.754	0.525	0.742	0.376	0.511	-0.971	0.7525
	SE	0.005	0.012	0.011	0.008	0.011	0.005	0.007	0.003
Andhra Pradesh_landrace	Mean	4.92	1.781	1.757	0.526	0.741	0.376	0.419	-0.966	0.7543
	SE	0.008	0.012	0.011	0.008	0.011	0.005	0.006	0.003
Madhya Pradesh_wild	Mean	2.47	2.485	2.193	0.792	0.73	0.497	0.659	-0.462	0.9245
	SE	0.025	0.019	0.017	0.008	0.008	0.004	0.006	0.011
Maharashtra_wild	Mean	2.929	1.224	0.977	0.373	0.316	0.226	0.244	-0.351	0.4226
	SE	0.087	0.037	0.03	0.012	0.01	0.007	0.007	0.01
Bihar_wild	Mean	1.068	0.827	0.775	0.25	0.306	0.17	0.218	-0.788	0.3391
	SE	0.033	0.026	0.024	0.009	0.011	0.006	0.008	0.008
Orissa_wild	Mean	1.579	1.834	1.722	0.557	0.664	0.376	0.608	-0.766	0.7351
	SE	0.025	0.022	0.019	0.009	0.011	0.006	0.01	0.009
West Bengal_wild	Mean	1.027	1.486	1.425	0.454	0.555	0.309	0.528	-0.803	0.6009
	SE	0.018	0.025	0.024	0.01	0.012	0.006	0.011	0.009
Uttar Pradesh_wild	Mean	4.431	1.584	1.461	0.459	0.586	0.314	0.376	-0.831	0.6411
	SE	0.095	0.024	0.021	0.009	0.012	0.006	0.008	0.007
Tripura_wild	Mean	1.124	1.662	1.607	0.504	0.638	0.347	0.61	-0.843	0.6795
	SE	0.015	0.021	0.02	0.009	0.011	0.006	0.011	0.008
Himachal Pradesh_wild	Mean	1.179	0.932	0.838	0.287	0.313	0.189	0.235	-0.641	0.3756
	SE	0.035	0.029	0.026	0.01	0.011	0.006	0.008	0.01
Punjab_wild	Mean	0.609	0.664	0.65	0.197	0.269	0.139	0.217	-0.927	0.2791
	SE	0.021	0.023	0.022	0.008	0.011	0.006	0.009	0.005
Kerala_wild	Mean	1.119	1.023	0.902	0.321	0.31	0.203	0.255	-0.514	0.3855
	SE	0.034	0.032	0.028	0.011	0.011	0.007	0.008	0.01
Andhra Pradesh_wild	Mean	4.699	2.531	2.095	0.76	0.732	0.477	0.585	-0.495	0.935
	SE	0.076	0.019	0.015	0.008	0.009	0.004	0.006	0.01
Karnataka_wild	Mean	6.076	2.155	1.88	0.63	0.72	0.415	0.495	-0.691	0.8428
	SE	0.11	0.019	0.015	0.008	0.01	0.005	0.007	0.009
Tamil Nadu_wild	Mean	1.102	0.845	0.788	0.255	0.31	0.172	0.222	-0.779	0.3453
	SE	0.034	0.027	0.025	0.009	0.011	0.006	0.008	0.008
Rajasthan	Mean	0.762	0.948	0.869	0.301	0.309	0.195	0.278	-0.589	0.3713
	SE	0.023	0.03	0.027	0.01	0.011	0.007	0.009	0.01
